# Supplementary material for: The Evolutionary Kaleidoscope of Rhodopsins
Source: mSystems. 2022 Sep 19;7(5):e00405-22. doi: 10.1128/msystems.00405-22 (PMC9601134; doi:10.1128/msystems.00405-22)
Supplement: TABLE S1 [file msystems.00405-22-s0002.xlsx]

## Sheet: Supplementary Table S1
Supplementary Table S1. Summary of all rhodopsins included within this study.
1	#	sequence number
2	Label_number	label number of sequences in alignments and raw trees
3	Label_description	detailed labels in phylogenetic trees
4	Reference	sequence is published reference?
5	Orientation	type of rhodopsin according to membrane orientation
6	TYPE	type of rhodopsin according to first TM3 conserved amino acid
7	ALT-RHODOPSIN	indicates ALT-RHODOPSINS
8	TM3	TM3 conserved motif
9	TM3_small	TM3 abbreviated conserved motif (3 letters)
10	TM7	TM7 conserved motif
11	TM7_motif	TM7 abbreviated conserved motif
12	DOMAIN	Domain of life of organism encoding the rhodopsin
13	TAXONOMY_CONSENSUS	lowest taxonomic rank confidently assigned to the source organism
14	ENVIRONMENT	environment where the organism encoding the rhodopsin was recovered
15	CONTIG_OR_PROTEIN_ID	contig ID or Protein ID if sequence is from a protein database
16	CONTIG_LENGTH	contig length if applicable
17	CONTIG_GC	contig % GC content if applicable
18	NCLDV_probability	categories defined in the methods section based on the Viralrecall Score
19	Viralrecall score	Viralrecall score
20	num_ORFs	number of open reading frames identified in the contig
21	num_viralhits	number of hits to cog viral markers
22	num_pfamhits	number of hits to pfam viral markers
23	NCLDV_MARKERS	name of NCLDV-specific markers positively identified
24	DESCRIPTION	descriptive label for the sequence
#	Label number	Label description	Reference	Orientation	TYPE	ALT-RHODOPSIN	TM3	TM3_small	TM7	TM7_motif	DOMAIN	TAXONOMY_CONSENSUS	ENVIRONMENT	CONTIG_OR_PROTEIN_ID	len	contig_gc	NCLDV probability	Viralrecall score	num_ORFs	num_viralhits	num_pfamhits	VIRALRECALL_MARKERS	DESCRIPTION
33	L33	TE_S2S_00499_TE_S2S-c52_ref_TYPE-1_TM3_RWFSD_TM7_DLTTK_R-TYPE_FSD_DxxxK_COG5524_Bacteriorhodopsin_schizorhodopsin_ASGARD	YES	TYPE-1	R-TYPE	-	RWFSD	FSD	DLTTK	DxxxK	Archaea	p_Asgardarchaeota	NA	TE_S2S-c52	NA	NA	unknown	NA	NA	NA	NA	NA	ERR3587183-C19199-cds1|ERR3587183-C19199|qry_TYPE-1_TM3=RYGTD_TM7=DLVAK_R-TYPE_GTD_DxxxK_ERR3587183_fasta_fa_gbk_TARA_MARINE_METATRANSCRIPTOME
34	L34	AM_5_00977_AM_5-c158_ref_TYPE-1_TM3_RWFSE_TM7_DFITK_R-TYPE_FSE_DxxxK_COG5524_Bacteriorhodopsin_schizorhodopsin_ASGARD	YES	TYPE-1	R-TYPE	-	RWFSE	FSE	DFITK	DxxxK	Archaea	p_Asgardarchaeota	NA	AM_5-c158	NA	NA	unknown	NA	NA	NA	NA	NA	CEUK01140592-cds1|CEUK01140592|qry_TYPE-1_TM3=RYDTT_TM7=DVLNK_R-TYPE_DTT_DxxxK_GCA_001040465_1_TARA_125_MIX_0_45-0_8_TARA_MARINE_METAGENOME
35	L35	un_Tekir_02407_un_Tekir-c377_ref_TYPE-1_TM3_RWFSE_TM7_DLITK_R-TYPE_FSE_DxxxK_COG5524_Bacteriorhodopsin_schizorhodopsin_ASGARD	YES	TYPE-1	R-TYPE	-	RWFSE	FSE	DLITK	DxxxK	Archaea	p_Asgardarchaeota	NA	un_Tekir-c377	NA	NA	unknown	NA	NA	NA	NA	NA	ERR3587200-C56808-cds1|ERR3587200-C56808|qry_TYPE-1_TM3=RPETC_TM7=NVISK_R-TYPE_ETC_NxxxK_ERR3587200_fasta_fa_gbk_TARA_MARINE_METATRANSCRIPTOME
36	L36	TE_5S_00009_TE_5S-c1_ref_TYPE-1_TM3_RWFSE_TM7_DLITK_R-TYPE_FSE_DxxxK_COG5524_Bacteriorhodopsin_schizorhodopsin_ASGARD	YES	TYPE-1	R-TYPE	-	RWFSE	FSE	DLITK	DxxxK	Archaea	p_Asgardarchaeota	NA	TE_5S-c1	NA	NA	unknown	NA	NA	NA	NA	NA	CEUR01259049-cds1|CEUR01259049|qry_TYPE-1_TM3=RYDTT_TM7=DIFSK_R-TYPE_DTT_DxxxK_GCA_001040385_1_TARA_123_SRF_0_22-0_45_TARA_MARINE_METAGENOME
37	L37	AM_5S_00009_AM_5S-c1_ref_TYPE-1_TM3_RWFSE_TM7_DLITK_R-TYPE_FSE_DxxxK_COG5524_Bacteriorhodopsin_schizorhodopsin_ASGARD	YES	TYPE-1	R-TYPE	-	RWFSE	FSE	DLITK	DxxxK	Archaea	p_Asgardarchaeota	NA	AM_5S-c1	NA	NA	unknown	NA	NA	NA	NA	NA	CEUS01202481-cds2|CEUS01202481|qry_HELIO_TM3=RWETA_TM7=SFVSK_R-TYPE_ETA_SxxxK_GCA_001179585_1_TARA_125_MIX_0_22-3_TARA_MARINE_METAGENOME
38	L38	TE_8S_00242_TE_8S-c22_ref_TYPE-1_TM3_RWFSE_TM7_DLLTK_R-TYPE_FSE_DxxxK_COG5524_Bacteriorhodopsin_schizorhodopsin_ASGARD	YES	TYPE-1	R-TYPE	-	RWFSE	FSE	DLLTK	DxxxK	Archaea	p_Asgardarchaeota	NA	TE_8S-c22	NA	NA	unknown	NA	NA	NA	NA	NA	CEUS01229483-cds2|CEUS01229483|qry_TYPE-1_TM3=RYETV_TM7=DFVNK_R-TYPE_ETV_DxxxK_GCA_001179585_1_TARA_125_MIX_0_22-3_TARA_MARINE_METAGENOME
179	L179	Heimdall_RS678_01120_Heimdall_RS678-c45_ref_TYPE-1_TM3_RYDTK_TM7_DFVNK_R-TYPE_DTK_DxxxK_COG5524_Bacteriorhodopsin_bac_rhodopsin_ASGARD	YES	TYPE-1	R-TYPE	-	RYDTK	DTK	DFVNK	DxxxK	Archaea	p_Asgardarchaeota	NA	Heimdall_RS678-c45	NA	NA	unknown	NA	NA	NA	NA	NA	RE-4nov15-C54098-cds3|RE-4nov15-C54098|qry_TYPE-1_TM3=RYACI_TM7=DLLSK_R-TYPE_ACI_DxxxK_RE-4nov15_FRESHWATER_METAGENOME
548	L548	Heimdall_RS678_01257_Heimdall_RS678-c59_ref_HELIO_TM3_RWESF_TM7_SLISK_R-TYPE_ESF_SxxxK_hypothetical_protein_heliorhodopsins_ASGARD	YES	HELIO	R-TYPE	-	RWESF	ESF	SLISK	SxxxK	Archaea	p_Asgardarchaeota	NA	Heimdall_RS678-c59	NA	NA	unknown	NA	NA	NA	NA	NA	ACT5-acAMD-5|ref_TYPE-1_TM3=RYDTE_TM7=DILAK_R-TYPE_DTE_DxxxK_AMD-COM-C30-cds120_COG5524_COG5524_285_Bacteriorhodopsin_freshwater_actinobacterium_acAMD-5_R_ACT5-acAMD-5_prf_MOTIF=DTE-proteorhodopsin_motif
549	L549	SAMEA2620217_989933_ref_HELIO_TM3_RWESF_TM7_SLISK_R-TYPE_ESF_SxxxK_ASGARDHELIORHODOPSIN_marine	YES	HELIO	R-TYPE	-	RWESF	ESF	SLISK	SxxxK	Archaea	p_Asgardarchaeota	NA	NA	NA	NA	unknown	NA	NA	NA	NA	NA	ZP_02189379|ref_TYPE-1_TM3=RYDTE_TM7=DITAK_R-TYPE_DTE_DxxxK_xanthorhodopsin_alpha_proteobacterium_BAL199_Alphaproteobacteria_R_ZP_2189379_prf_P_3DDLB_MOTIF=DTE-proteorhodopsin_motif
550	L550	Heimdall_RS678_00995_Heimdall_RS678-c35_ref_HELIO_TM3_RWESF_TM7_SLVAK_R-TYPE_ESF_SxxxK_hypothetical_protein_heliorhodopsins_ASGARD	YES	HELIO	R-TYPE	-	RWESF	ESF	SLVAK	SxxxK	Archaea	p_Asgardarchaeota	NA	Heimdall_RS678-c35	NA	NA	unknown	NA	NA	NA	NA	NA	CAMPEP_0114553136|CAMNT_0001738055|qry_TYPE-1_TM3=RFDTC_TM7=DWISK_R-TYPE_DTC_DxxxK_NCGR_PEP_ID=MMETSP0114-20121206_7495_1_TAXON_ID=31324_ORGANISM=Goniomonas_sp_Strain_m_LENGTH=283_DNA_ID=CAMNT_0001738055_DNA_START=1_DNA_END=850_DNA_ORIENTATION=+_MMETSP
551	L551	Heimdallarchaeota_AB_125_ref_HELIO_TM3_RWESF_TM7_SLVAK_R-TYPE_ESF_SxxxK_ASGARDHELIORHODOPSIN	YES	HELIO	R-TYPE	-	RWESF	ESF	SLVAK	SxxxK	Archaea	p_Asgardarchaeota	NA	NA	NA	NA	unknown	NA	NA	NA	NA	NA	CAMPEP_0114556576|CAMNT_0001741791|qry_TYPE-1_TM3=RYDSN_TM7=DIVVK_R-TYPE_DSN_DxxxK_NCGR_PEP_ID=MMETSP0114-20121206_9363_1_TAXON_ID=31324_ORGANISM=Goniomonas_sp_Strain_m_LENGTH=265_DNA_ID=CAMNT_0001741791_DNA_START=1_DNA_END=796_DNA_ORIENTATION=-_MMETSP
552	L552	Heimdall_AB_125_00636_Heimdall_AB_125-c27_ref_HELIO_TM3_RWESF_TM7_SLVAK_R-TYPE_ESF_SxxxK_hypothetical_protein_heliorhodopsins_ASGARD	YES	HELIO	R-TYPE	-	RWESF	ESF	SLVAK	SxxxK	Archaea	p_Asgardarchaeota	NA	Heimdall_AB_125-c27	NA	NA	unknown	NA	NA	NA	NA	NA	CAMPEP_0114556586|CAMNT_0001741801|qry_TYPE-1_TM3=RYDTC_TM7=DLISK_R-TYPE_DTC_DxxxK_NCGR_PEP_ID=MMETSP0114-20121206_9368_1_TAXON_ID=31324_ORGANISM=Goniomonas_sp_Strain_m_LENGTH=336_DNA_ID=CAMNT_0001741801_DNA_START=1_DNA_END=1010_DNA_ORIENTATION=-_MMETSP
564	L564	TE_14_02173_TE_14-c29_ref_HELIO_TM3_RWESL_TM7_SFIAK_R-TYPE_ESL_SxxxK_hypothetical_protein_heliorhodopsins_ASGARD	YES	HELIO	R-TYPE	-	RWESL	ESL	SFIAK	SxxxK	Archaea	p_Asgardarchaeota	NA	TE_14-c29	NA	NA	unknown	NA	NA	NA	NA	NA	A0A0G9MUP2_9SPHN|qry_TYPE-1_TM3=RYDTG_TM7=DVTAK_R-TYPE_DTG_DxxxK_A0A0G9MUP2_9SPHN_Uncharacterized_protein_Erythrobacter_luteus_Bacteria_Proteobacteria_Alphaproteobacteria_Sphingomonadales_Erythrobacteraceae_Erythrobacter_Erythrobacter_luteus_UNIPROT_BACTERIA_
567	L567	TE_7S_01849_TE_7S-c468_ref_HELIO_TM3_RWESL_TM7_SFVSK_R-TYPE_ESL_SxxxK_hypothetical_protein_heliorhodopsins_ASGARD	YES	HELIO	R-TYPE	-	RWESL	ESL	SFVSK	SxxxK	Archaea	p_Asgardarchaeota	NA	TE_7S-c468	NA	NA	unknown	NA	NA	NA	NA	NA	MedDCM-JULCOM-C851-cds16|MedDCM-JULCOM-C851|ref_TYPE-1_TM3=RYDTE_TM7=DITAK_R-TYPE_DTE_DxxxK_acidirhodopsin_R_MedDCM-JULCOM-C851-cds16_MedDCM-JULCOM-C851_prf_P_3DDLB_MOTIF=DTE-proteorhodopsin_motif
569	L569	Thor_MP8T_1_02041_Thor_MP8T_1-c26_ref_HELIO_TM3_RWESL_TM7_SLIAK_R-TYPE_ESL_SxxxK_hypothetical_protein_heliorhodopsins_ASGARD	YES	HELIO	R-TYPE	-	RWESL	ESL	SLIAK	SxxxK	Archaea	p_Asgardarchaeota	NA	Thor_MP8T_1-c26	NA	NA	unknown	NA	NA	NA	NA	NA	CAMPEP_0179444338|CAMNT_0021231311|qry_TYPE-1_TM3=RYETD_TM7=DILSK_R-TYPE_ETD_DxxxK_NCGR_PEP_ID=MMETSP0799-20121207_27799_1_TAXON_ID=46947_ORGANISM=Geminigera_cryophila_Strain_CCMP2564_LENGTH=330_DNA_ID=CAMNT_0021231311_DNA_START=1_DNA_END=992_DNA_ORIENTATION=-_MMETSP
570	L570	AM_3S_00028_AM_3S-c10_ref_HELIO_TM3_RWESL_TM7_SLIAK_R-TYPE_ESL_SxxxK_hypothetical_protein_heliorhodopsins_ASGARD	YES	HELIO	R-TYPE	-	RWESL	ESL	SLIAK	SxxxK	Archaea	p_Asgardarchaeota	NA	AM_3S-c10	NA	NA	unknown	NA	NA	NA	NA	NA	CAMPEP_0180140854|CAMNT_0022083487|qry_TYPE-1_TM3=RYDTN_TM7=DMLSK_R-TYPE_DTN_DxxxK_NCGR_PEP_ID=MMETSP0986-20121125_14506_1_TAXON_ID=697907_ORGANISM=non_described_non_described_Strain_CCMP2293_LENGTH=314_DNA_ID=CAMNT_0022083487_DNA_START=1_DNA_END=943_DNA_ORIENTATION=-_MMETSP
574	L574	un_Tekir_00933_un_Tekir-c59_ref_HELIO_TM3_RWESL_TM7_SLIAK_R-TYPE_ESL_SxxxK_hypothetical_protein_heliorhodopsins_ASGARD	YES	HELIO	R-TYPE	-	RWESL	ESL	SLIAK	SxxxK	Archaea	p_Asgardarchaeota	NA	un_Tekir-c59	NA	NA	unknown	NA	NA	NA	NA	NA	CAMPEP_0181291518|CAMNT_0023395915|qry_TYPE-1_TM3=RLETS_TM7=DLLAK_R-TYPE_ETS_DxxxK_NCGR_PEP_ID=MMETSP1101-20121128_2010_1_TAXON_ID=46948_ORGANISM=Rhodomonas_abbreviata_Strain_Caron_Lab_Isolate_LENGTH=265_DNA_ID=CAMNT_0023395915_DNA_START=1_DNA_END=798_DNA_ORIENTATION=-_MMETSP
591	L591	TE_15_00653_TE_15-c89_ref_HELIO_TM3_RWESL_TM7_SLVAK_R-TYPE_ESL_SxxxK_hypothetical_protein_heliorhodopsins_ASGARD	YES	HELIO	R-TYPE	-	RWESL	ESL	SLVAK	SxxxK	Archaea	p_Asgardarchaeota	NA	TE_15-c89	NA	NA	unknown	NA	NA	NA	NA	NA	A0A395LIT7_9SPHN|qry_TYPE-1_TM3=RYDTG_TM7=DVVAK_R-TYPE_DTG_DxxxK_A0A395LIT7_9SPHN_Uncharacterized_protein_Erythrobacter_lutimaris_Bacteria_Proteobacteria_Alphaproteobacteria_Sphingomonadales_Erythrobacteraceae_Erythrobacter_Erythrobacter_lutimaris_UNIPROT_BACTERIA_
592	L592	Thor_SMTZ1_83_00555_Thor_SMTZ1_83-c13_ref_HELIO_TM3_RWESL_TM7_SLVAK_R-TYPE_ESL_SxxxK_hypothetical_protein_heliorhodopsins_ASGARD	YES	HELIO	R-TYPE	-	RWESL	ESL	SLVAK	SxxxK	Archaea	p_Asgardarchaeota	NA	Thor_SMTZ1_83-c13	NA	NA	unknown	NA	NA	NA	NA	NA	A0A3A1U0D8_9MICO|qry_TYPE-1_TM3=RYDSE_TM7=DIVSK_R-TYPE_DSE_DxxxK_A0A3A1U0D8_9MICO_Rhodopsin_Amnibacterium_setariae_Bacteria_Actinobacteria_Micrococcales_Microbacteriaceae_Amnibacterium_Amnibacterium_setariae_UNIPROT_BACTERIA_
593	L593	Thorarchaeota_SMTZ1_45_ref_HELIO_TM3_RWESL_TM7_SLVAK_R-TYPE_ESL_SxxxK_ASGARDHELIORHODOPSIN_Estuary_Sediment	YES	HELIO	R-TYPE	-	RWESL	ESL	SLVAK	SxxxK	Archaea	p_Asgardarchaeota	NA	NA	NA	NA	unknown	NA	NA	NA	NA	NA	A0A3A5VB69_9EURY|qry_TYPE-1_TM3=RYDTT_TM7=DLVNK_R-TYPE_DTT_DxxxK_A0A3A5VB69_9EURY_Uncharacterized_protein_Candidatus_Poseidoniales_archaeon_Archaea_Euryarchaeota_Diaforarchaea_group_Candidatus_Poseidoniia_Candidatus_Poseidoniales_unclassified_Candidatus_Poseidoniales_Candidatus_Poseidoniales_archaeon_UNIPROT_ARCHAEA_
594	L594	AM_2_03844_AM_2-c192_ref_HELIO_TM3_RWESL_TM7_SLVAK_R-TYPE_ESL_SxxxK_hypothetical_protein_heliorhodopsins_ASGARD	YES	HELIO	R-TYPE	-	RWESL	ESL	SLVAK	SxxxK	Archaea	p_Asgardarchaeota	NA	AM_2-c192	NA	NA	unknown	NA	NA	NA	NA	NA	JCVI-READ-1087597-GS000c-cds1|JCVI-READ-1087597-GS000c|ref_TYPE-1_TM3=RYDTE_TM7=DITAK_R-TYPE_DTE_DxxxK_acidirhodopsin_R_JCVI-READ-1_87597-GS_c-cds1_JCVI-READ-1_87597-GS_c_prf_P_3DDLB_MOTIF=DTE-proteorhodopsin_motif
595	L595	Thor_SMTZ1_45_00722_Thor_SMTZ1_45-c7_ref_HELIO_TM3_RWESL_TM7_SLVAK_R-TYPE_ESL_SxxxK_hypothetical_protein_heliorhodopsins_ASGARD	YES	HELIO	R-TYPE	-	RWESL	ESL	SLVAK	SxxxK	Archaea	p_Asgardarchaeota	NA	Thor_SMTZ1_45-c7	NA	NA	unknown	NA	NA	NA	NA	NA	A0A066VZ31_TILAU|qry_TYPE-1_TM3=RYDTL_TM7=DLFTK_R-TYPE_DTL_DxxxK_A0A066VZ31_TILAU_Family_A_G_protein-coupled_receptor-like_protein_Tilletiaria_anomala_Eukaryota_Fungi_Dikarya_Basidiomycota_Ustilaginomycotina_Exobasidiomycetes_Georgefischeriales_Tilletiariaceae_Tilletiaria_Tilletiaria_anomala_UNIPROT_EUKARYOTE_
596	L596	Thor_MP11T_1_03439_Thor_MP11T_1-c213_ref_HELIO_TM3_RWESL_TM7_SLVAK_R-TYPE_ESL_SxxxK_hypothetical_protein_heliorhodopsins_ASGARD	YES	HELIO	R-TYPE	-	RWESL	ESL	SLVAK	SxxxK	Archaea	p_Asgardarchaeota	NA	Thor_MP11T_1-c213	NA	NA	unknown	NA	NA	NA	NA	NA	JCVI-READ-1103769903309-GS119-cds1|JCVI-READ-1103769903309-GS119|ref_TYPE-1_TM3=RYDTE_TM7=DITSK_R-TYPE_DTE_DxxxK_acidirhodopsin_R_JCVI-READ-11_37699_33_9-GS119-cds1_JCVI-READ-11_37699_33_9-GS119_prf_P_3DDLB_MOTIF=DTE-proteorhodopsin_motif
597	L597	AM_2_03797_AM_2-c184_ref_HELIO_TM3_RWESL_TM7_SLVAK_R-TYPE_ESL_SxxxK_hypothetical_protein_heliorhodopsins_ASGARD	YES	HELIO	R-TYPE	-	RWESL	ESL	SLVAK	SxxxK	Archaea	p_Asgardarchaeota	NA	AM_2-c184	NA	NA	unknown	NA	NA	NA	NA	NA	A0A6A6U0X7_9PEZI|qry_TYPE-1_TM3=RFDTN_TM7=DVLSK_R-TYPE_DTN_DxxxK_A0A6A6U0X7_9PEZI_Bacteriorhodopsin_Microthyrium_microscopicum_Eukaryota_Fungi_Dikarya_Ascomycota_Pezizomycotina_Dothideomycetes_Dothideomycetes_incertae_sedis_Microthyriales_Microthyriaceae_Microthyrium_Microthyrium_microscopicum_UNIPROT_EUKARYOTE_
655	L655	un_Amara_01558_un_Amara-c50_ref_HELIO_TM3_RWESL_TM7_SLVSK_R-TYPE_ESL_SxxxK_hypothetical_protein_heliorhodopsins_ASGARD	YES	HELIO	R-TYPE	-	RWESL	ESL	SLVSK	SxxxK	Archaea	p_Asgardarchaeota	NA	un_Amara-c50	NA	NA	unknown	NA	NA	NA	NA	NA	FJ545222|ref_TYPE-1_TM3=RYDTE_TM7=DVLAK_R-TYPE_DTE_DxxxK_ActRLG1_putative_actinorhodopsin_Actinobacterium_MWHEgelM23_D6_Actinobacteria_R_FJ545222_prf_P_3DDLB_MOTIF=DTE-proteorhodopsin_motif
656	L656	un_Amara_02021_un_Amara-c106_ref_HELIO_TM3_RWESL_TM7_SLVSK_R-TYPE_ESL_SxxxK_hypothetical_protein_heliorhodopsins_ASGARD	YES	HELIO	R-TYPE	-	RWESL	ESL	SLVSK	SxxxK	Archaea	p_Asgardarchaeota	NA	un_Amara-c106	NA	NA	unknown	NA	NA	NA	NA	NA	YP_445623|ref_TYPE-1_TM3=RYDTE_TM7=DVLAK_R-TYPE_DTE_DxxxK_xanthorhodopsin_Salinibacter_ruber_DSM_13855_Bacteroidetes_R_YP_445623_prf_P_3DDLB_MOTIF=DTE-proteorhodopsin_motif
2041	L2120	TEKIR-sed17-C34552-cds4_TEKIR-sed17-C34552_qry_TYPE-1_TM3_RWFSD_TM7_DLTTK_R-TYPE_FSD_DxxxK_TEKIR-sed17_nv_BRACKISH_SEDIMENT_METAGENOME	NO	TYPE-1	R-TYPE	-	RWFSD	FSD	DLTTK	DxxxK	Archaea	p_Asgardarchaeota	NA	TEKIR-sed17-C34552	7190	50.89	non-NCLDV	-7.59408	9	3	7	-	ERR3586700-C62398-cds1|ERR3586700-C62398|qry_TYPE-1_TM3=HFDSS_TM7=DLVGK_H-TYPE_DSS_DxxxK_ERR3586700_fasta_fa_gbk_TARA_MARINE_METATRANSCRIPTOME
32	L32	YP_135281_ref_TYPE-1_TM3_RFDSY_TM7_DTIAK_R-TYPE_DSY_DxxxK_opsin_Haloarcula_marismortui_ATCC_43049_Euryarchaeota_Halobacteria_R_YP_135281_prf_P_3HAPA_MOTIF_DSY	YES	TYPE-1	R-TYPE	-	RFDSY	DSY	DTIAK	DxxxK	Archaea	p_Euryarchaeota	NA	NA	NA	NA	unknown	NA	NA	NA	NA	NA	CEUJ01380827-cds1|CEUJ01380827|qry_TYPE-1_TM3=RYDTV_TM7=DLFAK_R-TYPE_DTV_DxxxK_GCA_001049235_1_TARA_125_MIX_0_22-0_45_TARA_MARINE_METAGENOME
48	L48	ZP_08554533_ref_TYPE-1_TM3_RYDTA_TM7_PIFSK_R-TYPE_DTA_PxxxK_xenorhodopsin_Haloplasma_contractile_SSD-17B_Euryarchaeota_Halobacteria_R_ZP_8554533_prf_P_1XIOA_MOTIF_DTA	YES	TYPE-1	R-TYPE	-	RYDTA	DTA	PIFSK	PxxxK	Archaea	p_Euryarchaeota	NA	NA	NA	NA	unknown	NA	NA	NA	NA	NA	Jr-11may16-C201494-cds1|Jr-11may16-C201494|qry_TYPE-1_TM3=RYDTV_TM7=DLFAK_R-TYPE_DTV_DxxxK_Jr-11may16_FRESHWATER_METAGENOME
49	L49	YP_656804_ref_TYPE-1_TM3_RYDTD_TM7_DIGTK_R-TYPE_DTD_DxxxK_bacteriorhodopsin_precursor_Squarebop_II_Haloquadratum_walsbyi_DSM_16790_Euryarchaeota_Halobacteria_R_YP_6568_4_prf_P_4FBZA_MOTIF_DTD	YES	TYPE-1	R-TYPE	-	RYDTD	DTD	DIGTK	DxxxK	Archaea	p_Euryarchaeota	NA	NA	NA	NA	unknown	NA	NA	NA	NA	NA	Jr-11may16-C218006-cds2|Jr-11may16-C218006|qry_TYPE-1_TM3=RYDTN_TM7=DLFSK_R-TYPE_DTN_DxxxK_Jr-11may16_FRESHWATER_METAGENOME
51	L51	AAU04564_ref_TYPE-1_TM3_RYDTD_TM7_DLSAK_R-TYPE_DTD_DxxxK_bacteriorhodopsin_Halobiforma_lacisalsi_Euryarchaeota_Halobacteria_R_AAU_4564_prf_P_1PXRB_MOTIF_DTD	YES	TYPE-1	R-TYPE	-	RYDTD	DTD	DLSAK	DxxxK	Archaea	p_Euryarchaeota	NA	NA	NA	NA	unknown	NA	NA	NA	NA	NA	Jr-11may16-C392599-cds1|Jr-11may16-C392599|qry_TYPE-1_TM3=RYDTT_TM7=DLFSK_R-TYPE_DTT_DxxxK_Jr-11may16_FRESHWATER_METAGENOME
52	L52	BACR_HALAR_ref_TYPE-1_TM3_RYDTD_TM7_DLTAK_R-TYPE_DTD_DxxxK_Cruxrhodopsin1_Haloarcula_argentinos_Euryarchaeota_Halobacteria_R_BACR_HALAR_prf_P_1PXRB_MOTIF_DTD	YES	TYPE-1	R-TYPE	-	RYDTD	DTD	DLTAK	DxxxK	Archaea	p_Euryarchaeota	NA	NA	NA	NA	unknown	NA	NA	NA	NA	NA	Jr-25may17-C101771-cds2|Jr-25may17-C101771|qry_TYPE-1_TM3=RYDTT_TM7=DCIAK_R-TYPE_DTT_DxxxK_Jr-25may17_FRESHWATER_METAGENOME
53	L53	YP_136594_ref_TYPE-1_TM3_RYDTD_TM7_DLTAK_R-TYPE_DTD_DxxxK_bacteriorhodopsin_Haloarcula_marismortui_ATCC_43049_Euryarchaeota_Halobacteria_R_YP_136594_prf_P_4QIDB_MOTIF_DTD	YES	TYPE-1	R-TYPE	-	RYDTD	DTD	DLTAK	DxxxK	Archaea	p_Euryarchaeota	NA	NA	NA	NA	unknown	NA	NA	NA	NA	NA	Jr-25may17-C531822-cds1|Jr-25may17-C531822|qry_TYPE-1_TM3=RYDTT_TM7=DMTAK_R-TYPE_DTT_DxxxK_Jr-25may17_FRESHWATER_METAGENOME
54	L54	YP_656801_ref_TYPE-1_TM3_RYDTD_TM7_DLVAK_R-TYPE_DTD_DxxxK_bacteriorhodopsin_precursor_Squarebop_I_Haloquadratum_walsbyi_DSM_16790_Euryarchaeota_Halobacteria_R_YP_6568_1_prf_P_4QIDB_MOTIF_DTD	YES	TYPE-1	R-TYPE	-	RYDTD	DTD	DLVAK	DxxxK	Archaea	p_Euryarchaeota	NA	NA	NA	NA	unknown	NA	NA	NA	NA	NA	Jr-25may17-C97658-cds2|Jr-25may17-C97658|qry_HELIO_TM3=RWETI_TM7=SFVAK_R-TYPE_ETI_SxxxK_Jr-25may17_FRESHWATER_METAGENOME
55	L55	BACR_HALVA_ref_TYPE-1_TM3_RYDTD_TM7_DLVAK_R-TYPE_DTD_DxxxK_Cruxrhodopsin3_Haloarcula_vallismortis_Euryarchaeota_Halobacteria_R_BACR_HALVA_prf_P_1PXRB_MOTIF_DTD	YES	TYPE-1	R-TYPE	-	RYDTD	DTD	DLVAK	DxxxK	Archaea	p_Euryarchaeota	NA	NA	NA	NA	unknown	NA	NA	NA	NA	NA	Jr-28aug17-C101442-cds2|Jr-28aug17-C101442|qry_TYPE-1_TM3=RYDTG_TM7=DVNSK_R-TYPE_DTG_DxxxK_Jr-28aug17_FRESHWATER_METAGENOME
58	L58	ABT17372_ref_TYPE-1_TM3_RYDTD_TM7_DVLAK_R-TYPE_DTD_DxxxK_bacteriorhodopsin_uncultured_haloarchaeon_FLAS10H9_Euryarchaeota_Halobacteria_R_ABT17372_prf_P_2Z55E_MOTIF_DTD	YES	TYPE-1	R-TYPE	-	RYDTD	DTD	DVLAK	DxxxK	Archaea	p_Euryarchaeota	NA	NA	NA	NA	unknown	NA	NA	NA	NA	NA	CEVG01268375-cds1|CEVG01268375|qry_TYPE-1_TM3=RYDTV_TM7=DLLSK_R-TYPE_DTV_DxxxK_GCA_001040585_1_TARA_140_SRF_0_22-3_TARA_MARINE_METAGENOME
60	L60	AAG19772_ref_TYPE-1_TM3_RYDTD_TM7_DVSAK_R-TYPE_DTD_DxxxK_bacteriorhodopsin_Halobacterium_sp_NRC1_Euryarchaeota_Halobacteria_R_AAG19772_prf_P_1M0MA_MOTIF_DTD	YES	TYPE-1	R-TYPE	-	RYDTD	DTD	DVSAK	DxxxK	Archaea	p_Euryarchaeota	NA	NA	NA	NA	unknown	NA	NA	NA	NA	NA	Kivu275m-SRR5214704-C35645-cds3|Kivu275m-SRR5214704-C35645|qry_HELIO_TM3=RWETV_TM7=SLVAK_R-TYPE_ETV_SxxxK_Kivu275m-SRR5214704_FRESHWATER_METAGENOME
61	L61	reference_pdb_bop_seq_ref_TYPE-1_TM3_RYDTD_TM7_DVSAK_R-TYPE_DTD_DxxxK_1AP9_1_Chain_A_BACTERIORHODOPSIN_Halobacterium_salinarum_2242_	YES	TYPE-1	R-TYPE	-	RYDTD	DTD	DVSAK	DxxxK	Archaea	p_Euryarchaeota	NA	NA	NA	NA	unknown	NA	NA	NA	NA	NA	CEVG01331565-cds2|CEVG01331565|qry_TYPE-1_TM3=RYDTV_TM7=DLFSK_R-TYPE_DTV_DxxxK_GCA_001040585_1_TARA_140_SRF_0_22-3_TARA_MARINE_METAGENOME
62	L62	YP_003129235_ref_TYPE-1_TM3_RYDTD_TM7_DVTAK_R-TYPE_DTD_DxxxK_rhodopsin_Halorhabdus_utahensis_DSM_12940_Euryarchaeota_Halobacteria_R_YP_3129235_prf_P_4L35A_MOTIF_DTD	YES	TYPE-1	R-TYPE	-	RYDTD	DTD	DVTAK	DxxxK	Archaea	p_Euryarchaeota	NA	NA	NA	NA	unknown	NA	NA	NA	NA	NA	LBG-augE-5m-2016-C6209-cds2|LBG-augE-5m-2016-C6209|qry_TYPE-1_TM3=RYDTV_TM7=DLFAK_R-TYPE_DTV_DxxxK_LBG-augE-5m-2016_FRESHWATER_METAGENOME
63	L63	AAA72220_ref_TYPE-1_TM3_RYDTD_TM7_DVTAK_R-TYPE_DTD_DxxxK_archaerhodopsin_precursor_Halobacterium_sp_Euryarchaeota_Halobacteria_R_AAA7222_prf_P_1UAZB_MOTIF_DTD	YES	TYPE-1	R-TYPE	-	RYDTD	DTD	DVTAK	DxxxK	Archaea	p_Euryarchaeota	NA	NA	NA	NA	unknown	NA	NA	NA	NA	NA	LBG-decH-65m-2016-C26632-cds1|LBG-decH-65m-2016-C26632|qry_TYPE-1_TM3=RYDTG_TM7=DVIAK_R-TYPE_DTG_DxxxK_LBG-decH-65m-2016_FRESHWATER_METAGENOME
64	L64	A7U0Y6_ref_TYPE-1_TM3_RYDTD_TM7_DVTAK_R-TYPE_DTD_DxxxK_Bacteriorhodopsin_Halorubrum_sp_TP009_Euryarchaeota_Halobacteria_R_A7U_Y6_prf_P_1UAZB_MOTIF_DTD	YES	TYPE-1	R-TYPE	-	RYDTD	DTD	DVTAK	DxxxK	Archaea	p_Euryarchaeota	NA	NA	NA	NA	unknown	NA	NA	NA	NA	NA	Maggiore-5m-C30738-cds2|Maggiore-5m-C30738|qry_TYPE-1_TM3=RYDTT_TM7=DLFAK_R-TYPE_DTT_DxxxK_Maggiore-5m_FRESHWATER_METAGENOME
65	L65	BACR3_HALSD_ref_TYPE-1_TM3_RYDTD_TM7_DVTAK_R-TYPE_DTD_DxxxK_Archaerhodopsin3_Halorubrum_sodomense_Euryarchaeota_Halobacteria_R_BACR3_HALSD_prf_P_1UAZB_MOTIF_DTD	YES	TYPE-1	R-TYPE	-	RYDTD	DTD	DVTAK	DxxxK	Archaea	p_Euryarchaeota	NA	NA	NA	NA	unknown	NA	NA	NA	NA	NA	CEVI01099352-cds2|CEVI01099352|qry_TYPE-1_TM3=RYETV_TM7=DFINK_R-TYPE_ETV_DxxxK_GCA_001372135_1_TARA_142_MES_0_22-3_TARA_MARINE_METAGENOME
66	L66	AAG42454_ref_TYPE-1_TM3_RYDTD_TM7_DVTAK_R-TYPE_DTD_DxxxK_rhodopsin_Halobacterium_salinarum_Euryarchaeota_Halobacteria_R_AAG42454_prf_P_2EI4A_MOTIF_DTD	YES	TYPE-1	R-TYPE	-	RYDTD	DTD	DVTAK	DxxxK	Archaea	p_Euryarchaeota	NA	NA	NA	NA	unknown	NA	NA	NA	NA	NA	Michigan-ER15MSRF-SRR5273323-C136913-cds2|Michigan-ER15MSRF-SRR5273323-C136913|qry_TYPE-1_TM3=RYDSV_TM7=DLLAK_R-TYPE_DSV_DxxxK_Michigan-ER15MSRF-SRR5273323_FRESHWATER_METAGENOME
147	L147	GROUP_4_Contig2793-cds9_Contig2793_ref_TYPE-1_TM3_RYDTE_TM7_DLVNK_R-TYPE_DTE_DxxxK_Marine_Euryarchaota_Mediterranean_R_GROUP_4_Contig2793-cds9_Contig2793_prf_P_4JQ6C_MOTIF_DTE-proteorhodopsin_motif	YES	TYPE-1	R-TYPE	-	RYDTE	DTE	DLVNK	DxxxK	Archaea	p_Euryarchaeota	NA	NA	NA	NA	unknown	NA	NA	NA	NA	NA	RE-20APR16-C833570-cds1|RE-20APR16-C833570|qry_TYPE-1_TM3=RYDTT_TM7=DLFAK_R-TYPE_DTT_DxxxK_RE-20APR16_FRESHWATER_METAGENOME
148	L148	GROUP_4_Contig23008-cds7_Contig23008_ref_TYPE-1_TM3_RYDTE_TM7_DLVNK_R-TYPE_DTE_DxxxK_Marine_Euryarchaota_Mediterranean_R_GROUP_4_Contig23_8-cds7_Contig23_8_prf_P_4JQ6C_MOTIF_DTE-proteorhodopsin_motif	YES	TYPE-1	R-TYPE	-	RYDTE	DTE	DLVNK	DxxxK	Archaea	p_Euryarchaeota	NA	NA	NA	NA	unknown	NA	NA	NA	NA	NA	RE-20APR16-C96836-cds2|RE-20APR16-C96836|qry_TYPE-1_TM3=RYDTT_TM7=DLFSK_R-TYPE_DTT_DxxxK_RE-20APR16_FRESHWATER_METAGENOME
149	L149	GROUP_5_MedDCM-JULCOM-C130-cds48_ref_TYPE-1_TM3_RYDTE_TM7_DLVNK_R-TYPE_DTE_DxxxK_Marine_Euryarchaota_Mediterranean_R_GROUP_5_MedDCM-JULCOM-C13_-cds48_prf_P_4JQ6C_MOTIF_DTE-proteorhodopsin_motif	YES	TYPE-1	R-TYPE	-	RYDTE	DTE	DLVNK	DxxxK	Archaea	p_Euryarchaeota	NA	NA	NA	NA	unknown	NA	NA	NA	NA	NA	RE-23may17-C1192656-cds2|RE-23may17-C1192656|qry_TYPE-1_TM3=RYDTT_TM7=DIIAK_R-TYPE_DTT_DxxxK_RE-23may17_FRESHWATER_METAGENOME
150	L150	GROUP_4_MedDCM-JULCOM-C1481-cds12_ref_TYPE-1_TM3_RYDTE_TM7_DLVNK_R-TYPE_DTE_DxxxK_Marine_Euryarchaota_Mediterranean_R_GROUP_4_MedDCM-JULCOM-C1481-cds12_prf_P_4JQ6C_MOTIF_DTE-proteorhodopsin_motif	YES	TYPE-1	R-TYPE	-	RYDTE	DTE	DLVNK	DxxxK	Archaea	p_Euryarchaeota	NA	NA	NA	NA	unknown	NA	NA	NA	NA	NA	RE-23may17-C1306240-cds2|RE-23may17-C1306240|qry_TYPE-1_TM3=RYDTT_TM7=DIFAK_R-TYPE_DTT_DxxxK_RE-23may17_FRESHWATER_METAGENOME
151	L151	ABA61407_ref_TYPE-1_TM3_RYDTE_TM7_DLVNK_R-TYPE_DTE_DxxxK_proteorhodopsin_uncultured_marine_group_II_euryarchaeote_HF70_39H11_R_ABA614_7_prf_MOTIF_DTE-proteorhodopsin_motif	YES	TYPE-1	R-TYPE	-	RYDTE	DTE	DLVNK	DxxxK	Archaea	p_Euryarchaeota	NA	NA	NA	NA	unknown	NA	NA	NA	NA	NA	RE-23may17-C1383844-cds1|RE-23may17-C1383844|qry_TYPE-1_TM3=RYDTI_TM7=DLSSK_R-TYPE_DTI_DxxxK_RE-23may17_FRESHWATER_METAGENOME
152	L152	ABA61391.1_ref_TYPE-1_TM3_RYDTE_TM7_DLVNK_R-TYPE_DTE_DxxxK_proteorhodopsin_uncultured_marine_group_II_euryarchaeote_HF70_59C08_R_ABA61391_1_prf_MOTIF_DTE-proteorhodopsin_motif	YES	TYPE-1	R-TYPE	-	RYDTE	DTE	DLVNK	DxxxK	Archaea	p_Euryarchaeota	NA	NA	NA	NA	unknown	NA	NA	NA	NA	NA	RE-23may17-C147107-cds2|RE-23may17-C147107|qry_TYPE-1_TM3=RYDTT_TM7=DIFSK_R-TYPE_DTT_DxxxK_RE-23may17_FRESHWATER_METAGENOME
171	L171	BAC3_HALVA_ref_TYPE-1_TM3_RYDTF_TM7_DLLAK_R-TYPE_DTF_DxxxK_Bacterial_rhodopsin_CSR3_Haloarcula_vallismortis_Euryarchaeota_Halobacteria_R_BAC3_HALVA_prf_MOTIF_DTF	YES	TYPE-1	R-TYPE	-	RYDTF	DTF	DLLAK	DxxxK	Archaea	p_Euryarchaeota	NA	NA	NA	NA	unknown	NA	NA	NA	NA	NA	RE-23may17-C927509-cds3|RE-23may17-C927509|qry_TYPE-1_TM3=RYDTT_TM7=DLFSK_R-TYPE_DTT_DxxxK_RE-23may17_FRESHWATER_METAGENOME
172	L172	YP_137680_ref_TYPE-1_TM3_RYDTF_TM7_DLLAK_R-TYPE_DTF_DxxxK_sensory_rhodopsin_I_Haloarcula_marismortui_ATCC_43049_Euryarchaeota_Halobacteria_R_YP_13768_prf_P_4FBZA_MOTIF_DTF	YES	TYPE-1	R-TYPE	-	RYDTF	DTF	DLLAK	DxxxK	Archaea	p_Euryarchaeota	NA	NA	NA	NA	unknown	NA	NA	NA	NA	NA	RE-26jul17-C335152-cds2|RE-26jul17-C335152|qry_TYPE-1_TM3=RYDTV_TM7=DLIAK_R-TYPE_DTV_DxxxK_RE-26jul17_FRESHWATER_METAGENOME
173	L173	P42196_ref_TYPE-1_TM3_RYDTF_TM7_DLVTK_R-TYPE_DTF_DxxxK_Sensory_rhodopsin-2_Natronomonas_pharaonis_Euryarchaeota_Halobacteria_R_P42196_prf_P_3QDCA_MOTIF_DTF	YES	TYPE-1	R-TYPE	-	RYDTF	DTF	DLVTK	DxxxK	Archaea	p_Euryarchaeota	NA	NA	NA	NA	unknown	NA	NA	NA	NA	NA	RE-26jul17-C38935-cds2|RE-26jul17-C38935|qry_TYPE-1_TM3=RYDTT_TM7=DLFAK_R-TYPE_DTT_DxxxK_RE-26jul17_FRESHWATER_METAGENOME
174	L174	BACS_HALSD_ref_TYPE-1_TM3_RYDTF_TM7_DVLAK_R-TYPE_DTF_DxxxK_Sensory_rhodopsin_Halorubrum_sodomense_Euryarchaeota_Halobacteria_R_BACS_HALSD_prf_MOTIF_DTF	YES	TYPE-1	R-TYPE	-	RYDTF	DTF	DVLAK	DxxxK	Archaea	p_Euryarchaeota	NA	NA	NA	NA	unknown	NA	NA	NA	NA	NA	RE-26jul17-C509630-cds2|RE-26jul17-C509630|qry_TYPE-1_TM3=RYDTT_TM7=DLFAK_R-TYPE_DTT_DxxxK_RE-26jul17_FRESHWATER_METAGENOME
175	L175	BACS1_HALSS_ref_TYPE-1_TM3_RYDTF_TM7_DVLAK_R-TYPE_DTF_DxxxK_sensory_rhodopsin1_SRI_Halobacterium_sp_SG1_Euryarchaeota_Halobacteria_R_BACS1_HALSS_prf_MOTIF_DTF	YES	TYPE-1	R-TYPE	-	RYDTF	DTF	DVLAK	DxxxK	Archaea	p_Euryarchaeota	NA	NA	NA	NA	unknown	NA	NA	NA	NA	NA	RE-26jul17-C93947-cds4|RE-26jul17-C93947|qry_TYPE-1_TM3=RYDTT_TM7=DLFAK_R-TYPE_DTT_DxxxK_RE-26jul17_FRESHWATER_METAGENOME
176	L176	C7NS28_ref_TYPE-1_TM3_RYDTF_TM7_DVVAK_R-TYPE_DTF_DxxxK_Rhodopsin_Halorhabdus_utahensis_strain_DSM_12940_Euryarchaeota_Halobacteria_R_C7NS28_prf_P_1JGJA_MOTIF_DTF	YES	TYPE-1	R-TYPE	-	RYDTF	DTF	DVVAK	DxxxK	Archaea	p_Euryarchaeota	NA	NA	NA	NA	unknown	NA	NA	NA	NA	NA	CEVW01368182-cds1|CEVW01368182|qry_TYPE-1_TM3=RYDSV_TM7=DLVAK_R-TYPE_DSV_DxxxK_GCA_001179645_1_TARA_149_SRF_0_22-3_TARA_MARINE_METAGENOME
177	L177	YP_003178493_ref_TYPE-1_TM3_RYDTF_TM7_DVVTK_R-TYPE_DTF_DxxxK_rhodopsin_Halomicrobium_mukohataei_DSM_12286_Euryarchaeota_Halobacteria_R_YP_3178493_prf_P_1JGJA_MOTIF_DTF	YES	TYPE-1	R-TYPE	-	RYDTF	DTF	DVVTK	DxxxK	Archaea	p_Euryarchaeota	NA	NA	NA	NA	unknown	NA	NA	NA	NA	NA	RE-4nov15-C501826-cds1|RE-4nov15-C501826|qry_TYPE-1_TM3=RYDTT_TM7=DLFAK_R-TYPE_DTT_DxxxK_RE-4nov15_FRESHWATER_METAGENOME
178	L178	CAA84550_ref_TYPE-1_TM3_RYDTF_TM7_DVVTK_R-TYPE_DTF_DxxxK_sensory_rhodopsin_II_apoprotein_Haloarcula_vallismortis_ATCC_29715_Euryarchaeota_Halobacteria_R_CAA8455_prf_P_1JGJA_MOTIF_DTF	YES	TYPE-1	R-TYPE	-	RYDTF	DTF	DVVTK	DxxxK	Archaea	p_Euryarchaeota	NA	NA	NA	NA	unknown	NA	NA	NA	NA	NA	RE-4nov15-C532573-cds2|RE-4nov15-C532573|qry_TYPE-1_TM3=RYDTV_TM7=DVISK_R-TYPE_DTV_DxxxK_RE-4nov15_FRESHWATER_METAGENOME
180	L180	GROUP_6_Contig83-cds14_Contig83_ref_TYPE-1_TM3_RYDTK_TM7_DIINK_R-TYPE_DTK_DxxxK_Marine_Euryarchaota_Mediterranean_R_GROUP_6_Contig83-cds14_Contig83_prf_P_4KNFE_MOTIF_DTK	YES	TYPE-1	R-TYPE	-	RYDTK	DTK	DIINK	DxxxK	Archaea	p_Euryarchaeota	NA	NA	NA	NA	unknown	NA	NA	NA	NA	NA	RE-4nov15-C65704-cds3|RE-4nov15-C65704|qry_TYPE-1_TM3=RYDTT_TM7=DLFSK_R-TYPE_DTT_DxxxK_RE-4nov15_FRESHWATER_METAGENOME
181	L181	D6PBU1_ref_TYPE-1_TM3_RYDTK_TM7_DIINK_R-TYPE_DTK_DxxxK_Proteorhodopsin_uncultured_archaeon_MedDCM-OCT-S08-C16_R_D6PBU1_prf_P_4KLYE_MOTIF_DTK	YES	TYPE-1	R-TYPE	-	RYDTK	DTK	DIINK	DxxxK	Archaea	p_Euryarchaeota	NA	NA	NA	NA	unknown	NA	NA	NA	NA	NA	RE-4nov15-C71368-cds2|RE-4nov15-C71368|qry_TYPE-1_TM3=RYDTN_TM7=DLFSK_R-TYPE_DTN_DxxxK_RE-4nov15_FRESHWATER_METAGENOME
182	L182	GROUP_6_Contig7155-cds6_Contig7155_ref_TYPE-1_TM3_RYDTK_TM7_DIINK_R-TYPE_DTK_DxxxK_Marine_Euryarchaota_Mediterranean_R_GROUP_6_Contig7155-cds6_Contig7155_prf_P_4KLYE_MOTIF_DTK	YES	TYPE-1	R-TYPE	-	RYDTK	DTK	DIINK	DxxxK	Archaea	p_Euryarchaeota	NA	NA	NA	NA	unknown	NA	NA	NA	NA	NA	RE-9nov16-C194259-cds1|RE-9nov16-C194259|qry_HELIO_TM3=RWETV_TM7=SFLAK_R-TYPE_ETV_SxxxK_RE-9nov16_FRESHWATER_METAGENOME
183	L183	EHR75770.1_ref_TYPE-1_TM3_RYDTK_TM7_DIINK_R-TYPE_DTK_DxxxK_proteorhodopsin_Bacteriorhodopsin_Iversson_uncultured_marine_group_II_euryarchaeote_R_EHR7577_1_prf_P_4HYJB_MOTIF_DTK	YES	TYPE-1	R-TYPE	-	RYDTK	DTK	DIINK	DxxxK	Archaea	p_Euryarchaeota	NA	NA	NA	NA	unknown	NA	NA	NA	NA	NA	RE-9nov16-C260004-cds1|RE-9nov16-C260004|qry_HELIO_TM3=RPETL_TM7=SIAAK_R-TYPE_ETL_SxxxK_RE-9nov16_FRESHWATER_METAGENOME
184	L184	GROUP_6_Contig1093-cds10_Contig1093_ref_TYPE-1_TM3_RYDTK_TM7_DIINK_R-TYPE_DTK_DxxxK_Marine_Euryarchaota_Mediterranean_R_GROUP_6_Contig1_93-cds1_Contig1_93_prf_MOTIF_DTK	YES	TYPE-1	R-TYPE	-	RYDTK	DTK	DIINK	DxxxK	Archaea	p_Euryarchaeota	NA	NA	NA	NA	unknown	NA	NA	NA	NA	NA	RH-14apr17-C190198-cds2|RH-14apr17-C190198|qry_TYPE-1_TM3=RYDTG_TM7=DVLAK_R-TYPE_DTG_DxxxK_RH-14apr17_FRESHWATER_METAGENOME
185	L185	GROUP_3_Contig2870-cds19_Contig2870_ref_TYPE-1_TM3_RYDTK_TM7_DIINK_R-TYPE_DTK_DxxxK_Marine_Euryarchaota_Mediterranean_R_GROUP_3_Contig287_-cds19_Contig287_prf_MOTIF_DTK	YES	TYPE-1	R-TYPE	-	RYDTK	DTK	DIINK	DxxxK	Archaea	p_Euryarchaeota	NA	NA	NA	NA	unknown	NA	NA	NA	NA	NA	RH-14apr17-C882050-cds1|RH-14apr17-C882050|qry_TYPE-1_TM3=RYDTT_TM7=DLFAK_R-TYPE_DTT_DxxxK_RH-14apr17_FRESHWATER_METAGENOME
188	L188	GROUP_2_Contig498-cds15_Contig498_ref_TYPE-1_TM3_RYDTK_TM7_DMINK_R-TYPE_DTK_DxxxK_Marine_Euryarchaota_Mediterranean_R_GROUP_2_Contig498-cds15_Contig498_prf_P_4KNFE_MOTIF_DTK	YES	TYPE-1	R-TYPE	-	RYDTK	DTK	DMINK	DxxxK	Archaea	p_Euryarchaeota	NA	NA	NA	NA	unknown	NA	NA	NA	NA	NA	Baikal-20m-C190062-cds2|Baikal-20m-C190062|qry_TYPE-1_TM3=RYDTT_TM7=DLFSK_R-TYPE_DTT_DxxxK_Baikal-20m_FRESHWATER_METAGENOME
189	L189	GROUP_8_Contig455-cds51_Contig455_ref_TYPE-1_TM3_RYDTK_TM7_DMINK_R-TYPE_DTK_DxxxK_Marine_Euryarchaota_Mediterranean_R_GROUP_8_Contig455-cds51_Contig455_prf_MOTIF_DTK	YES	TYPE-1	R-TYPE	-	RYDTK	DTK	DMINK	DxxxK	Archaea	p_Euryarchaeota	NA	NA	NA	NA	unknown	NA	NA	NA	NA	NA	RH-20APR16-C84184-cds2|RH-20APR16-C84184|qry_TYPE-1_TM3=RYESS_TM7=DLLSK_R-TYPE_ESS_DxxxK_RH-20apr16_FRESHWATER_METAGENOME
190	L190	GROUP_7_MedDCM-JULCOM-C2423-cds6_ref_TYPE-1_TM3_RYDTK_TM7_DMINK_R-TYPE_DTK_DxxxK_Marine_Euryarchaota_Mediterranean_R_GROUP_7_MedDCM-JULCOM-C2423-cds6_prf_P_4HYJB_MOTIF_DTK	YES	TYPE-1	R-TYPE	-	RYDTK	DTK	DMINK	DxxxK	Archaea	p_Euryarchaeota	NA	NA	NA	NA	unknown	NA	NA	NA	NA	NA	RH-23may17-C1026633-cds1|RH-23may17-C1026633|qry_TYPE-1_TM3=RYDTT_TM7=DLFAK_R-TYPE_DTT_DxxxK_RH-23may17_FRESHWATER_METAGENOME
191	L191	GROUP_1_MedDCM-JULCOM-C3793-cds2_ref_TYPE-1_TM3_RYDTK_TM7_DMINK_R-TYPE_DTK_DxxxK_Marine_Euryarchaota_Mediterranean_R_GROUP_1_MedDCM-JULCOM-C3793-cds2_prf_P_4HYJB_MOTIF_DTK	YES	TYPE-1	R-TYPE	-	RYDTK	DTK	DMINK	DxxxK	Archaea	p_Euryarchaeota	NA	NA	NA	NA	unknown	NA	NA	NA	NA	NA	RH-23may17-C1191147-cds2|RH-23may17-C1191147|qry_TYPE-1_TM3=RYDTT_TM7=DIFSK_R-TYPE_DTT_DxxxK_RH-23may17_FRESHWATER_METAGENOME
192	L192	GROUP_1_MedDCM-JULCOM-C1076-cds13_ref_TYPE-1_TM3_RYDTK_TM7_DMVNK_R-TYPE_DTK_DxxxK_Marine_Euryarchaota_Mediterranean_R_GROUP_1_MedDCM-JULCOM-C1_76-cds13_prf_P_4HYJB_MOTIF_DTK	YES	TYPE-1	R-TYPE	-	RYDTK	DTK	DMVNK	DxxxK	Archaea	p_Euryarchaeota	NA	NA	NA	NA	unknown	NA	NA	NA	NA	NA	RH-23may17-C1226336-cds1|RH-23may17-C1226336|qry_TYPE-1_TM3=RYDST_TM7=DIFAK_R-TYPE_DST_DxxxK_RH-23may17_FRESHWATER_METAGENOME
221	L221	YP_001689625_ref_TYPE-1_TM3_RYDTY_TM7_DFISK_R-TYPE_DTY_DxxxK_sensory_rhodopsin_II_Halobacterium_salinarum_R1_Euryarchaeota_Halobacteria_R_YP_1689625_prf_P_3QDCA_MOTIF_DTY	YES	TYPE-1	R-TYPE	-	RYDTY	DTY	DFISK	DxxxK	Archaea	p_Euryarchaeota	NA	NA	NA	NA	unknown	NA	NA	NA	NA	NA	S0621.2-25458-cds3|S0621.2-25458|qry_TYPE-1_TM3=RYDTV_TM7=DLLSK_R-TYPE_DTV_DxxxK_S0621_fa_1_fasta_gbk_GEOTRACES_MARINE_METAGENOME
222	L222	B9LQT9_ref_TYPE-1_TM3_RYDTY_TM7_DIVSK_R-TYPE_DTY_DxxxK_Rhodopsin_Halorubrum_lacusprofundi_strain_ATCC_49239_Euryarchaeota_Halobacteria_R_B9LQT9_prf_P_2F95A_MOTIF_DTY	YES	TYPE-1	R-TYPE	-	RYDTY	DTY	DIVSK	DxxxK	Archaea	p_Euryarchaeota	NA	NA	NA	NA	unknown	NA	NA	NA	NA	NA	S0630-119954-cds1|S0630-119954|qry_TYPE-1_TM3=RYSTV_TM7=DIISK_R-TYPE_STV_DxxxK_S0630_fa_1_fasta_gbk_GEOTRACES_MARINE_METAGENOME
223	L223	Q8U4S8_ref_TYPE-1_TM3_RYDTY_TM7_DIVSK_R-TYPE_DTY_DxxxK_Phoborhodopsin_Halobacterium_sp_strain_aus-1_Euryarchaeota_Halobacteria_R_Q8U4S8_prf_P_3QDCA_MOTIF_DTY	YES	TYPE-1	R-TYPE	-	RYDTY	DTY	DIVSK	DxxxK	Archaea	p_Euryarchaeota	NA	NA	NA	NA	unknown	NA	NA	NA	NA	NA	SimonC-130206-EF-SRR5818196-C157115-cds2|SimonC-130206-EF-SRR5818196-C157115|qry_TYPE-1_TM3=RYDTT_TM7=DLFAK_R-TYPE_DTT_DxxxK_SimonC-130206-EF-SRR5818196_FRESHWATER_METAGENOME
225	L225	NP_280434_ref_TYPE-1_TM3_RYDTY_TM7_DVLAK_R-TYPE_DTY_DxxxK_sensory_rhodopsin_I_Halobacterium_sp_NRC1_Euryarchaeota_Halobacteria_R_NP_28_434_prf_MOTIF_DTY	YES	TYPE-1	R-TYPE	-	RYDTY	DTY	DVLAK	DxxxK	Archaea	p_Euryarchaeota	NA	NA	NA	NA	unknown	NA	NA	NA	NA	NA	SimonC-130206-EF-SRR5818196-C284208-cds1|SimonC-130206-EF-SRR5818196-C284208|qry_TYPE-1_TM3=RYDTT_TM7=DIFAK_R-TYPE_DTT_DxxxK_SimonC-130206-EF-SRR5818196_FRESHWATER_METAGENOME
252	L252	O93741_ref_TYPE-1_TM3_RYTSA_TM7_DIGAK_R-TYPE_TSA_DxxxK_Halorhodopsin_Halobacterium_sp_strain_arg-4_Euryarchaeota_Halobacteria_R_O93741_prf_P_2JAGA_MOTIF_TSA	YES	TYPE-1	R-TYPE	-	RYTSA	TSA	DIGAK	DxxxK	Archaea	p_Euryarchaeota	NA	NA	NA	NA	unknown	NA	NA	NA	NA	NA	SimonC-130805-MF-SRR5818245-C73293-cds3|SimonC-130805-MF-SRR5818245-C73293|qry_TYPE-1_TM3=RYACI_TM7=DLMSK_R-TYPE_ACI_DxxxK_SimonC-130805-MF-SRR5818245_FRESHWATER_METAGENOME
253	L253	BAA75201_ref_TYPE-1_TM3_RYTSA_TM7_DIGAK_R-TYPE_TSA_DxxxK_halorhodopsin_Haloterrigena_sp_arg4_Euryarchaeota_Halobacteria_R_BAA752_1_prf_P_1E12A_MOTIF_TSA	YES	TYPE-1	R-TYPE	-	RYTSA	TSA	DIGAK	DxxxK	Archaea	p_Euryarchaeota	NA	NA	NA	NA	unknown	NA	NA	NA	NA	NA	SimonC-140212-EF-SRR5818249-C135827-cds2|SimonC-140212-EF-SRR5818249-C135827|qry_TYPE-1_TM3=RYDTT_TM7=DLFAK_R-TYPE_DTT_DxxxK_SimonC-140212-EF-SRR5818249_FRESHWATER_METAGENOME
254	L254	C7P1H6_ref_TYPE-1_TM3_RYTSA_TM7_DIGAK_R-TYPE_TSA_DxxxK_Rhodopsin_Halomicrobium_mukohataei_strain_ATCC_700874_Euryarchaeota_Halobacteria_R_C7P1H6_prf_P_5AHZA_MOTIF_TSA	YES	TYPE-1	R-TYPE	-	RYTSA	TSA	DIGAK	DxxxK	Archaea	p_Euryarchaeota	NA	NA	NA	NA	unknown	NA	NA	NA	NA	NA	SimonC-140212-EF-SRR5818249-C159848-cds3|SimonC-140212-EF-SRR5818249-C159848|qry_TYPE-1_TM3=RYDTT_TM7=DLFAK_R-TYPE_DTT_DxxxK_SimonC-140212-EF-SRR5818249_FRESHWATER_METAGENOME
255	L255	YP_002565246_ref_TYPE-1_TM3_RYTSA_TM7_DIIAK_R-TYPE_TSA_DxxxK_rhodopsin_Halorubrum_lacusprofundi_ATCC_49239_Euryarchaeota_Halobacteria_R_YP_2565246_prf_P_4QRYG_MOTIF_TSA	YES	TYPE-1	R-TYPE	-	RYTSA	TSA	DIIAK	DxxxK	Archaea	p_Euryarchaeota	NA	NA	NA	NA	unknown	NA	NA	NA	NA	NA	SimonC-140212-EF-SRR5818249-C262534-cds2|SimonC-140212-EF-SRR5818249-C262534|qry_TYPE-1_TM3=RYDTT_TM7=DLFAK_R-TYPE_DTT_DxxxK_SimonC-140212-EF-SRR5818249_FRESHWATER_METAGENOME
256	L256	YP_658762_ref_TYPE-1_TM3_RYTSA_TM7_DILAK_R-TYPE_TSA_DxxxK_halorhodopsin_Haloquadratum_walsbyi_DSM_16790_Euryarchaeota_Halobacteria_R_YP_658762_prf_P_5AHZA_MOTIF_TSA	YES	TYPE-1	R-TYPE	-	RYTSA	TSA	DILAK	DxxxK	Archaea	p_Euryarchaeota	NA	NA	NA	NA	unknown	NA	NA	NA	NA	NA	SimonC-140212-EF-SRR5818249-C384747-cds1|SimonC-140212-EF-SRR5818249-C384747|qry_TYPE-1_TM3=RYDTN_TM7=DLFAK_R-TYPE_DTN_DxxxK_SimonC-140212-EF-SRR5818249_FRESHWATER_METAGENOME
257	L257	BACH_HALHS_ref_TYPE-1_TM3_RYTSA_TM7_DILAK_R-TYPE_TSA_DxxxK_Halorhodopsin_Halobacterium_salinarium_Euryarchaeota_Halobacteria_R_BACH_HALHS_prf_P_3VVKF_MOTIF_TSA	YES	TYPE-1	R-TYPE	-	RYTSA	TSA	DILAK	DxxxK	Archaea	p_Euryarchaeota	NA	NA	NA	NA	unknown	NA	NA	NA	NA	NA	SimonC-140212-EF-SRR5818249-C406561-cds1|SimonC-140212-EF-SRR5818249-C406561|qry_TYPE-1_TM3=RYDTT_TM7=DVTSK_R-TYPE_DTT_DxxxK_SimonC-140212-EF-SRR5818249_FRESHWATER_METAGENOME
258	L258	BACH_HALVA_ref_TYPE-1_TM3_RYTSA_TM7_DILAK_R-TYPE_TSA_DxxxK_Cruxhalorhodopsin3_Haloarcula_vallismortis_Euryarchaeota_Halobacteria_R_BACH_HALVA_prf_P_1E12A_MOTIF_TSA	YES	TYPE-1	R-TYPE	-	RYTSA	TSA	DILAK	DxxxK	Archaea	p_Euryarchaeota	NA	NA	NA	NA	unknown	NA	NA	NA	NA	NA	SimonC-140212-EF-SRR5818249-C88511-cds2|SimonC-140212-EF-SRR5818249-C88511|qry_TYPE-1_TM3=RYDTT_TM7=DLFSK_R-TYPE_DTT_DxxxK_SimonC-140212-EF-SRR5818249_FRESHWATER_METAGENOME
259	L259	AAV46572_ref_TYPE-1_TM3_RYTSA_TM7_DILAK_R-TYPE_TSA_DxxxK_halorhodopsin_precursor_Haloarcula_marismortui_ATCC_43049_Euryarchaeota_Halobacteria_R_AAV46572_prf_P_1E12A_MOTIF_TSA	YES	TYPE-1	R-TYPE	-	RYTSA	TSA	DILAK	DxxxK	Archaea	p_Euryarchaeota	NA	NA	NA	NA	unknown	NA	NA	NA	NA	NA	SimonC-140625-EF-SRR5818247-C142865-cds2|SimonC-140625-EF-SRR5818247-C142865|qry_TYPE-1_TM3=RYDTV_TM7=DLTAK_R-TYPE_DTV_DxxxK_SimonC-140625-EF-SRR5818247_FRESHWATER_METAGENOME
260	L260	BAA07823_ref_TYPE-1_TM3_RYTSA_TM7_DILAK_R-TYPE_TSA_DxxxK_halorhodopsin_Halobacterium_salinarum_Euryarchaeota_Halobacteria_R_BAA_7823_prf_P_3QBLD_MOTIF_TSA	YES	TYPE-1	R-TYPE	-	RYTSA	TSA	DILAK	DxxxK	Archaea	p_Euryarchaeota	NA	NA	NA	NA	unknown	NA	NA	NA	NA	NA	SimonC-140625-EF-SRR5818247-C153615-cds2|SimonC-140625-EF-SRR5818247-C153615|qry_TYPE-1_TM3=RYDTT_TM7=DLFAK_R-TYPE_DTT_DxxxK_SimonC-140625-EF-SRR5818247_FRESHWATER_METAGENOME
261	L261	BACH_HALSS_ref_TYPE-1_TM3_RYTSA_TM7_DIVAK_R-TYPE_TSA_DxxxK_Halorhodopsin_Halobacterium_sp_SG1_Euryarchaeota_Halobacteria_R_BACH_HALSS_prf_P_3ABWD_MOTIF_TSA	YES	TYPE-1	R-TYPE	-	RYTSA	TSA	DIVAK	DxxxK	Archaea	p_Euryarchaeota	NA	NA	NA	NA	unknown	NA	NA	NA	NA	NA	SimonC-140625-EF-SRR5818247-C260470-cds1|SimonC-140625-EF-SRR5818247-C260470|qry_TYPE-1_TM3=RYDTT_TM7=DIFAK_R-TYPE_DTT_DxxxK_SimonC-140625-EF-SRR5818247_FRESHWATER_METAGENOME
262	L262	CAI48412_ref_TYPE-1_TM3_RYTSA_TM7_DIVAK_R-TYPE_TSA_DxxxK_halorhodopsin_Natronomonas_pharaonis_DSM_2160_Euryarchaeota_Halobacteria_R_CAI48412_prf_P_4QRYG_MOTIF_TSA	YES	TYPE-1	R-TYPE	-	RYTSA	TSA	DIVAK	DxxxK	Archaea	p_Euryarchaeota	NA	NA	NA	NA	unknown	NA	NA	NA	NA	NA	SimonC-140625-EF-SRR5818247-C27274-cds3|SimonC-140625-EF-SRR5818247-C27274|qry_TYPE-1_TM3=RYDTV_TM7=DTIAK_R-TYPE_DTV_DxxxK_SimonC-140625-EF-SRR5818247_FRESHWATER_METAGENOME
263	L263	P15647_ref_TYPE-1_TM3_RYTSA_TM7_DIVAK_R-TYPE_TSA_DxxxK_Halorhodopsin_Natronomonas_pharaonis_Euryarchaeota_Halobacteria_R_P15647_prf_P_4QRYG_MOTIF_TSA	YES	TYPE-1	R-TYPE	-	RYTSA	TSA	DIVAK	DxxxK	Archaea	p_Euryarchaeota	NA	NA	NA	NA	unknown	NA	NA	NA	NA	NA	SimonC-140625-EF-SRR5818247-C80141-cds2|SimonC-140625-EF-SRR5818247-C80141|qry_TYPE-1_TM3=RYDTV_TM7=DCIAK_R-TYPE_DTV_DxxxK_SimonC-140625-EF-SRR5818247_FRESHWATER_METAGENOME
264	L264	BACH_HALSD_ref_TYPE-1_TM3_RYTSA_TM7_DIVAK_R-TYPE_TSA_DxxxK_Halorhodopsin_Halorubrum_sodomense_Euryarchaeota_Halobacteria_R_BACH_HALSD_prf_P_3VVKF_MOTIF_TSA	YES	TYPE-1	R-TYPE	-	RYTSA	TSA	DIVAK	DxxxK	Archaea	p_Euryarchaeota	NA	NA	NA	NA	unknown	NA	NA	NA	NA	NA	SimonC-140806-EF-SRR5818246-C147094-cds2|SimonC-140806-EF-SRR5818246-C147094|qry_TYPE-1_TM3=RYDTT_TM7=DLFAK_R-TYPE_DTT_DxxxK_SimonC-140806-EF-SRR5818246_FRESHWATER_METAGENOME
265	L265	CAB37866_ref_TYPE-1_TM3_RYTSA_TM7_DVFAK_R-TYPE_TSA_DxxxK_halorhodopsin_Halobacterium_sp_Euryarchaeota_Halobacteria_R_CAB37866_prf_P_2JAGA_MOTIF_TSA	YES	TYPE-1	R-TYPE	-	RYTSA	TSA	DVFAK	DxxxK	Archaea	p_Euryarchaeota	NA	NA	NA	NA	unknown	NA	NA	NA	NA	NA	SimonC-140806-EF-SRR5818246-C191411-cds2|SimonC-140806-EF-SRR5818246-C191411|qry_TYPE-1_TM3=RYDTT_TM7=DCIAK_R-TYPE_DTT_DxxxK_SimonC-140806-EF-SRR5818246_FRESHWATER_METAGENOME
266	L266	D3SYH0_ref_TYPE-1_TM3_RYTSV_TM7_DVITK_R-TYPE_TSV_DxxxK_Rhodopsin_Natrialba_magadii_strain_ATCC_43099_Euryarchaeota_Halobacteria_R_D3SYH_prf_P_4QRYG_MOTIF_TSV	YES	TYPE-1	R-TYPE	-	RYTSV	TSV	DVITK	DxxxK	Archaea	p_Euryarchaeota	NA	NA	NA	NA	unknown	NA	NA	NA	NA	NA	SimonC-140806-EF-SRR5818246-C39023-cds2|SimonC-140806-EF-SRR5818246-C39023|qry_TYPE-1_TM3=RYDTT_TM7=DCIAK_R-TYPE_DTT_DxxxK_SimonC-140806-EF-SRR5818246_FRESHWATER_METAGENOME
267	L267	Candidatus_Nanosalinarum_ref_TYPE-1_TM3_WYDSA_TM7_PFFCK_W-TYPE_DSA_PxxxK_xenorhodopsin_Euryarchaeota_Nanohaloarchaea_R_Candidatus_Nanosalinarum_prf_MOTIF_DSA	YES	TYPE-1	W-TYPE	ALT-RHODOPSIN	WYDSA	DSA	PFFCK	PxxxK	Archaea	p_Euryarchaeota	NA	NA	NA	NA	unknown	NA	NA	NA	NA	NA	MMETSP1468_DN13736_c6_g1_i1.p1|ref_TYPE-1_TM3=RYGTH_TM7=DVPSK_R-TYPE_GTH_DxxxK_na_Mantoniella_sp_CCMP1436_Viridiplantae_green_algae_Prasinophyte_ACRs_confirmed=na_nearIdentity=na
268	L268	Candidatus_Haloredivivus_ref_TYPE-1_TM3_WYDSA_TM7_PFFCK_W-TYPE_DSA_PxxxK_HRED_05323_Contig175_xenorhodopsin_Euryarchaeota_Nanohaloarchaea_R_Candidatus_Haloredivivus_prf_MOTIF_DSA	YES	TYPE-1	W-TYPE	ALT-RHODOPSIN	WYDSA	DSA	PFFCK	PxxxK	Archaea	p_Euryarchaeota	NA	NA	NA	NA	unknown	NA	NA	NA	NA	NA	MMETSP1048_DN7190_c0_g1_i1.p1|ref_TYPE-1_TM3=RYDTD_TM7=DVIAK_R-TYPE_DTD_DxxxK_na_Hanusia_phi_CCMP325_Cryptophyta_Cryptophyte_CCRs_confirmed=na_nearIdentity=na
269	L269	Candidatua_Nanosalina_ref_TYPE-1_TM3_WYDSA_TM7_PFFCK_W-TYPE_DSA_PxxxK_xenorhodopsin_Euryarchaeota_Nanohaloarchaea_R_Candidatua_Nanosalina_prf_MOTIF_DSA	YES	TYPE-1	W-TYPE	ALT-RHODOPSIN	WYDSA	DSA	PFFCK	PxxxK	Archaea	p_Euryarchaeota	NA	NA	NA	NA	unknown	NA	NA	NA	NA	NA	MMETSP1106_DN9282_c2_g1_i1.p1|ref_TYPE-1_TM3=RYGTH_TM7=DVPSK_R-TYPE_GTH_DxxxK_na_Mantoniella_antarctica_SL-175_Viridiplantae_green_algae_Prasinophyte_ACRs_confirmed=na_nearIdentity=na
699	L699	A0A2P6VZW6_9EURY_qry_TYPE-1_TM3_WYDSA_TM7_PFFCK_W-TYPE_DSA_PxxxK_A0A2P6VZW6_9EURY_Uncharacterized_protein_Nanohaloarchaea_archaeon_SW_7_43_1_Archaea_Euryarchaeota_Stenosarchaea_group_Candidatus_Nanohaloarchaeota_Nanohaloarchaea_Nanohaloarchaea_archaeon_SW_7_43_1_UNIPROT_ARCHAEA_	NO	TYPE-1	W-TYPE	ALT-RHODOPSIN	WYDSA	DSA	PFFCK	PxxxK	Archaea	p_Euryarchaeota	NA	NA	NA	NA	unknown	NA	NA	NA	NA	NA	1KP_RRSV_2003374.p1|ref_TYPE-1_TM3=RYETH_TM7=DFISK_R-TYPE_ETH_DxxxK_na_Pedinomonas_minor_SAG_1965-3_Viridiplantae_green_algae_Green_algal_CCRs_confirmed=na_nearIdentity=na
1134	L1213	A0A7D5P2B0_9EURY_qry_TYPE-1_TM3_RYDTL_TM7_DVVAK_R-TYPE_DTL_DxxxK_A0A7D5P2B0_9EURY_Bacteriorhodopsin_Halosimplex_rubrum_Archaea_Euryarchaeota_Stenosarchaea_group_Halobacteria_Halobacteriales_Haloarculaceae_Halosimplex_Halosimplex_rubrum_UNIPROT_ARCHAEA_	NO	TYPE-1	R-TYPE	-	RYDTL	DTL	DVVAK	DxxxK	Archaea	p_Euryarchaeota	NA	NA	NA	NA	unknown	NA	NA	NA	NA	NA	A0A6B9F3Z3_9EURY|qry_TYPE-1_TM3=RYDTG_TM7=DTVAK_R-TYPE_DTG_DxxxK_A0A6B9F3Z3_9EURY_Rhodopsin_Haloplanus_rallus_Archaea_Euryarchaeota_Stenosarchaea_group_Halobacteria_Haloferacales_Haloferacaceae_Haloplanus_Haloplanus_rallus_UNIPROT_ARCHAEA_
1227	L1306	A0A368NBE5_9EURY_qry_TYPE-1_TM3_RYDTV_TM7_DVATK_R-TYPE_DTV_DxxxK_A0A368NBE5_9EURY_Rhodopsin_Haloplanus_salinus_Archaea_Euryarchaeota_Stenosarchaea_group_Halobacteria_Haloferacales_Haloferacaceae_Haloplanus_Haloplanus_salinus_UNIPROT_ARCHAEA_	NO	TYPE-1	R-TYPE	-	RYDTV	DTV	DVATK	DxxxK	Archaea	p_Euryarchaeota	NA	NA	NA	NA	unknown	NA	NA	NA	NA	NA	virseq46|ref_TYPE-1_TM3=RYDTN_TM7=DIFSK_R-TYPE_DTN_DxxxK_EDJ21067_hypothetical_protein_GOS_1735900_marine_METAGENOME_unclassified_sequences_ViralGroupI_Koonin
1230	L1309	A0A3A5VB69_9EURY_qry_TYPE-1_TM3_RYDTT_TM7_DLVNK_R-TYPE_DTT_DxxxK_A0A3A5VB69_9EURY_Uncharacterized_protein_Candidatus_Poseidoniales_archaeon_Archaea_Euryarchaeota_Diaforarchaea_group_Candidatus_Poseidoniia_Candidatus_Poseidoniales_unclassified_Candidatus_Poseidoniales_Candidatus_Poseidoniales_archaeon_UNIPROT_ARCHAEA_	NO	TYPE-1	R-TYPE	-	RYDTT	DTT	DLVNK	DxxxK	Archaea	p_Euryarchaeota	NA	NA	NA	NA	unknown	NA	NA	NA	NA	NA	L1I4V2_GUITC|qry_TYPE-1_TM3=RYDTL_TM7=DVVSK_R-TYPE_DTL_DxxxK_L1I4V2_GUITC_Uncharacterized_protein_Guillardia_theta_Eukaryota_Cryptophyceae_Pyrenomonadales_Geminigeraceae_Guillardia_Guillardia_theta_UNIPROT_EUKARYOTE_
1267	L1346	A0A218PCT6_9EURY_qry_HELIO_TM3_RWETI_TM7_SLVSK_R-TYPE_ETI_SxxxK_A0A218PCT6_9EURY_Uncharacterized_protein_Thermococcus_sp_P6_Archaea_Euryarchaeota_Thermococci_Thermococcales_Thermococcaceae_Thermococcus_unclassified_Thermococcus_Thermococcus_sp_P6_UNIPROT_ARCHAEA_	NO	HELIO	R-TYPE	-	RWETI	ETI	SLVSK	SxxxK	Archaea	p_Euryarchaeota	NA	NA	NA	NA	unknown	NA	NA	NA	NA	NA	TARA_MED_95_MAG_00434_000000000961-cds8098|TARA_MED_95_MAG_00434_000000000961|qry_TYPE-1_TM3=RYDTI_TM7=DIASK_R-TYPE_DTI_DxxxK_UniRef90_A0A6C0CW16_TARA_MED_95_MAG_00434_000000000961_-_192_1_273e-47_1_816_1493_1493_1493_816_816_678_678_SMAG=TARA_MED_95_MAG_00434_taxid=36770_Paraphysomonas_Eukaryota_Stramenopiles_Chrysophyceae_Chromulinales_Paraphysomonadaceae_Paraphysomonas_MARINE_EUKARYOTIC_MAG
1541	L1620	A0A5C0XPL4_PYRFU_qry_HELIO_TM3_RWETI_TM7_SFVSK_R-TYPE_ETI_SxxxK_A0A5C0XPL4_PYRFU_Uncharacterized_protein_Pyrococcus_furiosus_Archaea_Euryarchaeota_Thermococci_Thermococcales_Thermococcaceae_Pyrococcus_Pyrococcus_furiosus_UNIPROT_ARCHAEA_	NO	HELIO	R-TYPE	-	RWETI	ETI	SFVSK	SxxxK	Archaea	p_Euryarchaeota	NA	NA	NA	NA	unknown	NA	NA	NA	NA	NA	TARA_ARC_108_MAG_00312_000000005164-cds2955|TARA_ARC_108_MAG_00312_000000005164|qry_TYPE-1_TM3=RTLTQ_TM7=DCFAK_R-TYPE_LTQ_DxxxK_UniRef90_L1JUU4_TARA_ARC_108_MAG_00312_000000005164_+_222_1_186e-56_1_2001_2771_2001_2001_2771_2771_771_771_SMAG=TARA_ARC_108_MAG_00312_taxid=46946_Geminigera_Eukaryota_Cryptophyceae_Pyrenomonadales_Geminigeraceae_Geminigera_MARINE_EUKARYOTIC_MAG
1600	L1679	A0A4U7F6N0_9EURY_qry_TYPE-1_TM3_RYDTH_TM7_DTTAK_R-TYPE_DTH_DxxxK_A0A4U7F6N0_9EURY_Uncharacterized_protein_Halorubrum_sp_SD626R_Archaea_Euryarchaeota_Stenosarchaea_group_Halobacteria_Haloferacales_Halorubraceae_Halorubrum_unclassified_Halorubrum_Halorubrum_sp_SD626R_UNIPROT_ARCHAEA_	NO	TYPE-1	R-TYPE	-	RYDTH	DTH	DTTAK	DxxxK	Archaea	p_Euryarchaeota	NA	NA	NA	NA	unknown	NA	NA	NA	NA	NA	CAMPEP_0196652320|CAMNT_0041982791|qry_TYPE-1_TM3=RYDSN_TM7=DLFAK_R-TYPE_DSN_DxxxK_NCGR_PEP_ID=MMETSP1086-20130531_1566_1_TAXON_ID=77921_ORGANISM=Cyanoptyche_gloeocystis_Strain_SAG4_97_LENGTH=313_DNA_ID=CAMNT_0041982791_DNA_START=47_DNA_END=988_DNA_ORIENTATION=+_MMETSP
1660	L1739	A0A6B9F3Z3_9EURY_qry_TYPE-1_TM3_RYDTG_TM7_DTVAK_R-TYPE_DTG_DxxxK_A0A6B9F3Z3_9EURY_Rhodopsin_Haloplanus_rallus_Archaea_Euryarchaeota_Stenosarchaea_group_Halobacteria_Haloferacales_Haloferacaceae_Haloplanus_Haloplanus_rallus_UNIPROT_ARCHAEA_	NO	TYPE-1	R-TYPE	-	RYDTG	DTG	DTVAK	DxxxK	Archaea	p_Euryarchaeota	NA	NA	NA	NA	unknown	NA	NA	NA	NA	NA	Q8U4S8|ref_TYPE-1_TM3=RYDTY_TM7=DIVSK_R-TYPE_DTY_DxxxK_Phoborhodopsin_Halobacterium_sp_strain_aus-1_Euryarchaeota_Halobacteria_R_Q8U4S8_prf_P_3QDCA_MOTIF=DTY
870	L870	GCA-001564275-C130-cds7_GCA-001564275-C130_qry_TYPE-1_TM3_QYQAY_TM7_DLIAK_Q-TYPE_QAY_DxxxK_K04643_sop_sensory_rhodopsin_GCA-001564275_d_Archaea_p_Halobacteriota_c_Halobacteria_o_Halobacteriales_f_Natrialbaceae_g_Tc-Br11_s_Tc-Br11_sp001564275_gbk_PROKARYOTIC_GENOME	NO	TYPE-1	Q-TYPE	ALT-RHODOPSIN	QYQAY	QAY	DLIAK	DxxxK	Archaea	p_Halobacteriota	PROKARYOTIC_GENOME	GCA-001564275-C130	6212	60.91	non-NCLDV	-6.83733	10	1	9	-	ERR3586714-C27095-cds1|ERR3586714-C27095|qry_TYPE-1_TM3=HYDTD_TM7=DLIAK_H-TYPE_DTD_DxxxK_ERR3586714_fasta_fa_gbk_TARA_MARINE_METATRANSCRIPTOME
873	L873	LFFM01006857.1-cds8_LFFM01006857.1_qry_TYPE-1_TM3_QYQAY_TM7_DLIAK_Q-TYPE_QAY_DxxxK_Tc-brine_gbk_HALOALKALIPHILIC_BRINE_METAGENOME	NO	TYPE-1	Q-TYPE	ALT-RHODOPSIN	QYQAY	QAY	DLIAK	DxxxK	Archaea	p_Halobacteriota	HALOALKALIPHILIC_BRINE	LFFM01006857.1	6212	60.91	non-NCLDV	-6.83733	10	1	9	-	ERR3586714-C26611-cds1|ERR3586714-C26611|qry_TYPE-1_TM3=HYDTD_TM7=DLIAK_H-TYPE_DTD_DxxxK_ERR3586714_fasta_fa_gbk_TARA_MARINE_METATRANSCRIPTOME
874	L874	LKMJ01004041.1-cds7_LKMJ01004041.1_qry_TYPE-1_TM3_QYQAY_TM7_DLIAK_Q-TYPE_QAY_DxxxK_PL-brine_gbk_HALOALKALIPHILIC_BRINE_METAGENOME	NO	TYPE-1	Q-TYPE	ALT-RHODOPSIN	QYQAY	QAY	DLIAK	DxxxK	Archaea	p_Halobacteriota	HALOALKALIPHILIC_BRINE	LKMJ01004041.1	13753	60.63	non-NCLDV	-6.3262	19	2	16	-	ERR3586728-C18410-cds1|ERR3586728-C18410|qry_TYPE-1_TM3=HYDTD_TM7=DLIAK_H-TYPE_DTD_DxxxK_ERR3586728_fasta_fa_gbk_TARA_MARINE_METATRANSCRIPTOME
1035	L1114	B1-Sed10-C20241-cds2_B1-Sed10-C20241_qry_TYPE-1_TM3_RYTSV_TM7_DIITK_R-TYPE_TSV_DxxxK_B1-Sed10_gbk_HALOALKALIPHILIC_SEDIMENT_METAGENOMEHALOALKALIPHILIC_SEDIMENT_METAGENOME	NO	TYPE-1	R-TYPE	-	RYTSV	TSV	DIITK	DxxxK	Archaea	p_Halobacteriota	NA	B1-Sed10-C20241	6169	62.78	non-NCLDV	-7.06716	7	2	5	-	ERR3586710-C75498-cds1|ERR3586710-C75498|qry_TYPE-1_TM3=HYDTD_TM7=DLIAK_H-TYPE_DTD_DxxxK_ERR3586710_fasta_fa_gbk_TARA_MARINE_METATRANSCRIPTOME
1068	L1147	3300025750-18-C65-cds1_3300025750-18-C65_qry_HELIO_TM3_RWDSA_TM7_SIVAK_R-TYPE_DSA_SxxxK_hypothetical_protein_3300025750-18_d_Archaea_p_Halobacteriota_c_Bog-38_o_Bog-38_f_Bog-38_g_Bog-38_s_gbk_PROKARYOTIC_GENOME	NO	HELIO	R-TYPE	-	RWDSA	DSA	SIVAK	SxxxK	Archaea	p_Halobacteriota	NA	3300025750-18-C65	7408	50.24	non-NCLDV	-4.97146	6	3	6	-	ERR3587117-C12662-cds1|ERR3587117-C12662|qry_TYPE-1_TM3=KYDTD_TM7=DVLAK_K-TYPE_DTD_DxxxK_ERR3587117_fasta_fa_gbk_TARA_MARINE_METATRANSCRIPTOME
1261	L1340	3300027580-21-C15-cds4_3300027580-21-C15_qry_TYPE-1_TM3_RYDTL_TM7_DVFTK_R-TYPE_DTL_DxxxK_K04641_bop_bacteriorhodopsin_3300027580-21_d_Archaea_p_Halobacteriota_c_Halobacteria_o_Halobacteriales_f_g_s_gbk_PROKARYOTIC_GENOME	NO	TYPE-1	R-TYPE	-	RYDTL	DTL	DVFTK	DxxxK	Archaea	p_Halobacteriota	NA	3300027580-21-C15	24312	57.51	non-NCLDV	-7.06276	24	5	20	-	ERR3586711-C68142-cds1|ERR3586711-C68142|qry_TYPE-1_TM3=HFDSS_TM7=DLMSK_H-TYPE_DSS_DxxxK_ERR3586711_fasta_fa_gbk_TARA_MARINE_METATRANSCRIPTOME
1262	L1341	3300027580-39-C44-cds6_3300027580-39-C44_qry_TYPE-1_TM3_RYDTL_TM7_DILSK_R-TYPE_DTL_DxxxK_K04641_bop_bacteriorhodopsin_3300027580-39_d_Archaea_p_Halobacteriota_c_Halobacteria_o_Halobacteriales_f_g_s_gbk_PROKARYOTIC_GENOME	NO	TYPE-1	R-TYPE	-	RYDTL	DTL	DILSK	DxxxK	Archaea	p_Halobacteriota	NA	3300027580-39-C44	10646	61.25	non-NCLDV	-7.42136	13	2	11	-	ERR3586706-C62839-cds1|ERR3586706-C62839|qry_TYPE-1_TM3=HYDTD_TM7=DLIAK_H-TYPE_DTD_DxxxK_ERR3586706_fasta_fa_gbk_TARA_MARINE_METATRANSCRIPTOME
1263	L1342	3300017470-21-C12-cds57_3300017470-21-C12_qry_TYPE-1_TM3_RWFAD_TM7_DLVTK_R-TYPE_FAD_DxxxK_K04643_sop_sensory_rhodopsin_3300017470-21_d_Archaea_p_Halobacteriota_c_Methanomicrobia_o_Methanomicrobiales_f_Methanomicrobiaceae_g_s_gbk_PROKARYOTIC_GENOME	NO	TYPE-1	R-TYPE	-	RWFAD	FAD	DLVTK	DxxxK	Archaea	p_Halobacteriota	NA	3300017470-21-C12	82464	60.43	non-NCLDV	-8.05859	74	26	67	-	ERR3586691-C26958-cds1|ERR3586691-C26958|qry_TYPE-1_TM3=HYDTD_TM7=DLIAK_H-TYPE_DTD_DxxxK_ERR3586691_fasta_fa_gbk_TARA_MARINE_METATRANSCRIPTOME
1615	L1694	LFFM01001027.1-cds2_LFFM01001027.1_qry_TYPE-1_TM3_RYDTH_TM7_DTTAK_R-TYPE_DTH_DxxxK_Tc-brine_gbk_HALOALKALIPHILIC_BRINE_METAGENOME	NO	TYPE-1	R-TYPE	-	RYDTH	DTH	DTTAK	DxxxK	Archaea	p_Halobacteriota	NA	LFFM01001027.1	19918	67.78	non-NCLDV	-7.13168	21	4	16	-	ERR3586710-C41779-cds1|ERR3586710-C41779|qry_TYPE-1_TM3=HFDSS_TM7=DLMSK_H-TYPE_DSS_DxxxK_ERR3586710_fasta_fa_gbk_TARA_MARINE_METATRANSCRIPTOME
1712	L1791	LKMJ01000148.1-cds36_LKMJ01000148.1_qry_TYPE-1_TM3_RYTSV_TM7_DIITK_R-TYPE_TSV_DxxxK_PL-brine_gbk_HALOALKALIPHILIC_BRINE_METAGENOME	NO	TYPE-1	R-TYPE	-	RYTSV	TSV	DIITK	DxxxK	Archaea	p_Halobacteriota	NA	LKMJ01000148.1	45198	65.62	non-NCLDV	-7.68897	49	11	39	-	ERR3586699-C95794-cds1|ERR3586699-C95794|qry_TYPE-1_TM3=SYDTE_TM7=DFLNK_S-TYPE_DTE_DxxxK_ERR3586699_fasta_fa_gbk_TARA_MARINE_METATRANSCRIPTOME
1820	L1899	GCF-004698125-C2-cds804_GCF-004698125-C2_qry_TYPE-1_TM3_RYDTI_TM7_DVVAK_R-TYPE_DTI_DxxxK_K04643_sop_sensory_rhodopsin_GCF-004698125_d_Archaea_p_Halobacteriota_c_Halobacteria_o_Halobacteriales_f_Haloarculaceae_g_Halosimplex_s_Halosimplex_sp004698125_gbk_PROKARYOTIC_GENOME	NO	TYPE-1	R-TYPE	-	RYDTI	DTI	DVVAK	DxxxK	Archaea	p_Halobacteriota	NA	GCF-004698125-C2	1126670	70.33	non-NCLDV	-5.85735	1069	190	739	-	ERR3586731-C37263-cds1|ERR3586731-C37263|qry_TYPE-1_TM3=HYDTD_TM7=DLIAK_H-TYPE_DTD_DxxxK_ERR3586731_fasta_fa_gbk_TARA_MARINE_METATRANSCRIPTOME
2102	L2181	GCA-000496195-C2-cds266_GCA-000496195-C2_qry_TYPE-1_TM3_RYDTV_TM7_DLLVK_R-TYPE_DTV_DxxxK_K04643_sop_sensory_rhodopsin_GCA-000496195_d_Archaea_p_Halobacteriota_c_Halobacteria_o_Halobacteriales_f_Haloferacaceae_g_A07HB70_s_A07HB70_sp000496195_gbk_PROKARYOTIC_GENOME	NO	TYPE-1	R-TYPE	-	RYDTV	DTV	DLLVK	DxxxK	Archaea	p_Halobacteriota	NA	GCA-000496195-C2	327496	67	non-NCLDV	-5.47371	336	68	212	-	ERR3586984-C35331-cds2|ERR3586984-C35331|qry_TYPE-1_TM3=HYDTD_TM7=DLIAK_H-TYPE_DTD_DxxxK_ERR3586984_fasta_fa_gbk_TARA_MARINE_METATRANSCRIPTOME
2104	L2183	3300026961-2-C16-cds3_3300026961-2-C16_qry_TYPE-1_TM3_RYDTV_TM7_DVVAK_R-TYPE_DTV_DxxxK_K04643_sop_sensory_rhodopsin_3300026961-2_d_Archaea_p_Halobacteriota_c_Halobacteria_o_Halobacteriales_f_Haloarculaceae_g_QS-5-68-33_s_gbk_PROKARYOTIC_GENOME	NO	TYPE-1	R-TYPE	-	RYDTV	DTV	DVVAK	DxxxK	Archaea	p_Halobacteriota	NA	3300026961-2-C16	95685	67.15	non-NCLDV	-5.57231	93	21	64	-	ERR3586940-C56021-cds1|ERR3586940-C56021|qry_TYPE-1_TM3=HYDTD_TM7=DLIAK_H-TYPE_DTD_DxxxK_ERR3586940_fasta_fa_gbk_TARA_MARINE_METATRANSCRIPTOME
1112	L1191	3300028561-57-C14-cds25_3300028561-57-C14_qry_HELIO_TM3_RWETI_TM7_SFIAK_R-TYPE_ETI_SxxxK_hypothetical_protein_3300028561-57_d_Archaea_p_Methanobacteriota_c_Methanobacteria_o_Methanobacteriales_f_Methanobacteriaceae_g_Methanobacterium_A_s_Methanobacterium_A_sp002494495_gbk_PROKARYOTIC_GENOME	NO	HELIO	R-TYPE	-	RWETI	ETI	SFIAK	SxxxK	Archaea	p_Methanobacteriota	NA	3300028561-57-C14	27926	39.11	non-NCLDV	-4.42841	27	11	27	RNAPL:891.8,RNAPL:278.9,RNAPS:722.9,RNAPS:371.3	virseq21|ref_HELIO_TM3=RYDST_TM7=DIFSK_R-TYPE_DST_DxxxK_APF29508_proteorhodopsin_uncultured_bacterium_Eastern_Mediterranean_Sea_env_samples_Bacteria_ViralGroupI_Koonin
1651	L1730	3300017926-4-C128-cds2_3300017926-4-C128_qry_HELIO_TM3_RWETI_TM7_SFVAK_R-TYPE_ETI_SxxxK_hypothetical_protein_3300017926-4_d_Archaea_p_Methanobacteriota_c_Methanobacteria_o_Methanobacteriales_f_Methanobacteriaceae_g_Methanobacterium_B_s_gbk_PROKARYOTIC_GENOME	NO	HELIO	R-TYPE	-	RWETI	ETI	SFVAK	SxxxK	Archaea	p_Methanobacteriota	NA	3300017926-4-C128	4693	37.93	unknown	NA	NA	NA	NA	NA	CETH01402573-cds2|CETH01402573|qry_TYPE-1_TM3=RYDTV_TM7=DLFAK_R-TYPE_DTV_DxxxK_GCA_001049095_1_TARA_122_DCM_0_22-0_45_TARA_MARINE_METAGENOME
853	L853	GCA-001564145-C10-cds3_GCA-001564145-C10_qry_TYPE-1_TM3_WYDSA_TM7_PFFCK_W-TYPE_DSA_PxxxK_K04643_sop_sensory_rhodopsin_GCA-001564145_d_Archaea_p_Nanohaloarchaeota_c_Nanosalinia_o_Nanosalinales_f_Nanosalinaceae_g_B1-Br10-U2g21_s_B1-Br10-U2g21_sp001564145_gbk_PROKARYOTIC_GENOME	NO	TYPE-1	W-TYPE	ALT-RHODOPSIN	WYDSA	DSA	PFFCK	PxxxK	Archaea	p_Nanohaloarchaeota	PROKARYOTIC_GENOME	GCA-001564145-C10	17532	40.58	non-NCLDV	-6.69882	23	3	17	-	ERR3586715-C13280-cds1|ERR3586715-C13280|qry_TYPE-1_TM3=HFDSS_TM7=DLMSK_H-TYPE_DSS_DxxxK_ERR3586715_fasta_fa_gbk_TARA_MARINE_METATRANSCRIPTOME
855	L855	LFCJ01001247.1-cds3_LFCJ01001247.1_qry_TYPE-1_TM3_WYDSA_TM7_PFFCK_W-TYPE_DSA_PxxxK_B1-brine_gbk_HALOALKALIPHILIC_BRINE_METAGENOME	NO	TYPE-1	W-TYPE	ALT-RHODOPSIN	WYDSA	DSA	PFFCK	PxxxK	Archaea	p_Nanohaloarchaeota	HALOALKALIPHILIC_BRINE	LFCJ01001247.1	17532	40.58	non-NCLDV	-6.69882	23	3	17	-	ERR3586714-C59836-cds1|ERR3586714-C59836|qry_TYPE-1_TM3=HFDSS_TM7=DLMSK_H-TYPE_DSS_DxxxK_ERR3586714_fasta_fa_gbk_TARA_MARINE_METATRANSCRIPTOME
881	L881	GCA-000220355-C1-cds981_GCA-000220355-C1_qry_TYPE-1_TM3_WYDSA_TM7_PFFCK_W-TYPE_DSA_PxxxK_hypothetical_protein_GCA-000220355_d_Archaea_p_Nanohaloarchaeota_c_Nanosalinia_o_Nanosalinales_f_Nanosalinaceae_g_Nanosalinarum_s_Nanosalinarum_sp000220355_gbk_PROKARYOTIC_GENOME	NO	TYPE-1	W-TYPE	ALT-RHODOPSIN	WYDSA	DSA	PFFCK	PxxxK	Archaea	p_Nanohaloarchaeota	PROKARYOTIC_GENOME	GCA-000220355-C1	959093	50.41	non-NCLDV	-4.0402	1001	188	575	PolB:292.1,RNAPL:777.5,RNAPL:218.7,RNAPS:388.2,RNAPS:296.4,SFII:109.9	WP_095670794|ref_HELIO_TM3=RWESL_TM7=SLVAK_R-TYPE_ESL_SxxxK_hypothetical_protein_Candidatus_Planktophila_lacus_Candidatus_Planktophila_Candidatus_Nanopelagicales_Actinobacteria_Bacteria_heliorhodopsin-blast-nr
885	L885	3300000361-32-C10-cds39_3300000361-32-C10_qry_TYPE-1_TM3_WYDSA_TM7_PFFCK_W-TYPE_DSA_PxxxK_K04643_sop_sensory_rhodopsin_3300000361-32_d_Archaea_p_Nanohaloarchaeota_c_Nanosalinia_o_Nanosalinales_f_Nanosalinaceae_g_B1-Br10-U2g21_s_gbk_PROKARYOTIC_GENOME	NO	TYPE-1	W-TYPE	ALT-RHODOPSIN	WYDSA	DSA	PFFCK	PxxxK	Archaea	p_Nanohaloarchaeota	PROKARYOTIC_GENOME	3300000361-32-C10	31686	38.5	non-NCLDV	-5.00166	45	6	33	-	ERR3587117-C10264-cds1|ERR3587117-C10264|qry_TYPE-1_TM3=TYDTD_TM7=DVLAK_T-TYPE_DTD_DxxxK_ERR3587117_fasta_fa_gbk_TARA_MARINE_METATRANSCRIPTOME
886	L886	GCA-001563915-C5-cds44_GCA-001563915-C5_qry_TYPE-1_TM3_WYDSA_TM7_PFFCK_W-TYPE_DSA_PxxxK_K04643_sop_sensory_rhodopsin_GCA-001563915_d_Archaea_p_Nanohaloarchaeota_c_Nanosalinia_o_Nanosalinales_f_Nanosalinaceae_g_B1-Br10-U2g21_s_B1-Br10-U2g21_sp001563915_gbk_PROKARYOTIC_GENOME	NO	TYPE-1	W-TYPE	ALT-RHODOPSIN	WYDSA	DSA	PFFCK	PxxxK	Archaea	p_Nanohaloarchaeota	PROKARYOTIC_GENOME	GCA-001563915-C5	59507	39.42	non-NCLDV	-4.53408	43	8	29	-	ERR3587152-C14905-cds1|ERR3587152-C14905|qry_TYPE-1_TM3=KYDTD_TM7=DVLAK_K-TYPE_DTD_DxxxK_ERR3587152_fasta_fa_gbk_TARA_MARINE_METATRANSCRIPTOME
887	L887	GCA-001564035-C2-cds5_GCA-001564035-C2_qry_TYPE-1_TM3_WYDSA_TM7_PFFCK_W-TYPE_DSA_PxxxK_K04643_sop_sensory_rhodopsin_GCA-001564035_d_Archaea_p_Nanohaloarchaeota_c_Nanosalinia_o_Nanosalinales_f_Nanosalinaceae_g_B1-Br10-U2g21_s_B1-Br10-U2g21_sp001564035_gbk_PROKARYOTIC_GENOME	NO	TYPE-1	W-TYPE	ALT-RHODOPSIN	WYDSA	DSA	PFFCK	PxxxK	Archaea	p_Nanohaloarchaeota	PROKARYOTIC_GENOME	GCA-001564035-C2	25974	42.6	non-NCLDV	-5.77219	43	3	31	-	ERR3586801-C23451-cds1|ERR3586801-C23451|qry_TYPE-1_TM3=SYDTE_TM7=DFINK_S-TYPE_DTE_DxxxK_ERR3586801_fasta_fa_gbk_TARA_MARINE_METATRANSCRIPTOME
889	L889	LFCJ01000050.1-cds42_LFCJ01000050.1_qry_TYPE-1_TM3_WYDSA_TM7_PFFCK_W-TYPE_DSA_PxxxK_B1-brine_gbk_HALOALKALIPHILIC_BRINE_METAGENOME	NO	TYPE-1	W-TYPE	ALT-RHODOPSIN	WYDSA	DSA	PFFCK	PxxxK	Archaea	p_Nanohaloarchaeota	HALOALKALIPHILIC_BRINE	LFCJ01000050.1	59507	39.42	non-NCLDV	-4.53408	43	8	29	-	ERR3587137-C72806-cds1|ERR3587137-C72806|qry_TYPE-1_TM3=SYDTE_TM7=DFLNK_S-TYPE_DTE_DxxxK_ERR3587137_fasta_fa_gbk_TARA_MARINE_METATRANSCRIPTOME
890	L890	LFCJ01003466.1-cds12_LFCJ01003466.1_qry_TYPE-1_TM3_WYDSA_TM7_PFFCK_W-TYPE_DSA_PxxxK_B1-brine_gbk_HALOALKALIPHILIC_BRINE_METAGENOME	NO	TYPE-1	W-TYPE	ALT-RHODOPSIN	WYDSA	DSA	PFFCK	PxxxK	Archaea	p_Nanohaloarchaeota	HALOALKALIPHILIC_BRINE	LFCJ01003466.1	11562	40.32	non-NCLDV	-5.00418	16	3	11	-	ERR3587111-C37212-cds1|ERR3587111-C37212|qry_TYPE-1_TM3=HYDTD_TM7=DLIAK_H-TYPE_DTD_DxxxK_ERR3587111_fasta_fa_gbk_TARA_MARINE_METATRANSCRIPTOME
891	L891	LFCJ01013030.1-cds7_LFCJ01013030.1_qry_TYPE-1_TM3_WYDSA_TM7_PFFCK_W-TYPE_DSA_PxxxK_B1-brine_gbk_HALOALKALIPHILIC_BRINE_METAGENOME	NO	TYPE-1	W-TYPE	ALT-RHODOPSIN	WYDSA	DSA	PFFCK	PxxxK	Archaea	p_Nanohaloarchaeota	HALOALKALIPHILIC_BRINE	LFCJ01013030.1	5620	38.26	non-NCLDV	-1.34861	8	3	4	-	HRSG-E10-C58669-cds2|HRSG-E10-C58669|qry_TYPE-1_TM3=HYSTL_TM7=DFTSK_H-TYPE_STL_DxxxK_FRESHWATER_HIRES_UNBINNED_CONTIGS_rhodopsin-contigs-from-unbinned-hires_gbk_FRESHWATER_HIRES_UNBINNED_CONTIGS
892	L892	LKMJ01000793.1-cds6_LKMJ01000793.1_qry_TYPE-1_TM3_WYDSA_TM7_PFFCK_W-TYPE_DSA_PxxxK_PL-brine_gbk_HALOALKALIPHILIC_BRINE_METAGENOME	NO	TYPE-1	W-TYPE	ALT-RHODOPSIN	WYDSA	DSA	PFFCK	PxxxK	Archaea	p_Nanohaloarchaeota	HALOALKALIPHILIC_BRINE	LKMJ01000793.1	25974	42.6	non-NCLDV	-5.77219	43	3	31	-	ERR3586784-C23934-cds1|ERR3586784-C23934|qry_TYPE-1_TM3=HYDTD_TM7=DLIAK_H-TYPE_DTD_DxxxK_ERR3586784_fasta_fa_gbk_TARA_MARINE_METATRANSCRIPTOME
893	L893	LKMJ01008779.1-cds7_LKMJ01008779.1_qry_TYPE-1_TM3_WYDSA_TM7_PFFCK_W-TYPE_DSA_PxxxK_PL-brine_gbk_HALOALKALIPHILIC_BRINE_METAGENOME	NO	TYPE-1	W-TYPE	ALT-RHODOPSIN	WYDSA	DSA	PFFCK	PxxxK	Archaea	p_Nanohaloarchaeota	HALOALKALIPHILIC_BRINE	LKMJ01008779.1	9482	35.38	non-NCLDV	-3.73196	11	4	9	-	HRS-EL13-C143276-cds2|HRS-EL13-C143276|qry_HELIO_TM3=HYESV_TM7=SLVAK_H-TYPE_ESV_SxxxK_FRESHWATER_HIRES_UNBINNED_CONTIGS_rhodopsin-contigs-from-unbinned-hires_gbk_FRESHWATER_HIRES_UNBINNED_CONTIGS
894	L894	GCA-001563905-C2-cds1_GCA-001563905-C2_qry_TYPE-1_TM3_WYDSA_TM7_PFFCK_W-TYPE_DSA_PxxxK_K04643_sop_sensory_rhodopsin_GCA-001563905_d_Archaea_p_Nanohaloarchaeota_c_Nanosalinia_o_Nanosalinales_f_Nanosalinaceae_g_B1-Br10-U2g19_s_B1-Br10-U2g19_sp001563905_gbk_PROKARYOTIC_GENOME	NO	TYPE-1	W-TYPE	ALT-RHODOPSIN	WYDSA	DSA	PFFCK	PxxxK	Archaea	p_Nanohaloarchaeota	PROKARYOTIC_GENOME	GCA-001563905-C2	67721	41.25	non-NCLDV	-5.5599	76	17	45	PolB:361.0	WP_104081192|ref_HELIO_TM3=RWESL_TM7=SLVAK_R-TYPE_ESL_SxxxK_hypothetical_protein_Cryobacterium_sp_Y11_Microbacteriaceae_Micrococcales_Actinobacteria_Bacteria_heliorhodopsin-blast-nr
895	L895	LFCJ01000034.1-cds1_LFCJ01000034.1_qry_TYPE-1_TM3_WYDSA_TM7_PFFCK_W-TYPE_DSA_PxxxK_B1-brine_gbk_HALOALKALIPHILIC_BRINE_METAGENOME	NO	TYPE-1	W-TYPE	ALT-RHODOPSIN	WYDSA	DSA	PFFCK	PxxxK	Archaea	p_Nanohaloarchaeota	HALOALKALIPHILIC_BRINE	LFCJ01000034.1	67721	41.25	non-NCLDV	-5.5599	76	17	45	PolB:361.0	WP_088456600|ref_HELIO_TM3=RWESL_TM7=SLVAK_R-TYPE_ESL_SxxxK_hypothetical_protein_Cryobacterium_sp_LW097_Microbacteriaceae_Micrococcales_Actinobacteria_Bacteria_heliorhodopsin-blast-nr
897	L897	LKMJ01003753.1-cds10_LKMJ01003753.1_qry_TYPE-1_TM3_WYDSA_TM7_PFFCK_W-TYPE_DSA_PxxxK_PL-brine_gbk_HALOALKALIPHILIC_BRINE_METAGENOME	NO	TYPE-1	W-TYPE	ALT-RHODOPSIN	WYDSA	DSA	PFFCK	PxxxK	Archaea	p_Nanohaloarchaeota	HALOALKALIPHILIC_BRINE	LKMJ01003753.1	14195	41.39	non-NCLDV	-5.03649	18	2	11	-	ERR3587104-C17038-cds1|ERR3587104-C17038|qry_TYPE-1_TM3=HYDTD_TM7=DLIAK_H-TYPE_DTD_DxxxK_ERR3587104_fasta_fa_gbk_TARA_MARINE_METATRANSCRIPTOME
902	L902	3300000386-12-C8-cds2_3300000386-12-C8_qry_TYPE-1_TM3_WYDSA_TM7_PFFCK_W-TYPE_DSA_PxxxK_K04643_sop_sensory_rhodopsin_3300000386-12_d_Archaea_p_Nanohaloarchaeota_c_Nanosalinia_o_Nanosalinales_f_Nanosalinaceae_g_B1-Br10-U2g21_s_gbk_PROKARYOTIC_GENOME	NO	TYPE-1	W-TYPE	ALT-RHODOPSIN	WYDSA	DSA	PFFCK	PxxxK	Archaea	p_Nanohaloarchaeota	PROKARYOTIC_GENOME	3300000386-12-C8	8058	44.23	non-NCLDV	-5.70806	10	3	9	-	ERR3586940-C27129-cds1|ERR3586940-C27129|qry_TYPE-1_TM3=HYDTD_TM7=DLIAK_H-TYPE_DTD_DxxxK_ERR3586940_fasta_fa_gbk_TARA_MARINE_METATRANSCRIPTOME
903	L903	2025206003-7-C3-cds19_2025206003-7-C3_qry_TYPE-1_TM3_WYDSA_TM7_PFFCK_W-TYPE_DSA_PxxxK_hypothetical_protein_2025206003-7_d_Archaea_p_Nanohaloarchaeota_c_Nanosalinia_o_Nanosalinales_f_Nanosalinaceae_g_Nanosalina_s_Nanosalina_sp000220375_gbk_PROKARYOTIC_GENOME	NO	TYPE-1	W-TYPE	ALT-RHODOPSIN	WYDSA	DSA	PFFCK	PxxxK	Archaea	p_Nanohaloarchaeota	PROKARYOTIC_GENOME	2025206003-7-C3	119101	43.36	non-NCLDV	-3.2127	131	30	67	-	HRS-EL7-C84198-cds1|HRS-EL7-C84198|qry_HELIO_TM3=HYESV_TM7=SLVAK_H-TYPE_ESV_SxxxK_FRESHWATER_HIRES_UNBINNED_CONTIGS_rhodopsin-contigs-from-unbinned-hires_gbk_FRESHWATER_HIRES_UNBINNED_CONTIGS
904	L904	GCA-000220375-C1-cds595_GCA-000220375-C1_qry_TYPE-1_TM3_WYDSA_TM7_PFFCK_W-TYPE_DSA_PxxxK_hypothetical_protein_GCA-000220375_d_Archaea_p_Nanohaloarchaeota_c_Nanosalinia_o_Nanosalinales_f_Nanosalinaceae_g_Nanosalina_s_Nanosalina_sp000220375_gbk_PROKARYOTIC_GENOME	NO	TYPE-1	W-TYPE	ALT-RHODOPSIN	WYDSA	DSA	PFFCK	PxxxK	Archaea	p_Nanohaloarchaeota	PROKARYOTIC_GENOME	GCA-000220375-C1	798418	43.18	non-NCLDV	-3.93831	967	191	557	RNAPL:820.8,RNAPL:244.6,RNAPS:614.7,RNAPS:328.4,SFII:110.4	CAZ69414.1|ref_HELIO_TM3=RWETT_TM7=SFFAK_R-TYPE_ETT_SxxxK_putative_membrane_protein_Emiliania_huxleyi_virus_99B1_Phycodnaviridae_ehux-blast
906	L906	2025206003-8-C2-cds94_2025206003-8-C2_qry_TYPE-1_TM3_WYDSA_TM7_PFFCK_W-TYPE_DSA_PxxxK_hypothetical_protein_2025206003-8_d_Archaea_p_Nanohaloarchaeota_c_Nanosalinia_o_Nanosalinales_f_Nanosalinaceae_g_Nanosalinarum_s_Nanosalinarum_sp000220355_gbk_PROKARYOTIC_GENOME	NO	TYPE-1	W-TYPE	ALT-RHODOPSIN	WYDSA	DSA	PFFCK	PxxxK	Archaea	p_Nanohaloarchaeota	PROKARYOTIC_GENOME	2025206003-8-C2	256691	54.14	non-NCLDV	-4.35096	285	58	185	PolB:263.6,RNAPL:777.0,RNAPL:217.5,RNAPS:577.9,RNAPS:296.4	WP_068324853|ref_HELIO_TM3=RWESL_TM7=SLVAK_R-TYPE_ESL_SxxxK_hypothetical_protein_Janibacter_terrae_Intrasporangiaceae_Micrococcales_Actinobacteria_Bacteria_heliorhodopsin-blast-nr
910	L910	LFCJ01000185.1-cds24_LFCJ01000185.1_qry_TYPE-1_TM3_WYDSA_TM7_PFFCK_W-TYPE_DSA_PxxxK_B1-brine_gbk_HALOALKALIPHILIC_BRINE_METAGENOME	NO	TYPE-1	W-TYPE	ALT-RHODOPSIN	WYDSA	DSA	PFFCK	PxxxK	Archaea	p_Nanohaloarchaeota	HALOALKALIPHILIC_BRINE	LFCJ01000185.1	35793	40.36	non-NCLDV	-4.55877	56	3	29	-	ERR3587120-C51369-cds2|ERR3587120-C51369|qry_TYPE-1_TM3=SYDTE_TM7=DFINK_S-TYPE_DTE_DxxxK_ERR3587120_fasta_fa_gbk_TARA_MARINE_METATRANSCRIPTOME
912	L912	GCA-003009795-C1-cds19_GCA-003009795-C1_qry_TYPE-1_TM3_WYDSA_TM7_PFFCK_W-TYPE_DSA_PxxxK_hypothetical_protein_GCA-003009795_d_Archaea_p_Nanohaloarchaeota_c_Nanosalinia_o_Nanosalinales_f_Nanosalinaceae_g_SW-7-43-1_s_SW-7-43-1_sp003009795_gbk_PROKARYOTIC_GENOME	NO	TYPE-1	W-TYPE	ALT-RHODOPSIN	WYDSA	DSA	PFFCK	PxxxK	Archaea	p_Nanohaloarchaeota	PROKARYOTIC_GENOME	GCA-003009795-C1	956550	42.61	non-NCLDV	-4.41247	1073	208	666	PolB:331.2,RNAPL:814.3,RNAPL:232.4,RNAPS:651.6,RNAPS:310.8,SFII:110.3	WP_095672188|ref_HELIO_TM3=RWESL_TM7=SLVAK_R-TYPE_ESL_SxxxK_hypothetical_protein_Candidatus_Nanopelagicus_hibericus_Candidatus_Nanopelagicus_Candidatus_Nanopelagicales_Actinobacteria_Bacteria_heliorhodopsin-blast-nr
913	L913	3300026110-14-C45-cds8_3300026110-14-C45_qry_TYPE-1_TM3_WYDSA_TM7_PFMCK_W-TYPE_DSA_PxxxK_K04641_bop_bacteriorhodopsin_3300026110-14_d_Archaea_p_Nanohaloarchaeota_c_Nanosalinia_o_Nanosalinales_f_Nanosalinaceae_g_Nanosalina_s_gbk_PROKARYOTIC_GENOME	NO	TYPE-1	W-TYPE	ALT-RHODOPSIN	WYDSA	DSA	PFMCK	PxxxK	Archaea	p_Nanohaloarchaeota	PROKARYOTIC_GENOME	3300026110-14-C45	7240	39.57	non-NCLDV	-1.45881	12	2	4	-	HRSG-E10-C310065-cds1|HRSG-E10-C310065|qry_TYPE-1_TM3=QYESN_TM7=DVVAK_Q-TYPE_ESN_DxxxK_FRESHWATER_HIRES_UNBINNED_CONTIGS_rhodopsin-contigs-from-unbinned-hires_gbk_FRESHWATER_HIRES_UNBINNED_CONTIGS
914	L914	3300026114-16-C1-cds126_3300026114-16-C1_qry_TYPE-1_TM3_WYDSA_TM7_PFMCK_W-TYPE_DSA_PxxxK_K04641_bop_bacteriorhodopsin_3300026114-16_d_Archaea_p_Nanohaloarchaeota_c_Nanosalinia_o_Nanosalinales_f_Nanosalinaceae_g_Nanosalina_s_gbk_PROKARYOTIC_GENOME	NO	TYPE-1	W-TYPE	ALT-RHODOPSIN	WYDSA	DSA	PFMCK	PxxxK	Archaea	p_Nanohaloarchaeota	PROKARYOTIC_GENOME	3300026114-16-C1	117420	41.51	non-NCLDV	-3.21127	137	22	67	-	HRS-EL9-C4404-cds2|HRS-EL9-C4404|qry_HELIO_TM3=HYESV_TM7=SLVAK_H-TYPE_ESV_SxxxK_FRESHWATER_HIRES_UNBINNED_CONTIGS_rhodopsin-contigs-from-unbinned-hires_gbk_FRESHWATER_HIRES_UNBINNED_CONTIGS
915	L915	3300026124-12-C6-cds17_3300026124-12-C6_qry_TYPE-1_TM3_WYDSA_TM7_PFMCK_W-TYPE_DSA_PxxxK_K04641_bop_bacteriorhodopsin_3300026124-12_d_Archaea_p_Nanohaloarchaeota_c_Nanosalinia_o_Nanosalinales_f_Nanosalinaceae_g_Nanosalina_s_gbk_PROKARYOTIC_GENOME	NO	TYPE-1	W-TYPE	ALT-RHODOPSIN	WYDSA	DSA	PFMCK	PxxxK	Archaea	p_Nanohaloarchaeota	PROKARYOTIC_GENOME	3300026124-12-C6	38787	40.77	non-NCLDV	-2.40612	52	10	24	-	HRS-ES12-C84513-cds2|HRS-ES12-C84513|qry_TYPE-1_TM3=HYSTL_TM7=DFTSK_H-TYPE_STL_DxxxK_FRESHWATER_HIRES_UNBINNED_CONTIGS_rhodopsin-contigs-from-unbinned-hires_gbk_FRESHWATER_HIRES_UNBINNED_CONTIGS
916	L916	3300026140-16-C17-cds16_3300026140-16-C17_qry_TYPE-1_TM3_WYDSA_TM7_PFMCK_W-TYPE_DSA_PxxxK_K04641_bop_bacteriorhodopsin_3300026140-16_d_Archaea_p_Nanohaloarchaeota_c_Nanosalinia_o_Nanosalinales_f_Nanosalinaceae_g_Nanosalina_s_gbk_PROKARYOTIC_GENOME	NO	TYPE-1	W-TYPE	ALT-RHODOPSIN	WYDSA	DSA	PFMCK	PxxxK	Archaea	p_Nanohaloarchaeota	PROKARYOTIC_GENOME	3300026140-16-C17	20041	40.59	non-NCLDV	-2.29746	27	3	9	-	HRS-ES7-C454426-cds1|HRS-ES7-C454426|qry_TYPE-1_TM3=QYESN_TM7=DVVAK_Q-TYPE_ESN_DxxxK_FRESHWATER_HIRES_UNBINNED_CONTIGS_rhodopsin-contigs-from-unbinned-hires_gbk_FRESHWATER_HIRES_UNBINNED_CONTIGS
4	L4	GCA-002506745-C103-cds1_GCA-002506745-C103_ref_HELIO_TM3_RWESL_TM7_SLVAK_R-TYPE_ESL_SxxxK_Znf-HeR_Heliorhodopsin_d_Archaea_p_Thermoplasmatota_c_E2	YES	HELIO	R-TYPE	-	RWESL	ESL	SLVAK	SxxxK	Archaea	p_Thermoplasmatota	NA	GCA-002506745-C103	4130	42.35	unknown	NA	NA	NA	NA	NA	CESB01142390-cds1|CESB01142390|qry_TYPE-1_TM3=RYDTV_TM7=DLFSK_R-TYPE_DTV_DxxxK_GCA_001371335_1_TARA_078_SRF_0_22-0_45_TARA_MARINE_METAGENOME
7	L7	SRR6284161-C48644-cds1_SRR6284161-C48644_ref_HELIO_TM3_RWESL_TM7_SLVAK_R-TYPE_ESL_SxxxK_Znf-HeR_Heliorhodopsin_d_Archaea_p_Thermoplasmatota_c_E2	YES	HELIO	R-TYPE	-	RWESL	ESL	SLVAK	SxxxK	Archaea	p_Thermoplasmatota	NA	SRR6284161-C48644	NA	NA	unknown	NA	NA	NA	NA	NA	CEUA01225359-cds1|CEUA01225359|qry_TYPE-1_TM3=RYSTV_TM7=DIISK_R-TYPE_STV_DxxxK_GCA_001049255_1_TARA_132_DCM_0_22-3_TARA_MARINE_METAGENOME
14	L14	GCA-001595945-C1-cds26_GCA-001595945-C1_ref_HELIO_TM3_RWESI_TM7_SLIAK_R-TYPE_ESI_SxxxK_Znf-HeR_Heliorhodopsin_d_Archaea_p_Thermoplasmatota_c_E2	YES	HELIO	R-TYPE	-	RWESI	ESI	SLIAK	SxxxK	Archaea	p_Thermoplasmatota	NA	GCA-001595945-C1	111154	40.38	non-NCLDV	-6.96326	124	25	96	-	ERR3586712-C19188-cds1|ERR3586712-C19188|qry_TYPE-1_TM3=HYDTD_TM7=DLIAK_H-TYPE_DTD_DxxxK_ERR3586712_fasta_fa_gbk_TARA_MARINE_METATRANSCRIPTOME
16	L16	GCA-002900535-C112-cds7_GCA-002900535-C112_ref_HELIO_TM3_RWESL_TM7_SLVAK_R-TYPE_ESL_SxxxK_Znf-HeR_Heliorhodopsin_d_Archaea_p_Thermoplasmatota_c_E2	YES	HELIO	R-TYPE	-	RWESL	ESL	SLVAK	SxxxK	Archaea	p_Thermoplasmatota	NA	GCA-002900535-C112	4929	31.41	unknown	NA	NA	NA	NA	NA	CETY01430151-cds2|CETY01430151|qry_TYPE-1_TM3=RYDTV_TM7=DLLSK_R-TYPE_DTV_DxxxK_GCA_001049275_1_TARA_133_DCM_0_22-3_TARA_MARINE_METAGENOME
19	L19	GCA-002496355-C126-cds4_GCA-002496355-C126_ref_HELIO_TM3_RWESL_TM7_SLVAK_R-TYPE_ESL_SxxxK_Znf-HeR_Heliorhodopsin_d_Archaea_p_Thermoplasmatota_c_E2	YES	HELIO	R-TYPE	-	RWESL	ESL	SLVAK	SxxxK	Archaea	p_Thermoplasmatota	NA	GCA-002496355-C126	3000	38.63	unknown	NA	NA	NA	NA	NA	CE-Oct18-C301954-cds2|CE-Oct18-C301954|qry_TYPE-1_TM3=RYDTV_TM7=DVFSK_R-TYPE_DTV_DxxxK_CE-Oct18_FRESHWATER_METAGENOME
26	L26	SRR5506739-C331-cds29_SRR5506739-C331_ref_HELIO_TM3_RWESI_TM7_SLVAK_R-TYPE_ESI_SxxxK_Znf-HeR_Heliorhodopsin_d_Archaea_p_Thermoplasmatota_c_E2	YES	HELIO	R-TYPE	-	RWESI	ESI	SLVAK	SxxxK	Archaea	p_Thermoplasmatota	NA	SRR5506739-C331	NA	NA	unknown	NA	NA	NA	NA	NA	CEUH01293373-cds2|CEUH01293373|qry_TYPE-1_TM3=RYDTV_TM7=DLFSK_R-TYPE_DTV_DxxxK_GCA_001040485_1_TARA_137_SRF_0_22-3_TARA_MARINE_METAGENOME
1558	L1637	3300027917-111-C40-cds3_3300027917-111-C40_qry_TYPE-1_TM3_RWFSD_TM7_DLITK_R-TYPE_FSD_DxxxK_K04643_sop_sensory_rhodopsin_3300027917-111_d_Archaea_p_Thermoproteota_c_Bathyarchaeia_o_B26-1_f_UBA233_g_AD8-1_s_AD8-1_sp001273385_gbk_PROKARYOTIC_GENOME	NO	TYPE-1	R-TYPE	-	RWFSD	FSD	DLITK	DxxxK	Archaea	p_Thermoproteota	NA	3300027917-111-C40	9718	33.97	non-NCLDV	-2.38809	14	2	7	-	HRS-ES2-C529114-cds1|HRS-ES2-C529114|qry_TYPE-1_TM3=HYSTL_TM7=DFTSK_H-TYPE_STL_DxxxK_FRESHWATER_HIRES_UNBINNED_CONTIGS_rhodopsin-contigs-from-unbinned-hires_gbk_FRESHWATER_HIRES_UNBINNED_CONTIGS
81	L81	LD12-AAA280-P20_ref_TYPE-1_TM3_RYDTE_TM7_DFINK_R-TYPE_DTE_DxxxK_LD12-AAA280-P20-C3-cds29_COG5524_COG5524_285_Bacteriorhodopsin_alphaproteobacterium_SCGC_LD12-AAA280-P20_freshwater_R_LD12-AAA28_-P2_prf_P_4JQ6C_MOTIF_DTE-proteorhodopsin_motif	YES	TYPE-1	R-TYPE	-	RYDTE	DTE	DFINK	DxxxK	Bacteria	c_Alphaproteobacteria	NA	NA	NA	NA	unknown	NA	NA	NA	NA	NA	Montoje-130207-XF-SRR5818194-C50256-cds3|Montoje-130207-XF-SRR5818194-C50256|qry_TYPE-1_TM3=RYGTA_TM7=DLLSK_R-TYPE_GTA_DxxxK_Montoje-130207-XF-SRR5818194_FRESHWATER_METAGENOME
83	L83	ZP_06055256_ref_TYPE-1_TM3_RYDTE_TM7_DFINK_R-TYPE_DTE_DxxxK_bacteriorhodopsin_alpha_proteobacterium_HIMB114_Alphaproteobacteria_R_ZP_6_55256_prf_P_4JQ6C_MOTIF_DTE-proteorhodopsin_motif	YES	TYPE-1	R-TYPE	-	RYDTE	DTE	DFINK	DxxxK	Bacteria	c_Alphaproteobacteria	NA	NA	NA	NA	unknown	NA	NA	NA	NA	NA	Montoje-130628-MF-SRR5211163-C108050-cds2|Montoje-130628-MF-SRR5211163-C108050|qry_TYPE-1_TM3=RYDTN_TM7=DLFSK_R-TYPE_DTN_DxxxK_Montoje-130628-MF-SRR5211163_FRESHWATER_METAGENOME
85	L85	LD12-AAA027-C06_ref_TYPE-1_TM3_RYDTE_TM7_DFINK_R-TYPE_DTE_DxxxK_LD12-AAA027-C06-C4-cds25_COG5524_COG5524_285_Bacteriorhodopsin_alphaproteobacterium_SCGC_LD12-AAA027-C06_freshwater_R_LD12-AAA_27-C_6_prf_P_4JQ6C_MOTIF_DTE-proteorhodopsin_motif	YES	TYPE-1	R-TYPE	-	RYDTE	DTE	DFINK	DxxxK	Bacteria	c_Alphaproteobacteria	NA	NA	NA	NA	unknown	NA	NA	NA	NA	NA	Montoje-130628-MF-SRR5211163-C314285-cds2|Montoje-130628-MF-SRR5211163-C314285|qry_TYPE-1_TM3=RYDSA_TM7=DTITK_R-TYPE_DSA_DxxxK_Montoje-130628-MF-SRR5211163_FRESHWATER_METAGENOME
86	L86	LD12-AAA280-B11_ref_TYPE-1_TM3_RYDTE_TM7_DFINK_R-TYPE_DTE_DxxxK_LD12-AAA280-B11-C8-cds15_COG5524_COG5524_285_Bacteriorhodopsin_alphaproteobacterium_SCGC_LD12-AAA280-B11_freshwater_R_LD12-AAA28_-B11_prf_P_4JQ6C_MOTIF_DTE-proteorhodopsin_motif	YES	TYPE-1	R-TYPE	-	RYDTE	DTE	DFINK	DxxxK	Bacteria	c_Alphaproteobacteria	NA	NA	NA	NA	unknown	NA	NA	NA	NA	NA	Montoje-130628-MF-SRR5211163-C45102-cds3|Montoje-130628-MF-SRR5211163-C45102|qry_TYPE-1_TM3=RYDST_TM7=DLFSK_R-TYPE_DST_DxxxK_Montoje-130628-MF-SRR5211163_FRESHWATER_METAGENOME
87	L87	WP_009360471_ref_TYPE-1_TM3_RYDTE_TM7_DFINK_R-TYPE_DTE_DxxxK_Bacteriorhodopsin-like_protein_alpha_proteobacterium_HIMB114_marine_R_WP_936_471_prf_P_4JQ6C_MOTIF_DTE-proteorhodopsin_motif	YES	TYPE-1	R-TYPE	-	RYDTE	DTE	DFINK	DxxxK	Bacteria	c_Alphaproteobacteria	NA	NA	NA	NA	unknown	NA	NA	NA	NA	NA	Montoje-130807-EF-SRR5818198-C281190-cds1|Montoje-130807-EF-SRR5818198-C281190|qry_TYPE-1_TM3=RYDTT_TM7=DIFSK_R-TYPE_DTT_DxxxK_Montoje-130807-EF-SRR5818198_FRESHWATER_METAGENOME
88	L88	LD12-AAA028-D10_ref_TYPE-1_TM3_RYDTE_TM7_DFINK_R-TYPE_DTE_DxxxK_LD12-AAA028-D10-C1-cds81_COG5524_COG5524_285_Bacteriorhodopsin_alphaproteobacterium_SCGC_LD12-AAA028-D10_freshwater_R_LD12-AAA_28-D1_prf_P_4JQ6C_MOTIF_DTE-proteorhodopsin_motif	YES	TYPE-1	R-TYPE	-	RYDTE	DTE	DFINK	DxxxK	Bacteria	c_Alphaproteobacteria	NA	NA	NA	NA	unknown	NA	NA	NA	NA	NA	Montoje-130807-EF-SRR5818198-C42997-cds2|Montoje-130807-EF-SRR5818198-C42997|qry_TYPE-1_TM3=RYDTT_TM7=DLFAK_R-TYPE_DTT_DxxxK_Montoje-130807-EF-SRR5818198_FRESHWATER_METAGENOME
89	L89	LD12-AAA028-C07_ref_TYPE-1_TM3_RYDTE_TM7_DFINK_R-TYPE_DTE_DxxxK_LD12-AAA028-C07-C1-cds140_COG5524_COG5524_285_Bacteriorhodopsin_alphaproteobacterium_SCGC_LD12-AAA028-C07_freshwater_R_LD12-AAA_28-C_7_prf_P_4JQ6C_MOTIF_DTE-proteorhodopsin_motif	YES	TYPE-1	R-TYPE	-	RYDTE	DTE	DFINK	DxxxK	Bacteria	c_Alphaproteobacteria	NA	NA	NA	NA	unknown	NA	NA	NA	NA	NA	Montoje-130807-EF-SRR5818198-C526817-cds1|Montoje-130807-EF-SRR5818198-C526817|qry_TYPE-1_TM3=RYDTV_TM7=DVVAK_R-TYPE_DTV_DxxxK_Montoje-130807-EF-SRR5818198_FRESHWATER_METAGENOME
90	L90	LD12-AAA023-L09_ref_TYPE-1_TM3_RYDTE_TM7_DFINK_R-TYPE_DTE_DxxxK_LD12-AAA023-L09-C9-cds5_COG5524_COG5524_285_Bacteriorhodopsin_alphaproteobacterium_SCGC_LD12-AAA023-L09_freshwater_R_LD12-AAA_23-L_9_prf_P_4JQ6C_MOTIF_DTE-proteorhodopsin_motif	YES	TYPE-1	R-TYPE	-	RYDTE	DTE	DFINK	DxxxK	Bacteria	c_Alphaproteobacteria	NA	NA	NA	NA	unknown	NA	NA	NA	NA	NA	Montoje-130807-EF-SRR5818198-C85973-cds3|Montoje-130807-EF-SRR5818198-C85973|qry_TYPE-1_TM3=RYDTV_TM7=DLVSK_R-TYPE_DTV_DxxxK_Montoje-130807-EF-SRR5818198_FRESHWATER_METAGENOME
92	L92	ABR27794_1_ref_TYPE-1_TM3_RYDTE_TM7_DFLNK_R-TYPE_DTE_DxxxK_proteorhodopsin_Candidatus_Pelagibacter_ubique_HTCC1002_marine_R_ABR27794_1_prf_MOTIF_DTE-proteorhodopsin_motif	YES	TYPE-1	R-TYPE	-	RYDTE	DTE	DFLNK	DxxxK	Bacteria	c_Alphaproteobacteria	NA	NA	NA	NA	unknown	NA	NA	NA	NA	NA	Montoje-130807-MF-SRR5818192-C294571-cds2|Montoje-130807-MF-SRR5818192-C294571|qry_TYPE-1_TM3=RYDST_TM7=DIFAK_R-TYPE_DST_DxxxK_Montoje-130807-MF-SRR5818192_FRESHWATER_METAGENOME
93	L93	YP_266049_ref_TYPE-1_TM3_RYDTE_TM7_DFLNK_R-TYPE_DTE_DxxxK_bacteriorhodopsin_Candidatus_Pelagibacter_ubique_HTCC1062_Alphaproteobacteria_R_YP_266_49_prf_P_4JQ6C_MOTIF_DTE-proteorhodopsin_motif	YES	TYPE-1	R-TYPE	-	RYDTE	DTE	DFLNK	DxxxK	Bacteria	c_Alphaproteobacteria	NA	NA	NA	NA	unknown	NA	NA	NA	NA	NA	Montoje-130807-MF-SRR5818192-C296532-cds1|Montoje-130807-MF-SRR5818192-C296532|qry_TYPE-1_TM3=RYDTT_TM7=DIFSK_R-TYPE_DTT_DxxxK_Montoje-130807-MF-SRR5818192_FRESHWATER_METAGENOME
94	L94	YP_006756164_ref_TYPE-1_TM3_RYDTE_TM7_DFLNK_R-TYPE_DTE_DxxxK_Bacteriorhodopsin-like_protein_alpha_proteobacterium_HIMB5_marine_R_YP_6756164_prf_P_4JQ6C_MOTIF_DTE-proteorhodopsin_motif	YES	TYPE-1	R-TYPE	-	RYDTE	DTE	DFLNK	DxxxK	Bacteria	c_Alphaproteobacteria	NA	NA	NA	NA	unknown	NA	NA	NA	NA	NA	CEVN01339067-cds2|CEVN01339067|qry_TYPE-1_TM3=RYDST_TM7=DVVSK_R-TYPE_DST_DxxxK_GCA_001179605_1_TARA_142_SRF_0_22-3_TARA_MARINE_METAGENOME
95	L95	ABR27794_ref_TYPE-1_TM3_RYDTE_TM7_DFLNK_R-TYPE_DTE_DxxxK_proteorhodopsin_Candidatus_Pelagibacter_ubique_HTCC1002_Alphaproteobacteria_R_ABR27794_prf_P_4KLYC_MOTIF_DTE-proteorhodopsin_motif	YES	TYPE-1	R-TYPE	-	RYDTE	DTE	DFLNK	DxxxK	Bacteria	c_Alphaproteobacteria	NA	NA	NA	NA	unknown	NA	NA	NA	NA	NA	Montoje-140205-XF-SRR5818193-C193274-cds1|Montoje-140205-XF-SRR5818193-C193274|qry_TYPE-1_TM3=RYDSS_TM7=DIIAK_R-TYPE_DSS_DxxxK_Montoje-140205-XF-SRR5818193_FRESHWATER_METAGENOME
96	L96	YP_266049_1_ref_TYPE-1_TM3_RYDTE_TM7_DFLNK_R-TYPE_DTE_DxxxK_bacteriorhodopsin_Candidatus_Pelagibacter_ubique_HTCC1062_marine_R_YP_266_49_1_prf_P_4JQ6C_MOTIF_DTE-proteorhodopsin_motif	YES	TYPE-1	R-TYPE	-	RYDTE	DTE	DFLNK	DxxxK	Bacteria	c_Alphaproteobacteria	NA	NA	NA	NA	unknown	NA	NA	NA	NA	NA	Montoje-140205-XF-SRR5818193-C225454-cds2|Montoje-140205-XF-SRR5818193-C225454|qry_HELIO_TM3=RWETI_TM7=SFTAK_R-TYPE_ETI_SxxxK_Montoje-140205-XF-SRR5818193_FRESHWATER_METAGENOME
98	L98	AAR05342_ref_TYPE-1_TM3_RYDTE_TM7_DFVNK_R-TYPE_DTE_DxxxK_proteorhodopsin_uncultured_marine_alpha_proteobacterium_HOT2C01_R_AAR_5342_prf_MOTIF_DTE-proteorhodopsin_motif	YES	TYPE-1	R-TYPE	-	RYDTE	DTE	DFVNK	DxxxK	Bacteria	c_Alphaproteobacteria	NA	NA	NA	NA	unknown	NA	NA	NA	NA	NA	Montoje-140205-XF-SRR5818193-C45899-cds3|Montoje-140205-XF-SRR5818193-C45899|qry_TYPE-1_TM3=RYDTV_TM7=DLIAK_R-TYPE_DTV_DxxxK_Montoje-140205-XF-SRR5818193_FRESHWATER_METAGENOME
106	L106	ZP_05069347_ref_TYPE-1_TM3_RYDTE_TM7_DFVNK_R-TYPE_DTE_DxxxK_bacteriorhodopsin_Candidatus_Pelagibacter_sp_HTCC7211_Alphaproteobacteria_R_ZP_5_69347_prf_P_4JQ6C_MOTIF_DTE-proteorhodopsin_motif	YES	TYPE-1	R-TYPE	-	RYDTE	DTE	DFVNK	DxxxK	Bacteria	c_Alphaproteobacteria	NA	NA	NA	NA	unknown	NA	NA	NA	NA	NA	Montoje-140807-EF-SRR5818200-C374892-cds1|Montoje-140807-EF-SRR5818200-C374892|qry_TYPE-1_TM3=RYDTT_TM7=DCVAK_R-TYPE_DTT_DxxxK_Montoje-140807-EF-SRR5818200_FRESHWATER_METAGENOME
107	L107	WP_008544914_ref_TYPE-1_TM3_RYDTE_TM7_DFVNK_R-TYPE_DTE_DxxxK_Candidatus_Pelagibacter_sp_HTCC7211_marine_R_WP_8544914_prf_P_4JQ6C_MOTIF_DTE-proteorhodopsin_motif	YES	TYPE-1	R-TYPE	-	RYDTE	DTE	DFVNK	DxxxK	Bacteria	c_Alphaproteobacteria	NA	NA	NA	NA	unknown	NA	NA	NA	NA	NA	CEVP01175789-cds1|CEVP01175789|qry_TYPE-1_TM3=RYDTT_TM7=DLLSK_R-TYPE_DTT_DxxxK_GCA_001179665_1_TARA_150_SRF_0_22-3_TARA_MARINE_METAGENOME
110	L110	ZP_05050139_ref_TYPE-1_TM3_RYDTE_TM7_DIIAK_R-TYPE_DTE_DxxxK_Bacteriorhodopsin_subfamily_Octadecabacter_antarcticus_307_Alphaproteobacteria_R_ZP_5_5_139_prf_P_3DDLB_MOTIF_DTE-proteorhodopsin_motif	YES	TYPE-1	R-TYPE	-	RYDTE	DTE	DIIAK	DxxxK	Bacteria	c_Alphaproteobacteria	NA	NA	NA	NA	unknown	NA	NA	NA	NA	NA	Montoje-140807-MF-SRR5818197-C95283-cds2|Montoje-140807-MF-SRR5818197-C95283|qry_TYPE-1_TM3=RYDTG_TM7=DVISK_R-TYPE_DTG_DxxxK_Montoje-140807-MF-SRR5818197_FRESHWATER_METAGENOME
111	L111	B5JZ75_ref_TYPE-1_TM3_RYDTE_TM7_DIIAK_R-TYPE_DTE_DxxxK_Xanthorhodopsin_Octadecabacter_antarcticus_238_Alphaproteobacteria_R_B5JZ75_prf_P_3DDLB_MOTIF_DTE-proteorhodopsin_motif	YES	TYPE-1	R-TYPE	-	RYDTE	DTE	DIIAK	DxxxK	Bacteria	c_Alphaproteobacteria	NA	NA	NA	NA	unknown	NA	NA	NA	NA	NA	CEVP01358007-cds1|CEVP01358007|qry_HELIO_TM3=RWETA_TM7=SLASK_R-TYPE_ETA_SxxxK_GCA_001179665_1_TARA_150_SRF_0_22-3_TARA_MARINE_METAGENOME
124	L124	ZP_02189379_ref_TYPE-1_TM3_RYDTE_TM7_DITAK_R-TYPE_DTE_DxxxK_xanthorhodopsin_alpha_proteobacterium_BAL199_Alphaproteobacteria_R_ZP_2189379_prf_P_3DDLB_MOTIF_DTE-proteorhodopsin_motif	YES	TYPE-1	R-TYPE	-	RYDTE	DTE	DITAK	DxxxK	Bacteria	c_Alphaproteobacteria	NA	NA	NA	NA	unknown	NA	NA	NA	NA	NA	RE-14apr17-C190373-cds3|RE-14apr17-C190373|qry_TYPE-1_TM3=RYDTT_TM7=DLFAK_R-TYPE_DTT_DxxxK_RE-14apr17_FRESHWATER_METAGENOME
141	L141	YP_004358107_1_ref_TYPE-1_TM3_RYDTE_TM7_DLLNK_R-TYPE_DTE_DxxxK_proteorhodopsin_Candidatus_Pelagibacter_sp_IMCC9063_marine_R_YP_43581_7_1_prf_P_4JQ6C_MOTIF_DTE-proteorhodopsin_motif	YES	TYPE-1	R-TYPE	-	RYDTE	DTE	DLLNK	DxxxK	Bacteria	c_Alphaproteobacteria	NA	NA	NA	NA	unknown	NA	NA	NA	NA	NA	RE-18aug17-C66107-cds3|RE-18aug17-C66107|qry_TYPE-1_TM3=RYDTI_TM7=DIFSK_R-TYPE_DTI_DxxxK_RE-18aug17_FRESHWATER_METAGENOME
142	L142	YP_004358107_ref_TYPE-1_TM3_RYDTE_TM7_DLLNK_R-TYPE_DTE_DxxxK_proteorhodopsin_Candidatus_Pelagibacter_sp_IMCC9063_R_YP_43581_7_prf_P_4JQ6C_MOTIF_DTE-proteorhodopsin_motif	YES	TYPE-1	R-TYPE	-	RYDTE	DTE	DLLNK	DxxxK	Bacteria	c_Alphaproteobacteria	NA	NA	NA	NA	unknown	NA	NA	NA	NA	NA	RE-20APR16-C277868-cds2|RE-20APR16-C277868|qry_TYPE-1_TM3=RYDTG_TM7=DCLSK_R-TYPE_DTG_DxxxK_RE-20APR16_FRESHWATER_METAGENOME
162	L162	YP_003552453_ref_TYPE-1_TM3_RYDTE_TM7_DVLNK_R-TYPE_DTE_DxxxK_hypothetical_protein_SAR116_2126_Candidatus_Puniceispirillum_marinum_IMCC1322_Alphaproteobacteria_R_YP_3552453_prf_P_4JQ6C_MOTIF_DTE-proteorhodopsin_motif	YES	TYPE-1	R-TYPE	-	RYDTE	DTE	DVLNK	DxxxK	Bacteria	c_Alphaproteobacteria	NA	NA	NA	NA	unknown	NA	NA	NA	NA	NA	RE-23may17-C305213-cds5|RE-23may17-C305213|qry_TYPE-1_TM3=RYDTT_TM7=DLFAK_R-TYPE_DTT_DxxxK_RE-23may17_FRESHWATER_METAGENOME
170	L170	ZP_01447408_ref_TYPE-1_TM3_RYDTE_TM7_DVWNK_R-TYPE_DTE_DxxxK_bacteriorhodopsin_Rhodobacterales_bacterium_HTCC2255_Alphaproteobacteria_R_ZP_14474_8_prf_P_4JQ6C_MOTIF_DTE-proteorhodopsin_motif	YES	TYPE-1	R-TYPE	-	RYDTE	DTE	DVWNK	DxxxK	Bacteria	c_Alphaproteobacteria	NA	NA	NA	NA	unknown	NA	NA	NA	NA	NA	RE-23may17-C634954-cds2|RE-23may17-C634954|qry_HELIO_TM3=RWETI_TM7=SFVAK_R-TYPE_ETI_SxxxK_RE-23may17_FRESHWATER_METAGENOME
249	L249	WP_009360045.1_ref_TYPE-1_TM3_RYTAT_TM7_DLFNK_R-TYPE_TAT_DxxxK_TAT_rhodopsin_UV_absorbing_sensor_of_low_pH_alpha_proteobacterium_HIMB114	YES	TYPE-1	R-TYPE	-	RYTAT	TAT	DLFNK	DxxxK	Bacteria	c_Alphaproteobacteria	NA	NA	NA	NA	unknown	NA	NA	NA	NA	NA	SimonC-130805-EF-SRR5818195-C456204-cds1|SimonC-130805-EF-SRR5818195-C456204|qry_TYPE-1_TM3=RYDTT_TM7=DLFAK_R-TYPE_DTT_DxxxK_SimonC-130805-EF-SRR5818195_FRESHWATER_METAGENOME
250	L250	D0RNG4_ref_TYPE-1_TM3_RYTAT_TM7_DLFNK_R-TYPE_TAT_DxxxK_Rhodopsin_alpha_proteobacterium_HIMB114_Alphaproteobacteria_R_D_RNG4_prf_P_4HYJB_MOTIF_TAT	YES	TYPE-1	R-TYPE	-	RYTAT	TAT	DLFNK	DxxxK	Bacteria	c_Alphaproteobacteria	NA	NA	NA	NA	unknown	NA	NA	NA	NA	NA	SimonC-130805-EF-SRR5818195-C73402-cds1|SimonC-130805-EF-SRR5818195-C73402|qry_TYPE-1_TM3=RYDTT_TM7=DIFAK_R-TYPE_DTT_DxxxK_SimonC-130805-EF-SRR5818195_FRESHWATER_METAGENOME
635	L635	WP_047567457_ref_HELIO_TM3_RWESL_TM7_SLVAK_R-TYPE_ESL_SxxxK_hypothetical_protein_Mesorhizobium_sp_F7_Phyllobacteriaceae_Rhizobiales_Alphaproteobacteria_Proteobacteria_Bacteria_heliorhodopsin-blast-nr	YES	HELIO	R-TYPE	-	RWESL	ESL	SLVAK	SxxxK	Bacteria	c_Alphaproteobacteria	NA	NA	NA	NA	unknown	NA	NA	NA	NA	NA	V5G216_BYSSN|qry_TYPE-1_TM3=RYDTN_TM7=DLLTK_R-TYPE_DTN_DxxxK_V5G216_BYSSN_Uncharacterized_protein_Byssochlamys_spectabilis_Eukaryota_Fungi_Dikarya_Ascomycota_Pezizomycotina_Eurotiomycetes_Eurotiomycetidae_Eurotiales_Thermoascaceae_Byssochlamys_Byssochlamys_spectabilis_UNIPROT_EUKARYOTE_
1004	L1083	3300025502-7-C101-cds7_3300025502-7-C101_qry_TYPE-1_TM3_RYDTI_TM7_DVINK_R-TYPE_DTI_DxxxK_K04643_sop_sensory_rhodopsin_3300025502-7_d_Bacteria_p_Proteobacteria_c_Alphaproteobacteria_o_Thalassobaculales_f_Thalassobaculaceae_g_BAL199_s_gbk_PROKARYOTIC_GENOME	NO	TYPE-1	R-TYPE	-	RYDTI	DTI	DVINK	DxxxK	Bacteria	c_Alphaproteobacteria	NA	3300025502-7-C101	9021	68.33	non-NCLDV	-4.22177	9	4	8	-	HRS-EL10-C224778-cds1|HRS-EL10-C224778|qry_TYPE-1_TM3=HYSTL_TM7=DFTSK_H-TYPE_STL_DxxxK_FRESHWATER_HIRES_UNBINNED_CONTIGS_rhodopsin-contigs-from-unbinned-hires_gbk_FRESHWATER_HIRES_UNBINNED_CONTIGS
1096	L1175	GCF-000251145-C34-cds31_GCF-000251145-C34_qry_TYPE-1_TM3_RYDTG_TM7_DIVAK_R-TYPE_DTG_DxxxK_K04641_bop_bacteriorhodopsin_GCF-000251145_d_Bacteria_p_Proteobacteria_c_Alphaproteobacteria_o_Sphingomonadales_f_Sphingomonadaceae_g_Sphingomonas_s_Sphingomonas_sp000251145_gbk_PROKARYOTIC_GENOME	NO	TYPE-1	R-TYPE	-	RYDTG	DTG	DIVAK	DxxxK	Bacteria	c_Alphaproteobacteria	NA	GCF-000251145-C34	38290	62.79	non-NCLDV	-6.48317	39	6	28	-	ERR3586724-C48579-cds1|ERR3586724-C48579|qry_TYPE-1_TM3=HYDTD_TM7=DLIAK_H-TYPE_DTD_DxxxK_ERR3586724_fasta_fa_gbk_TARA_MARINE_METATRANSCRIPTOME
1111	L1190	A0A0Q4JP04_9SPHN_qry_TYPE-1_TM3_RYDTV_TM7_DVVAK_R-TYPE_DTV_DxxxK_A0A0Q4JP04_9SPHN_Uncharacterized_protein_Sphingomonas_sp_Leaf28_Bacteria_Proteobacteria_Alphaproteobacteria_Sphingomonadales_Sphingomonadaceae_Sphingomonas_Sphingomonas_sp_Leaf28_UNIPROT_BACTERIA_	NO	TYPE-1	R-TYPE	-	RYDTV	DTV	DVVAK	DxxxK	Bacteria	c_Alphaproteobacteria	NA	NA	NA	NA	unknown	NA	NA	NA	NA	NA	CAMPEP_0177706574|CAMNT_0019218043|qry_TYPE-1_TM3=RLETS_TM7=DILSK_R-TYPE_ETS_DxxxK_NCGR_PEP_ID=MMETSP0484_2-20121128_9297_1_TAXON_ID=354590_ORGANISM=Rhodomonas_lens_Strain_RHODO_LENGTH=286_DNA_ID=CAMNT_0019218043_DNA_START=1_DNA_END=857_DNA_ORIENTATION=+_MMETSP
1116	L1195	A0A2E1Z044_SPHSX_qry_TYPE-1_TM3_RYDTT_TM7_DIVAK_R-TYPE_DTT_DxxxK_A0A2E1Z044_SPHSX_Uncharacterized_protein_Sphingomonas_sp_Bacteria_Proteobacteria_Alphaproteobacteria_Sphingomonadales_Sphingomonadaceae_Sphingomonas_Sphingomonas_sp_UNIPROT_BACTERIA_	NO	TYPE-1	R-TYPE	-	RYDTT	DTT	DIVAK	DxxxK	Bacteria	c_Alphaproteobacteria	NA	NA	NA	NA	unknown	NA	NA	NA	NA	NA	P42196|ref_TYPE-1_TM3=RYDTF_TM7=DLVTK_R-TYPE_DTF_DxxxK_Sensory_rhodopsin-2_Natronomonas_pharaonis_Euryarchaeota_Halobacteria_R_P42196_prf_P_3QDCA_MOTIF=DTF
1198	L1277	A0A0G9MUP2_9SPHN_qry_TYPE-1_TM3_RYDTG_TM7_DVTAK_R-TYPE_DTG_DxxxK_A0A0G9MUP2_9SPHN_Uncharacterized_protein_Erythrobacter_luteus_Bacteria_Proteobacteria_Alphaproteobacteria_Sphingomonadales_Erythrobacteraceae_Erythrobacter_Erythrobacter_luteus_UNIPROT_BACTERIA_	NO	TYPE-1	R-TYPE	-	RYDTG	DTG	DVTAK	DxxxK	Bacteria	c_Alphaproteobacteria	NA	NA	NA	NA	unknown	NA	NA	NA	NA	NA	CAA84550|ref_TYPE-1_TM3=RYDTF_TM7=DVVTK_R-TYPE_DTF_DxxxK_sensory_rhodopsin_II_apoprotein_Haloarcula_vallismortis_ATCC_29715_Euryarchaeota_Halobacteria_R_CAA8455_prf_P_1JGJA_MOTIF=DTF
1220	L1299	A0A2T4YTZ4_9SPHN_qry_TYPE-1_TM3_RYDTG_TM7_DVIAK_R-TYPE_DTG_DxxxK_A0A2T4YTZ4_9SPHN_Bacteriorhodopsin_Sphingomonas_aerolata_Bacteria_Proteobacteria_Alphaproteobacteria_Sphingomonadales_Sphingomonadaceae_Sphingomonas_Sphingomonas_aerolata_UNIPROT_BACTERIA_	NO	TYPE-1	R-TYPE	-	RYDTG	DTG	DVIAK	DxxxK	Bacteria	c_Alphaproteobacteria	NA	NA	NA	NA	unknown	NA	NA	NA	NA	NA	Q2GPU6_CHAGB|qry_TYPE-1_TM3=RYDTN_TM7=DVLAK_R-TYPE_DTN_DxxxK_Q2GPU6_CHAGB_Uncharacterized_protein_Chaetomium_globosum_Eukaryota_Fungi_Dikarya_Ascomycota_Pezizomycotina_Sordariomycetes_Sordariomycetidae_Sordariales_Chaetomiaceae_Chaetomium_Chaetomium_globosum_UNIPROT_EUKARYOTE_
1228	L1307	A0A395LIT7_9SPHN_qry_TYPE-1_TM3_RYDTG_TM7_DVVAK_R-TYPE_DTG_DxxxK_A0A395LIT7_9SPHN_Uncharacterized_protein_Erythrobacter_lutimaris_Bacteria_Proteobacteria_Alphaproteobacteria_Sphingomonadales_Erythrobacteraceae_Erythrobacter_Erythrobacter_lutimaris_UNIPROT_BACTERIA_	NO	TYPE-1	R-TYPE	-	RYDTG	DTG	DVVAK	DxxxK	Bacteria	c_Alphaproteobacteria	NA	NA	NA	NA	unknown	NA	NA	NA	NA	NA	virseq22|ref_TYPE-1_TM3=RYDTS_TM7=DIFSK_R-TYPE_DTS_DxxxK_YP_008052647_hypothetical_protein_PGCG_00329_Phaeocystis_globosa_virus_unclassified_Prymnesiovirus_Prymnesiovirus_Phycodnaviridae_dsDNA_viruses_no_RNA_stage_Viruses_ViralGroupI_Koonin
1270	L1349	A0A2A2SBC3_9SPHN_qry_TYPE-1_TM3_RYTTG_TM7_DLISK_R-TYPE_TTG_DxxxK_A0A2A2SBC3_9SPHN_Rhodopsin_Sphingomonas_lenta_Bacteria_Proteobacteria_Alphaproteobacteria_Sphingomonadales_Sphingomonadaceae_Sphingomonas_Sphingomonas_lenta_UNIPROT_BACTERIA_	NO	TYPE-1	R-TYPE	-	RYTTG	TTG	DLISK	DxxxK	Bacteria	c_Alphaproteobacteria	NA	NA	NA	NA	unknown	NA	NA	NA	NA	NA	Q8YSC4_NOSS1|ref_TYPE-1_TM3=RYDTS_TM7=PFFSK_R-TYPE_DTS_PxxxK_sensory_rhodopsin_OS=Nostoc_sp_same_as_1XIO_Anabena_R_Q8YSC4_NOSS1_prf_P_1XIOA_MOTIF=DTS
1271	L1350	A0A2A2SIC3_9SPHN_qry_TYPE-1_TM3_RYDTA_TM7_PIFSK_R-TYPE_DTA_PxxxK_A0A2A2SIC3_9SPHN_Lactococcin_Sphingomonas_lenta_Bacteria_Proteobacteria_Alphaproteobacteria_Sphingomonadales_Sphingomonadaceae_Sphingomonas_Sphingomonas_lenta_UNIPROT_BACTERIA_	NO	TYPE-1	R-TYPE	-	RYDTA	DTA	PIFSK	PxxxK	Bacteria	c_Alphaproteobacteria	NA	NA	NA	NA	unknown	NA	NA	NA	NA	NA	NP_487205|ref_TYPE-1_TM3=RYDTS_TM7=PFFSK_R-TYPE_DTS_PxxxK_bacteriorhodopsin_Nostoc_sp_PCC_7120_Cyanobacteria_Nostocales_R_NP_4872_5_prf_P_1XIOA_MOTIF=DTS
1463	L1542	3300013000-5-C19-cds29_3300013000-5-C19_qry_TYPE-1_TM3_RYDTG_TM7_DVLAK_R-TYPE_DTG_DxxxK_K04643_sop_sensory_rhodopsin_3300013000-5_d_Bacteria_p_Proteobacteria_c_Alphaproteobacteria_o_Acetobacterales_f_Acetobacteraceae_g_Asaia_s_Asaia_prunellae_gbk_PROKARYOTIC_GENOME	NO	TYPE-1	R-TYPE	-	RYDTG	DTG	DVLAK	DxxxK	Bacteria	c_Alphaproteobacteria	NA	3300013000-5-C19	59276	56.65	non-NCLDV	-9.6569	49	19	45	-	ERR3586679-C77696-cds1|ERR3586679-C77696|qry_TYPE-1_TM3=HFDSS_TM7=DLVGK_H-TYPE_DSS_DxxxK_ERR3586679_fasta_fa_gbk_TARA_MARINE_METATRANSCRIPTOME
1464	L1543	3300013094-8-C242-cds5_3300013094-8-C242_qry_TYPE-1_TM3_RYDTG_TM7_DLTAK_R-TYPE_DTG_DxxxK_K04641_bop_bacteriorhodopsin_3300013094-8_d_Bacteria_p_Proteobacteria_c_Alphaproteobacteria_o_Rhizobiales_f_Beijerinckiaceae_g_Methylobacterium_s_gbk_PROKARYOTIC_GENOME	NO	TYPE-1	R-TYPE	-	RYDTG	DTG	DLTAK	DxxxK	Bacteria	c_Alphaproteobacteria	NA	3300013094-8-C242	6781	65.45	non-NCLDV	-6.89943	5	2	4	-	ERR3586714-C21135-cds1|ERR3586714-C21135|qry_TYPE-1_TM3=HYDTD_TM7=DLIAK_H-TYPE_DTD_DxxxK_ERR3586714_fasta_fa_gbk_TARA_MARINE_METATRANSCRIPTOME
1490	L1569	Loclat-bin-10403-C507-cds1_Loclat-bin-10403-C507_qry_TYPE-1_TM3_RYDSA_TM7_DVLNK_R-TYPE_DSA_DxxxK_K04643_sop_sensory_rhodopsin_Loclat-bin-10403_d_Bacteria_p_Proteobacteria_c_Alphaproteobacteria_o_Rhizobiales_f_Beijerinckiaceae_g_28-YEA-48_s_gbk_PROKARYOTIC_GENOME	NO	TYPE-1	R-TYPE	-	RYDSA	DSA	DVLNK	DxxxK	Bacteria	c_Alphaproteobacteria	NA	Loclat-bin-10403-C507	2572	53.93	unknown	NA	NA	NA	NA	NA	CE-Jul18-C46716-cds4|CE-Jul18-C46716|qry_TYPE-1_TM3=RYDTT_TM7=DIVAK_R-TYPE_DTT_DxxxK_CE-Jul18_FRESHWATER_METAGENOME
1499	L1578	GCA-002238685-C19-cds10_GCA-002238685-C19_qry_TYPE-1_TM3_RFDTT_TM7_DFLNK_R-TYPE_DTT_DxxxK_K04643_sop_sensory_rhodopsin_GCA-002238685_d_Bacteria_p_Proteobacteria_c_Alphaproteobacteria_o_SP197_f_SP197_g_SP197_s_SP197_sp002238685_gbk_PROKARYOTIC_GENOME	NO	TYPE-1	R-TYPE	-	RFDTT	DTT	DFLNK	DxxxK	Bacteria	c_Alphaproteobacteria	NA	GCA-002238685-C19	72864	64.32	non-NCLDV	-6.93702	61	16	50	-	ERR3586712-C21373-cds1|ERR3586712-C21373|qry_TYPE-1_TM3=HYDTC_TM7=DLVCK_H-TYPE_DTC_DxxxK_ERR3586712_fasta_fa_gbk_TARA_MARINE_METATRANSCRIPTOME
1539	L1618	A0A5B2VFD4_9RHIZ_qry_TYPE-1_TM3_RYTTG_TM7_DLASK_R-TYPE_TTG_DxxxK_A0A5B2VFD4_9RHIZ_Rhodopsin_Salinarimonas_sp_BN140002_Bacteria_Proteobacteria_Alphaproteobacteria_Rhizobiales_Salinarimonadaceae_Salinarimonas_unclassified_Salinarimonas_Salinarimonas_sp_BN140002_UNIPROT_BACTERIA_	NO	TYPE-1	R-TYPE	-	RYTTG	TTG	DLASK	DxxxK	Bacteria	c_Alphaproteobacteria	NA	NA	NA	NA	unknown	NA	NA	NA	NA	NA	A0A0D2F2B4_9EURO|qry_TYPE-1_TM3=RYDTN_TM7=DILAK_R-TYPE_DTN_DxxxK_A0A0D2F2B4_9EURO_Uncharacterized_protein_Exophiala_xenobiotica_Eukaryota_Fungi_Dikarya_Ascomycota_Pezizomycotina_Eurotiomycetes_Chaetothyriomycetidae_Chaetothyriales_Herpotrichiellaceae_Exophiala_Exophiala_xenobiotica_UNIPROT_EUKARYOTE_
1546	L1625	A0A5R9JAM4_9PROT_qry_TYPE-1_TM3_RYDTT_TM7_DVLSK_R-TYPE_DTT_DxxxK_A0A5R9JAM4_9PROT_Rhodopsin_Lichenicoccus_roseus_Bacteria_Proteobacteria_Alphaproteobacteria_Rhodospirillales_Acetobacteraceae_Lichenicoccus_Lichenicoccus_roseus_UNIPROT_BACTERIA_	NO	TYPE-1	R-TYPE	-	RYDTT	DTT	DVLSK	DxxxK	Bacteria	c_Alphaproteobacteria	NA	NA	NA	NA	unknown	NA	NA	NA	NA	NA	virseq29|ref_TYPE-1_TM3=RYDTV_TM7=DLFSK_R-TYPE_DTV_DxxxK_APF29503_proteorhodopsin_uncultured_bacterium_Israel_Eastern_Mediterranean_Sea_env_samples_Bacteria_ViralGroupII_Koonin
1547	L1626	3300027262-17-C49-cds3_3300027262-17-C49_qry_TYPE-1_TM3_RYDTA_TM7_PIVSK_R-TYPE_DTA_PxxxK_K04643_sop_sensory_rhodopsin_3300027262-17_d_Bacteria_p_Proteobacteria_c_Alphaproteobacteria_o_Caulobacterales_f_Maricaulaceae_g_s_gbk_PROKARYOTIC_GENOME	NO	TYPE-1	R-TYPE	-	RYDTA	DTA	PIVSK	PxxxK	Bacteria	c_Alphaproteobacteria	NA	3300027262-17-C49	17476	62.03	non-NCLDV	-5.88893	15	6	12	-	ERR3586731-C35470-cds2|ERR3586731-C35470|qry_TYPE-1_TM3=HYDTD_TM7=DLIAK_H-TYPE_DTD_DxxxK_ERR3586731_fasta_fa_gbk_TARA_MARINE_METATRANSCRIPTOME
1548	L1627	3300027327-23-C23-cds12_3300027327-23-C23_qry_TYPE-1_TM3_RFDTI_TM7_DFLNK_R-TYPE_DTI_DxxxK_K04643_sop_sensory_rhodopsin_3300027327-23_d_Bacteria_p_Proteobacteria_c_Alphaproteobacteria_o_Bin65_f_Bin65_g_Bin65_s_Bin65_sp002238725_gbk_PROKARYOTIC_GENOME	NO	TYPE-1	R-TYPE	-	RFDTI	DTI	DFLNK	DxxxK	Bacteria	c_Alphaproteobacteria	NA	3300027327-23-C23	45910	64.72	non-NCLDV	-5.75577	43	13	37	-	ERR3586879-C27991-cds1|ERR3586879-C27991|qry_TYPE-1_TM3=HYDTD_TM7=DLIAK_H-TYPE_DTD_DxxxK_ERR3586879_fasta_fa_gbk_TARA_MARINE_METATRANSCRIPTOME
1560	L1639	3300027983-82-C88-cds3_3300027983-82-C88_qry_TYPE-1_TM3_RWGSS_TM7_DFFTK_R-TYPE_GSS_DxxxK_hypothetical_protein_3300027983-82_d_Bacteria_p_Proteobacteria_c_Alphaproteobacteria_o_Pelagibacterales_f_Pelagibacteraceae_g_IMCC9063_s_gbk_PROKARYOTIC_GENOME	NO	TYPE-1	R-TYPE	-	RWGSS	GSS	DFFTK	DxxxK	Bacteria	c_Alphaproteobacteria	NA	3300027983-82-C88	4018	31.48	unknown	NA	NA	NA	NA	NA	B1-Sed10-C94558-cds2|B1-Sed10-C94558|qry_TYPE-1_TM3=RYETD_TM7=DVLAK_R-TYPE_ETD_DxxxK_B1-Sed10_gbk_HALOALKALIPHILIC_SEDIMENT_METAGENOME
1594	L1673	A0A4Q2RG75_9RHIZ_qry_TYPE-1_TM3_RYDTG_TM7_DLVSK_R-TYPE_DTG_DxxxK_A0A4Q2RG75_9RHIZ_Rhodopsin_Lichenibacterium_ramalinae_Bacteria_Proteobacteria_Alphaproteobacteria_Rhizobiales_Lichenibacteriaceae_Lichenibacterium_Lichenibacterium_ramalinae_UNIPROT_BACTERIA_	NO	TYPE-1	R-TYPE	-	RYDTG	DTG	DLVSK	DxxxK	Bacteria	c_Alphaproteobacteria	NA	NA	NA	NA	unknown	NA	NA	NA	NA	NA	CAMPEP_0172175998|CAMNT_0012848185|qry_TYPE-1_TM3=RFETS_TM7=DVVTK_R-TYPE_ETS_DxxxK_NCGR_PEP_ID=MMETSP1050-20130122_14550_1_TAXON_ID=233186_ORGANISM=Cryptomonas_curvata_Strain_CCAP979_52_LENGTH=269_DNA_ID=CAMNT_0012848185_DNA_START=1_DNA_END=802_DNA_ORIENTATION=-_MMETSP
1595	L1674	A0A4Q2U3N5_9RHIZ_qry_TYPE-1_TM3_RYDTG_TM7_DLTSK_R-TYPE_DTG_DxxxK_A0A4Q2U3N5_9RHIZ_Rhodopsin_Lichenibacterium_minor_Bacteria_Proteobacteria_Alphaproteobacteria_Rhizobiales_Lichenibacteriaceae_Lichenibacterium_Lichenibacterium_minor_UNIPROT_BACTERIA_	NO	TYPE-1	R-TYPE	-	RYDTG	DTG	DLTSK	DxxxK	Bacteria	c_Alphaproteobacteria	NA	NA	NA	NA	unknown	NA	NA	NA	NA	NA	CAMPEP_0172954072|CAMNT_0013815781|qry_TYPE-1_TM3=RYGTT_TM7=DLLSK_R-TYPE_GTT_DxxxK_NCGR_PEP_ID=MMETSP1100-20130122_3345_1_TAXON_ID=33657_ORGANISM=Phaeocystis_antarctica_Strain_Caron_Lab_Isolate_LENGTH=366_DNA_ID=CAMNT_0013815781_DNA_START=47_DNA_END=1142_DNA_ORIENTATION=+_MMETSP
1657	L1736	3300025251-10-C30-cds10_3300025251-10-C30_qry_TYPE-1_TM3_RYDTG_TM7_DVTAK_R-TYPE_DTG_DxxxK_K04641_bop_bacteriorhodopsin_3300025251-10_d_Bacteria_p_Proteobacteria_c_Alphaproteobacteria_o_Sphingomonadales_f_Sphingomonadaceae_g_Erythrobacter_A_s_Erythrobacter_A_sp001635685_gbk_PROKARYOTIC_GENOME	NO	TYPE-1	R-TYPE	-	RYDTG	DTG	DVTAK	DxxxK	Bacteria	c_Alphaproteobacteria	NA	3300025251-10-C30	26320	64.35	non-NCLDV	-4.91514	29	13	23	-	ERR3587117-C25886-cds1|ERR3587117-C25886|qry_TYPE-1_TM3=QYDTD_TM7=DVLAK_Q-TYPE_DTD_DxxxK_ERR3587117_fasta_fa_gbk_TARA_MARINE_METATRANSCRIPTOME
1665	L1744	A0A1H8UVV2_9RHIZ_qry_TYPE-1_TM3_RYDTG_TM7_DLVAK_R-TYPE_DTG_DxxxK_A0A1H8UVV2_9RHIZ_Bacteriorhodopsin_Methylobacterium_sp_ap11_Bacteria_Proteobacteria_Alphaproteobacteria_Rhizobiales_Methylobacteriaceae_Methylobacterium_Methylobacterium_sp_ap11_UNIPROT_BACTERIA_	NO	TYPE-1	R-TYPE	-	RYDTG	DTG	DLVAK	DxxxK	Bacteria	c_Alphaproteobacteria	NA	NA	NA	NA	unknown	NA	NA	NA	NA	NA	ChRmine Tiarina fusus_Ciliophora
1819	L1898	GCF-004323635-C1-cds1172_GCF-004323635-C1_qry_TYPE-1_TM3_RYDTT_TM7_DVVAK_R-TYPE_DTT_DxxxK_K04641_bop_bacteriorhodopsin_GCF-004323635_d_Bacteria_p_Proteobacteria_c_Alphaproteobacteria_o_Rhizobiales_f_Beijerinckiaceae_g_Lichenihabitans_s_Lichenihabitans_psoromatis_gbk_PROKARYOTIC_GENOME	NO	TYPE-1	R-TYPE	-	RYDTT	DTT	DVVAK	DxxxK	Bacteria	c_Alphaproteobacteria	NA	GCF-004323635-C1	4645778	63.07	non-NCLDV	-8.08328	4302	982	3670	RNAPL:375.5,RNAPS:360.9	AEO98297.1|ref_HELIO_TM3=RWETT_TM7=SFFAK_R-TYPE_ETT_SxxxK_hypothetical_protein_ELVG_00248_Emiliania_huxleyi_virus_203_Phycodnaviridae_ehux-blast
1903	L1982	CESM01049529-cds8_CESM01049529_qry_TYPE-1_TM3_RYDTT_TM7_DIISK_R-TYPE_DTT_DxxxK_GCA_001049015_1_TARA_102_DCM_0_22-3_TARA_MARINE_METAGENOME	NO	TYPE-1	R-TYPE	-	RYDTT	DTT	DIISK	DxxxK	Bacteria	c_Alphaproteobacteria	NA	CESM01049529	10173	22.1	NCLDV_high	16.9477	9	9	2	-	GCA-010026065-1-ASM1002606v1-C12-cds6|GCA-010026065-1-ASM1002606v1-C12|qry_TYPE-1_TM3=RYDTT_TM7=DLFAK_R-TYPE_DTT_DxxxK_hypothetical_protein_GCA-010026065-1-ASM1002606v1_d_Bacteria_p_Proteobacteria_c_Alphaproteobacteria_o_Rickettsiales_f_Rickettsiaceae_g_SXXS01_s_gbk_PROKARYOTIC_GENOME
1941	L2020	GCF-001463765-C31-cds40_GCF-001463765-C31_qry_TYPE-1_TM3_RYDTG_TM7_DVVAK_R-TYPE_DTG_DxxxK_K04641_bop_bacteriorhodopsin_GCF-001463765_d_Bacteria_p_Proteobacteria_c_Alphaproteobacteria_o_Rhizobiales_f_Rhizobiaceae_g_Aureimonas_s_Aureimonas_sp001463765_gbk_PROKARYOTIC_GENOME	NO	TYPE-1	R-TYPE	-	RYDTG	DTG	DVVAK	DxxxK	Bacteria	c_Alphaproteobacteria	NA	GCF-001463765-C31	56504	70.51	non-NCLDV	-7.41339	54	8	40	-	ERR3586708-C69611-cds1|ERR3586708-C69611|qry_TYPE-1_TM3=HFDSS_TM7=DLMSK_H-TYPE_DSS_DxxxK_ERR3586708_fasta_fa_gbk_TARA_MARINE_METATRANSCRIPTOME
2010	L2089	GCA-010026065-1-ASM1002606v1-C12-cds6_GCA-010026065-1-ASM1002606v1-C12_qry_TYPE-1_TM3_RYDTT_TM7_DLFAK_R-TYPE_DTT_DxxxK_hypothetical_protein_GCA-010026065-1-ASM1002606v1_d_Bacteria_p_Proteobacteria_c_Alphaproteobacteria_o_Rickettsiales_f_Rickettsiaceae_g_SXXS01_s_gbk_PROKARYOTIC_GENOME	NO	TYPE-1	R-TYPE	-	RYDTT	DTT	DLFAK	DxxxK	Bacteria	c_Alphaproteobacteria	NA	GCA-010026065-1-ASM1002606v1-C12	18651	34.26	NCLDV_high	12.9865	18	16	4	RNAPL:1482.8	WP_035936430|ref_HELIO_TM3=RWESV_TM7=SLVAK_R-TYPE_ESV_SxxxK_hypothetical_protein_Knoellia_aerolata_Intrasporangiaceae_Micrococcales_Actinobacteria_Bacteria_heliorhodopsin-blast-nr
2011	L2090	3300002154-3-C24-cds9_3300002154-3-C24_qry_TYPE-1_TM3_RYDTL_TM7_DFLNK_R-TYPE_DTL_DxxxK_K04643_sop_sensory_rhodopsin_3300002154-3_d_Bacteria_p_Proteobacteria_c_Gammaproteobacteria_o_Pseudomonadales_f_Nitrincolaceae_g_ASP10-02a_s_ASP10-02a_sp002335115_gbk_PROKARYOTIC_GENOME	NO	TYPE-1	R-TYPE	-	RYDTL	DTL	DFLNK	DxxxK	Bacteria	c_Alphaproteobacteria	NA	3300002154-3-C24	24521	43.35	non-NCLDV	-6.35025	18	6	15	-	ERR3586728-C13074-cds1|ERR3586728-C13074|qry_TYPE-1_TM3=HYDTD_TM7=DLIAK_H-TYPE_DTD_DxxxK_ERR3586728_fasta_fa_gbk_TARA_MARINE_METATRANSCRIPTOME
2018	L2097	3300012036-5-C170-cds7_3300012036-5-C170_qry_TYPE-1_TM3_RYDTI_TM7_DIINK_R-TYPE_DTI_DxxxK_K04643_sop_sensory_rhodopsin_3300012036-5_d_Bacteria_p_Proteobacteria_c_Alphaproteobacteria_o_Caulobacterales_f_Maricaulaceae_g_Oceanicaulis_s_gbk_PROKARYOTIC_GENOME	NO	TYPE-1	R-TYPE	-	RYDTI	DTI	DIINK	DxxxK	Bacteria	c_Alphaproteobacteria	NA	3300012036-5-C170	6545	63.58	non-NCLDV	-7.00698	7	1	6	-	ERR3586711-C90708-cds1|ERR3586711-C90708|qry_TYPE-1_TM3=HYDTD_TM7=DLIAK_H-TYPE_DTD_DxxxK_ERR3586711_fasta_fa_gbk_TARA_MARINE_METATRANSCRIPTOME
2062	L2141	A0A6J4SS55_9SPHN_qry_TYPE-1_TM3_RYTTG_TM7_DLLSK_R-TYPE_TTG_DxxxK_A0A6J4SS55_9SPHN_Bacteriorhodopsin-like_protein_uncultured_Sphingomonadaceae_bacterium_Bacteria_Proteobacteria_Alphaproteobacteria_Sphingomonadales_Sphingomonadaceae_environmental_samples_uncultured_Sphingomonadaceae_bacterium_UNIPROT_BACTERIA_	NO	TYPE-1	R-TYPE	-	RYTTG	TTG	DLLSK	DxxxK	Bacteria	c_Alphaproteobacteria	NA	NA	NA	NA	unknown	NA	NA	NA	NA	NA	BAA07823|ref_TYPE-1_TM3=RYTSA_TM7=DILAK_R-TYPE_TSA_DxxxK_halorhodopsin_Halobacterium_salinarum_Euryarchaeota_Halobacteria_R_BAA_7823_prf_P_3QBLD_MOTIF=TSA
2075	L2154	GCF-000420305-C5-cds63_GCF-000420305-C5_qry_TYPE-1_TM3_RYDTG_TM7_DVIAK_R-TYPE_DTG_DxxxK_K04641_bop_bacteriorhodopsin_GCF-000420305_d_Bacteria_p_Proteobacteria_c_Alphaproteobacteria_o_Sphingomonadales_f_Sphingomonadaceae_g_Elkelangia_s_Elkelangia_baekryungensis_gbk_PROKARYOTIC_GENOME	NO	TYPE-1	R-TYPE	-	RYDTG	DTG	DVIAK	DxxxK	Bacteria	c_Alphaproteobacteria	NA	GCF-000420305-C5	270587	61.06	non-NCLDV	-7.60471	240	62	201	-	ERR3586700-C55198-cds2|ERR3586700-C55198|qry_TYPE-1_TM3=HYDTC_TM7=DLVCK_H-TYPE_DTC_DxxxK_ERR3586700_fasta_fa_gbk_TARA_MARINE_METATRANSCRIPTOME
2082	L2161	GCF-002288825-C6-cds51_GCF-002288825-C6_qry_TYPE-1_TM3_RYTTG_TM7_DLISK_R-TYPE_TTG_DxxxK_K04641_bop_bacteriorhodopsin_GCF-002288825_d_Bacteria_p_Proteobacteria_c_Alphaproteobacteria_o_Sphingomonadales_f_Sphingomonadaceae_g_Sphingomonas_s_Sphingomonas_sp002288825_gbk_PROKARYOTIC_GENOME	NO	TYPE-1	R-TYPE	-	RYTTG	TTG	DLISK	DxxxK	Bacteria	c_Alphaproteobacteria	NA	GCF-002288825-C6	93244	68.11	non-NCLDV	-8.13168	99	10	77	-	ERR3586689-C80288-cds1|ERR3586689-C80288|qry_TYPE-1_TM3=HFDSS_TM7=DLVGK_H-TYPE_DSS_DxxxK_ERR3586689_fasta_fa_gbk_TARA_MARINE_METATRANSCRIPTOME
80	L80	AAT38609_ref_TYPE-1_TM3_RYDTE_TM7_DFINK_R-TYPE_DTE_DxxxK_predicted_proteorhodopsin_uncultured_gamma_proteobacterium_eBACHOT4E07_Gammaproteobacteria_R_AAT386_9_prf_MOTIF_DTE-proteorhodopsin_motif	YES	TYPE-1	R-TYPE	-	RYDTE	DTE	DFINK	DxxxK	Bacteria	c_Gammaproteobacteria	NA	NA	NA	NA	unknown	NA	NA	NA	NA	NA	Montoje-130207-XF-SRR5818194-C38378-cds3|Montoje-130207-XF-SRR5818194-C38378|qry_TYPE-1_TM3=RYDTN_TM7=DLFAK_R-TYPE_DTN_DxxxK_Montoje-130207-XF-SRR5818194_FRESHWATER_METAGENOME
99	L99	ZP_01236264_ref_TYPE-1_TM3_RYDTE_TM7_DFVNK_R-TYPE_DTE_DxxxK_bacteriorhodopsin_Photobacterium_angustum_S14_Gammaproteobacteria_R_ZP_1236264_prf_P_4JQ6C_MOTIF_DTE-proteorhodopsin_motif	YES	TYPE-1	R-TYPE	-	RYDTE	DTE	DFVNK	DxxxK	Bacteria	c_Gammaproteobacteria	NA	NA	NA	NA	unknown	NA	NA	NA	NA	NA	Montoje-140625-MF-SRR5818199-C106904-cds2|Montoje-140625-MF-SRR5818199-C106904|qry_TYPE-1_TM3=RYDTV_TM7=DCISK_R-TYPE_DTV_DxxxK_Montoje-140625-MF-SRR5818199_FRESHWATER_METAGENOME
101	L101	E3BG55_ref_TYPE-1_TM3_RYDTE_TM7_DFVNK_R-TYPE_DTE_DxxxK_Bacteriorhodopsin_Vibrio_caribbenthicus_ATCC_BAA-2122_Gammaproteobacteria_R_E3BG55_prf_P_4JQ6C_MOTIF_DTE-proteorhodopsin_motif	YES	TYPE-1	R-TYPE	-	RYDTE	DTE	DFVNK	DxxxK	Bacteria	c_Gammaproteobacteria	NA	NA	NA	NA	unknown	NA	NA	NA	NA	NA	Montoje-140625-MF-SRR5818199-C57787-cds3|Montoje-140625-MF-SRR5818199-C57787|qry_TYPE-1_TM3=RYDTN_TM7=DLFSK_R-TYPE_DTN_DxxxK_Montoje-140625-MF-SRR5818199_FRESHWATER_METAGENOME
103	L103	ZP_01161099_ref_TYPE-1_TM3_RYDTE_TM7_DFVNK_R-TYPE_DTE_DxxxK_bacteriorhodopsin_Photobacterium_sp_SKA34_Gammaproteobacteria_R_ZP_1161_99_prf_P_4JQ6C_MOTIF_DTE-proteorhodopsin_motif	YES	TYPE-1	R-TYPE	-	RYDTE	DTE	DFVNK	DxxxK	Bacteria	c_Gammaproteobacteria	NA	NA	NA	NA	unknown	NA	NA	NA	NA	NA	Montoje-140807-EF-SRR5818200-C152895-cds2|Montoje-140807-EF-SRR5818200-C152895|qry_TYPE-1_TM3=RYDTT_TM7=DLFSK_R-TYPE_DTT_DxxxK_Montoje-140807-EF-SRR5818200_FRESHWATER_METAGENOME
108	L108	ZP_01223638_ref_TYPE-1_TM3_RYDTE_TM7_DFWNK_R-TYPE_DTE_DxxxK_bacteriorhodopsin_gamma_proteobacterium_HTCC2207_Gammaproteobacteria_R_ZP_1223638_prf_P_4JQ6C_MOTIF_DTE-proteorhodopsin_motif	YES	TYPE-1	R-TYPE	-	RYDTE	DTE	DFWNK	DxxxK	Bacteria	c_Gammaproteobacteria	NA	NA	NA	NA	unknown	NA	NA	NA	NA	NA	Montoje-140807-MF-SRR5818197-C361558-cds1|Montoje-140807-MF-SRR5818197-C361558|qry_TYPE-1_TM3=RYDTT_TM7=DIISK_R-TYPE_DTT_DxxxK_Montoje-140807-MF-SRR5818197_FRESHWATER_METAGENOME
109	L109	A4UHT5_ref_TYPE-1_TM3_RYDTE_TM7_DFWNK_R-TYPE_DTE_DxxxK_Proteorhodopsin_gamma_proteobacterium_HTCC6216_Gammaproteobacteria_R_A4UHT5_prf_MOTIF_DTE-proteorhodopsin_motif	YES	TYPE-1	R-TYPE	-	RYDTE	DTE	DFWNK	DxxxK	Bacteria	c_Gammaproteobacteria	NA	NA	NA	NA	unknown	NA	NA	NA	NA	NA	Montoje-140807-MF-SRR5818197-C46581-cds5|Montoje-140807-MF-SRR5818197-C46581|qry_TYPE-1_TM3=RYDTT_TM7=DLFSK_R-TYPE_DTT_DxxxK_Montoje-140807-MF-SRR5818197_FRESHWATER_METAGENOME
136	L136	ZP_08273891_ref_TYPE-1_TM3_RYDTE_TM7_DIVAK_R-TYPE_DTE_DxxxK_Proteorhodopsin_Oxalobacteraceae_bacterium_IMCC9480_Betaproteobacteria_R_ZP_8273891_prf_P_3DDLB_MOTIF_DTE-proteorhodopsin_motif	YES	TYPE-1	R-TYPE	-	RYDTE	DTE	DIVAK	DxxxK	Bacteria	c_Gammaproteobacteria	NA	NA	NA	NA	unknown	NA	NA	NA	NA	NA	RE-14apr17-C897970-cds2|RE-14apr17-C897970|qry_TYPE-1_TM3=RYDSA_TM7=DVFSK_R-TYPE_DSA_DxxxK_RE-14apr17_FRESHWATER_METAGENOME
143	L143	YP_004537746_ref_TYPE-1_TM3_RYDTE_TM7_DLVAK_R-TYPE_DTE_DxxxK_rhodopsin_Thioalkalimicrobium_cyclicum_ALM1_Gammaproteobacteria_R_YP_4537746_prf_P_3DDLB_MOTIF_DTE-proteorhodopsin_motif	YES	TYPE-1	R-TYPE	-	RYDTE	DTE	DLVAK	DxxxK	Bacteria	c_Gammaproteobacteria	NA	NA	NA	NA	unknown	NA	NA	NA	NA	NA	RE-20APR16-C296546-cds1|RE-20APR16-C296546|qry_HELIO_TM3=RWETI_TM7=SFLAK_R-TYPE_ETI_SxxxK_RE-20APR16_FRESHWATER_METAGENOME
146	L146	YP_004870549_ref_TYPE-1_TM3_RYDTE_TM7_DLVNK_R-TYPE_DTE_DxxxK_bacteriorhodopsin_Glaciecola_nitratireducens_FR1064_Gammaproteobacteria_R_YP_487_549_prf_P_4KLYE_MOTIF_DTE-proteorhodopsin_motif	YES	TYPE-1	R-TYPE	-	RYDTE	DTE	DLVNK	DxxxK	Bacteria	c_Gammaproteobacteria	NA	NA	NA	NA	unknown	NA	NA	NA	NA	NA	RE-20APR16-C823913-cds1|RE-20APR16-C823913|qry_TYPE-1_TM3=RYAVI_TM7=DILTK_R-TYPE_AVI_DxxxK_RE-20APR16_FRESHWATER_METAGENOME
153	L153	A0YD09_ref_TYPE-1_TM3_RYDTE_TM7_DLWNK_R-TYPE_DTE_DxxxK_Bacteriorhodopsin_marine_gamma_proteobacterium_HTCC2143_Gammaproteobacteria_R_A_YD_9_prf_P_4JQ6C_MOTIF_DTE-proteorhodopsin_motif	YES	TYPE-1	R-TYPE	-	RYDTE	DTE	DLWNK	DxxxK	Bacteria	c_Gammaproteobacteria	NA	NA	NA	NA	unknown	NA	NA	NA	NA	NA	RE-23may17-C169505-cds3|RE-23may17-C169505|qry_TYPE-1_TM3=RYDTT_TM7=DIFAK_R-TYPE_DTT_DxxxK_RE-23may17_FRESHWATER_METAGENOME
154	L154	ZP_02194911_ref_TYPE-1_TM3_RYDTE_TM7_DVINK_R-TYPE_DTE_DxxxK_bacteriorhodopsin_Vibrio_sp_AND4_Gammaproteobacteria_R_ZP_2194911_prf_P_4KNFE_MOTIF_DTE-proteorhodopsin_motif	YES	TYPE-1	R-TYPE	-	RYDTE	DTE	DVINK	DxxxK	Bacteria	c_Gammaproteobacteria	NA	NA	NA	NA	unknown	NA	NA	NA	NA	NA	RE-23may17-C2057323-cds1|RE-23may17-C2057323|qry_TYPE-1_TM3=RYDTV_TM7=DLIAK_R-TYPE_DTV_DxxxK_RE-23may17_FRESHWATER_METAGENOME
163	L163	ZP_08271926_ref_TYPE-1_TM3_RYDTE_TM7_DVLNK_R-TYPE_DTE_DxxxK_Proteorhodopsin_gamma_proteobacterium_IMCC3088_Gammaproteobacteria_R_ZP_8271926_prf_P_4JQ6C_MOTIF_DTE-proteorhodopsin_motif	YES	TYPE-1	R-TYPE	-	RYDTE	DTE	DVLNK	DxxxK	Bacteria	c_Gammaproteobacteria	NA	NA	NA	NA	unknown	NA	NA	NA	NA	NA	RE-23may17-C315179-cds3|RE-23may17-C315179|qry_TYPE-1_TM3=RYDTN_TM7=DLFSK_R-TYPE_DTN_DxxxK_RE-23may17_FRESHWATER_METAGENOME
166	L166	ZP_05081813_ref_TYPE-1_TM3_RYDTE_TM7_DVVAK_R-TYPE_DTE_DxxxK_xanthorhodopsin_beta_proteobacterium_KB13_Betaproteobacteria_R_ZP_5_81813_prf_P_3DDLB_MOTIF_DTE-proteorhodopsin_motif	YES	TYPE-1	R-TYPE	-	RYDTE	DTE	DVVAK	DxxxK	Bacteria	c_Gammaproteobacteria	NA	NA	NA	NA	unknown	NA	NA	NA	NA	NA	RE-23may17-C372449-cds1|RE-23may17-C372449|qry_TYPE-1_TM3=RYDTT_TM7=DLFSK_R-TYPE_DTT_DxxxK_RE-23may17_FRESHWATER_METAGENOME
1085	L1164	A0A6P1DUB9_9GAMM_qry_TYPE-1_TM3_RYYTM_TM7_DIVNK_R-TYPE_YTM_DxxxK_A0A6P1DUB9_9GAMM_Uncharacterized_protein_Thiorhodococcus_mannitoliphagus_Bacteria_Proteobacteria_Gammaproteobacteria_Chromatiales_Chromatiaceae_Thiorhodococcus_Thiorhodococcus_mannitoliphagus_UNIPROT_BACTERIA_	NO	TYPE-1	R-TYPE	-	RYYTM	YTM	DIVNK	DxxxK	Bacteria	c_Gammaproteobacteria	NA	NA	NA	NA	unknown	NA	NA	NA	NA	NA	CAMPEP_0173431854|CAMNT_0014396379|qry_TYPE-1_TM3=RYDTL_TM7=DVASK_R-TYPE_DTL_DxxxK_NCGR_PEP_ID=MMETSP1357-20121228_9856_1_TAXON_ID=77926_ORGANISM=Hemiselmis_rufescens_Strain_PCC563_LENGTH=253_DNA_ID=CAMNT_0014396379_DNA_START=1_DNA_END=760_DNA_ORIENTATION=+_MMETSP
1098	L1177	A0A7C6RZ19_9GAMM_qry_TYPE-1_TM3_RYDTN_TM7_DLVNK_R-TYPE_DTN_DxxxK_A0A7C6RZ19_9GAMM_Bacteriorhodopsin_Xanthomonadaceae_bacterium_Bacteria_Proteobacteria_Gammaproteobacteria_Xanthomonadales_Xanthomonadaceae_Xanthomonadaceae_bacterium_UNIPROT_BACTERIA_	NO	TYPE-1	R-TYPE	-	RYDTN	DTN	DLVNK	DxxxK	Bacteria	c_Gammaproteobacteria	NA	NA	NA	NA	unknown	NA	NA	NA	NA	NA	CAMPEP_0176113746|CAMNT_0017447975|qry_TYPE-1_TM3=RPETS_TM7=NIVAK_R-TYPE_ETS_NxxxK_NCGR_PEP_ID=MMETSP0120_2-20121206_57121_1_TAXON_ID=160619_ORGANISM=Kryptoperidinium_foliaceum_Strain_CCMP_1326_LENGTH=293_DNA_ID=CAMNT_0017447975_DNA_START=1_DNA_END=876_DNA_ORIENTATION=-_MMETSP
1117	L1196	A0A2G8CAG3_9GAMM_qry_TYPE-1_TM3_RYDTG_TM7_DVIAK_R-TYPE_DTG_DxxxK_A0A2G8CAG3_9GAMM_Uncharacterized_protein_Tatumella_sp_OPLPL6_Bacteria_Proteobacteria_Gammaproteobacteria_Enterobacterales_Erwiniaceae_Tatumella_unclassified_Tatumella_Tatumella_sp_OPLPL6_UNIPROT_BACTERIA_	NO	TYPE-1	R-TYPE	-	RYDTG	DTG	DVIAK	DxxxK	Bacteria	c_Gammaproteobacteria	NA	NA	NA	NA	unknown	NA	NA	NA	NA	NA	A0A1Z4SKJ0_9CYAN|qry_TYPE-1_TM3=RYDTS_TM7=PFFSK_R-TYPE_DTS_PxxxK_A0A1Z4SKJ0_9CYAN_Bacteriorhodopsin_Calothrix_sp_NIES-4105_Bacteria_Cyanobacteria_Nostocales_Calotrichaceae_Calothrix_unclassified_Calothrix_Calothrix_sp_NIES-4105_UNIPROT_BACTERIA_
1135	L1214	A4-bin-078-C117-cds2_A4-bin-078-C117_qry_TYPE-1_TM3_RYYTM_TM7_DIVNK_R-TYPE_YTM_DxxxK_hypothetical_protein_A4-bin-078_d_Bacteria_p_Proteobacteria_c_Gammaproteobacteria_o_Chromatiales_f_Chromatiaceae_g_Thiodictyon_s_gbk_PROKARYOTIC_GENOME	NO	TYPE-1	R-TYPE	-	RYYTM	YTM	DIVNK	DxxxK	Bacteria	c_Gammaproteobacteria	NA	A4-bin-078-C117	3377	63.67	unknown	NA	NA	NA	NA	NA	CEQL01116217-cds6|CEQL01116217|qry_TYPE-1_TM3=RYDTV_TM7=DLFSK_R-TYPE_DTV_DxxxK_GCA_001040125_1_TARA_076_SRF_0_22-0_45_TARA_MARINE_METAGENOME
1217	L1296	A0A2S7XS63_9GAMM_qry_TYPE-1_TM3_RYYTM_TM7_DIVNK_R-TYPE_YTM_DxxxK_A0A2S7XS63_9GAMM_Uncharacterized_protein_Chromatium_okenii_Bacteria_Proteobacteria_Gammaproteobacteria_Chromatiales_Chromatiaceae_Chromatium_Chromatium_okenii_UNIPROT_BACTERIA_	NO	TYPE-1	R-TYPE	-	RYYTM	YTM	DIVNK	DxxxK	Bacteria	c_Gammaproteobacteria	NA	NA	NA	NA	unknown	NA	NA	NA	NA	NA	YP_001813902|ref_TYPE-1_TM3=RYDTK_TM7=DLTNK_R-TYPE_DTK_DxxxK_rhodopsin_Exiguobacterium_sibiricum_25515_FirmicutesBacillales_R_YP_18139_2_prf_P_4HYJB_MOTIF=DTK
1226	L1305	A0A358L386_ERWCI_qry_TYPE-1_TM3_RYDTG_TM7_DIIAK_R-TYPE_DTG_DxxxK_A0A358L386_ERWCI_Uncharacterized_protein_Erwinia_citreus_Bacteria_Proteobacteria_Gammaproteobacteria_Enterobacterales_Erwiniaceae_Erwinia_unclassified_Erwinia_Erwinia_citreus_UNIPROT_BACTERIA_	NO	TYPE-1	R-TYPE	-	RYDTG	DTG	DIIAK	DxxxK	Bacteria	c_Gammaproteobacteria	NA	NA	NA	NA	unknown	NA	NA	NA	NA	NA	GROUP_1_MedDCM-JULCOM-C1076-cds13|ref_TYPE-1_TM3=RYDTK_TM7=DMVNK_R-TYPE_DTK_DxxxK_Marine_Euryarchaota_Mediterranean_R_GROUP_1_MedDCM-JULCOM-C1_76-cds13_prf_P_4HYJB_MOTIF=DTK
1260	L1339	3300027580-20-C293-cds4_3300027580-20-C293_qry_TYPE-1_TM3_RYDTT_TM7_DIINK_R-TYPE_DTT_DxxxK_K04643_sop_sensory_rhodopsin_3300027580-20_d_Bacteria_p_Proteobacteria_c_Gammaproteobacteria_o_Nitrococcales_f_Nitrococcaceae_g_Arhodomonas_s_gbk_PROKARYOTIC_GENOME	NO	TYPE-1	R-TYPE	-	RYDTT	DTT	DIINK	DxxxK	Bacteria	c_Gammaproteobacteria	NA	3300027580-20-C293	3154	63.6	unknown	NA	NA	NA	NA	NA	CEOS01078320-cds1|CEOS01078320|qry_TYPE-1_TM3=RYETV_TM7=DFVNK_R-TYPE_ETV_DxxxK_GCA_001370395_1_TARA_056_MES_0_22-3_TARA_MARINE_METAGENOME
1338	L1417	E9M2D0_THETI_qry_TYPE-1_TM3_RYYTM_TM7_DIVNK_R-TYPE_YTM_DxxxK_E9M2D0_THETI_Sensory_rhodopsin_Thermochromatium_tepidum_Bacteria_Proteobacteria_Gammaproteobacteria_Chromatiales_Chromatiaceae_Thermochromatium_Thermochromatium_tepidum_UNIPROT_BACTERIA_	NO	TYPE-1	R-TYPE	-	RYYTM	YTM	DIVNK	DxxxK	Bacteria	c_Gammaproteobacteria	NA	NA	NA	NA	unknown	NA	NA	NA	NA	NA	TARA_AON_82_MAG_00272_000000005071-cds5911|TARA_AON_82_MAG_00272_000000005071|qry_TYPE-1_TM3=RYSTN_TM7=DMLAK_R-TYPE_STN_DxxxK_UniRef90_H2EZZ6_TARA_AON_82_MAG_00272_000000005071_+_90_6_455e-17_1_563_1135_563_563_1135_1135_573_573_SMAG=TARA_AON_82_MAG_00272_taxid=2925_Alexandrium_Eukaryota_Alveolata_Dinophyceae_Gonyaulacales_Gonyaulacaceae_Alexandrium_MARINE_EUKARYOTIC_MAG
1441	L1520	GCA-002730235-1-ASM273023v1-C82-cds8_GCA-002730235-1-ASM273023v1-C82_qry_TYPE-1_TM3_RYDTV_TM7_DLFSK_R-TYPE_DTV_DxxxK_hypothetical_protein_GCA-002730235-1-ASM273023v1_d_Bacteria_p_Proteobacteria_c_Gammaproteobacteria_o_Pseudomonadales_f_Litoricolaceae_g_Litoricola_s_Litoricola_sp002730235_gbk_PROKARYOTIC_GENOME	NO	TYPE-1	R-TYPE	-	RYDTV	DTV	DLFSK	DxxxK	Bacteria	c_Gammaproteobacteria	NA	GCA-002730235-1-ASM273023v1-C82	9480	45.04	NCLDV_medium	4.34478	11	6	4	-	TNGK-Kigoma-Deep-Cast-35m-SRR7053298-C110615-cds2|TNGK-Kigoma-Deep-Cast-35m-SRR7053298-C110615|qry_HELIO_TM3=HYESV_TM7=SALAK_H-TYPE_ESV_SxxxK_TNGK-Kigoma-Deep-Cast-35m-SRR7053298_FRESHWATER_METAGENOME
1458	L1537	3300000236-9-C84-cds4_3300000236-9-C84_qry_TYPE-1_TM3_RYYTM_TM7_DIVNK_R-TYPE_YTM_DxxxK_hypothetical_protein_3300000236-9_d_Bacteria_p_Proteobacteria_c_Gammaproteobacteria_o_Chromatiales_f_Chromatiaceae_g_Chromatium_s_gbk_PROKARYOTIC_GENOME	NO	TYPE-1	R-TYPE	-	RYYTM	YTM	DIVNK	DxxxK	Bacteria	c_Gammaproteobacteria	NA	3300000236-9-C84	9880	54.32	non-NCLDV	-2.72231	8	4	6	-	HRS-ES11-C75054-cds1|HRS-ES11-C75054|qry_TYPE-1_TM3=HYSTL_TM7=DLTSK_H-TYPE_STL_DxxxK_FRESHWATER_HIRES_UNBINNED_CONTIGS_rhodopsin-contigs-from-unbinned-hires_gbk_FRESHWATER_HIRES_UNBINNED_CONTIGS
1596	L1675	A0A4Q3LG60_9BURK_qry_TYPE-1_TM3_RYDTG_TM7_DVVAK_R-TYPE_DTG_DxxxK_A0A4Q3LG60_9BURK_Rhodopsin_Oxalobacteraceae_bacterium_Bacteria_Proteobacteria_Betaproteobacteria_Burkholderiales_Oxalobacteraceae_Oxalobacteraceae_bacterium_UNIPROT_BACTERIA_	NO	TYPE-1	R-TYPE	-	RYDTG	DTG	DVVAK	DxxxK	Bacteria	c_Gammaproteobacteria	NA	NA	NA	NA	unknown	NA	NA	NA	NA	NA	CAMPEP_0184297898|CAMNT_0026607825|qry_TYPE-1_TM3=RYETA_TM7=DLFQK_R-TYPE_ETA_DxxxK_NCGR_PEP_ID=MMETSP1049-20130417_8766_1_TAXON_ID=77928_ORGANISM=Proteomonas_sulcata_Strain_CCMP704_LENGTH=217_DNA_ID=CAMNT_0026607825_DNA_START=1_DNA_END=652_DNA_ORIENTATION=+_MMETSP
1897	L1976	3300020310-5-C1-cds30_3300020310-5-C1_qry_TYPE-1_TM3_RYDTL_TM7_DFLNK_R-TYPE_DTL_DxxxK_K04643_sop_sensory_rhodopsin_3300020310-5_d_Bacteria_p_Proteobacteria_c_Gammaproteobacteria_o_PS1_f_Thioglobaceae_g_Thioglobus_s_Thioglobus_sp002169705_gbk_PROKARYOTIC_GENOME	NO	TYPE-1	R-TYPE	-	RYDTL	DTL	DFLNK	DxxxK	Bacteria	c_Gammaproteobacteria	NA	3300020310-5-C1	45217	38.12	non-NCLDV	-5.43493	36	12	33	-	ERR3586998-C20158-cds1|ERR3586998-C20158|qry_TYPE-1_TM3=HYDTD_TM7=DLIAK_H-TYPE_DTD_DxxxK_ERR3586998_fasta_fa_gbk_TARA_MARINE_METATRANSCRIPTOME
1972	L2051	S0576-1364-cds3_S0576-1364_qry_TYPE-1_TM3_RYDTV_TM7_DLFSK_R-TYPE_DTV_DxxxK_S0576_fa_1_fasta_gbk_GEOTRACES_MARINE_METAGENOME	NO	TYPE-1	R-TYPE	-	RYDTV	DTV	DLFSK	DxxxK	Bacteria	c_Gammaproteobacteria	NA	S0576-1364	6047	34.6	NCLDV_high	8.11031	6	5	2	-	MMETSP1101_DN48877_c0_g1_i1.p1|ref_TYPE-1_TM3=EYDTD_TM7=DVVVK_E-TYPE_DTD_DxxxK_na_Rhodomonas_abbreviata_Caron_Lab_Isolate_Cryptophyta_Cryptophyte_CCRs_confirmed=na_nearIdentity=na
2008	L2087	CSSed16-5cm-8659-cds12_CSSed16-5cm-8659_qry_TYPE-1_TM3_RYDTT_TM7_DVVNK_R-TYPE_DTT_DxxxK_CS-Sed16-5cm_renamed2_gbk_HALOALKALIPHILIC_SEDIMENT_METAGENOMEHALOALKALIPHILIC_SEDIMENT_METAGENOME	NO	TYPE-1	R-TYPE	-	RYDTT	DTT	DVVNK	DxxxK	Bacteria	c_Gammaproteobacteria	NA	CSSed16-5cm-8659	17531	56.72	non-NCLDV	-3.82202	17	8	12	-	HRS-EL12-C70614-cds2|HRS-EL12-C70614|qry_HELIO_TM3=HYESV_TM7=SLVAK_H-TYPE_ESV_SxxxK_FRESHWATER_HIRES_UNBINNED_CONTIGS_rhodopsin-contigs-from-unbinned-hires_gbk_FRESHWATER_HIRES_UNBINNED_CONTIGS
2013	L2092	3300011211-1-C6-cds86_3300011211-1-C6_qry_TYPE-1_TM3_RYDTG_TM7_DVLAK_R-TYPE_DTG_DxxxK_K04641_bop_bacteriorhodopsin_3300011211-1_d_Bacteria_p_Proteobacteria_c_Gammaproteobacteria_o_Pseudomonadales_f_Pseudomonadaceae_g_Pseudomonas_E_s_Pseudomonas_E_fulva_gbk_PROKARYOTIC_GENOME	NO	TYPE-1	R-TYPE	-	RYDTG	DTG	DVLAK	DxxxK	Bacteria	c_Gammaproteobacteria	NA	3300011211-1-C6	239386	62.74	non-NCLDV	-7.98626	220	65	196	-	ERR3586696-C66499-cds1|ERR3586696-C66499|qry_TYPE-1_TM3=SYDTE_TM7=DFLNK_S-TYPE_DTE_DxxxK_ERR3586696_fasta_fa_gbk_TARA_MARINE_METATRANSCRIPTOME
2014	L2093	3300011939-2-C22-cds42_3300011939-2-C22_qry_TYPE-1_TM3_RYDTG_TM7_DVLAK_R-TYPE_DTG_DxxxK_K04641_bop_bacteriorhodopsin_3300011939-2_d_Bacteria_p_Proteobacteria_c_Gammaproteobacteria_o_Pseudomonadales_f_Pseudomonadaceae_g_Pseudomonas_B_s_Pseudomonas_B_oryzihabitans_gbk_PROKARYOTIC_GENOME	NO	TYPE-1	R-TYPE	-	RYDTG	DTG	DVLAK	DxxxK	Bacteria	c_Gammaproteobacteria	NA	3300011939-2-C22	47265	66.88	non-NCLDV	-7.40706	49	10	38	-	ERR3586708-C94265-cds1|ERR3586708-C94265|qry_TYPE-1_TM3=HYDTD_TM7=DLIAK_H-TYPE_DTD_DxxxK_ERR3586708_fasta_fa_gbk_TARA_MARINE_METATRANSCRIPTOME
2015	L2094	3300011939-4-C4-cds4_3300011939-4-C4_qry_TYPE-1_TM3_RYDTG_TM7_DIIAK_R-TYPE_DTG_DxxxK_K04641_bop_bacteriorhodopsin_3300011939-4_d_Bacteria_p_Proteobacteria_c_Gammaproteobacteria_o_Enterobacterales_f_Enterobacteriaceae_g_Pantoea_s_Pantoea_eucrina_gbk_PROKARYOTIC_GENOME	NO	TYPE-1	R-TYPE	-	RYDTG	DTG	DIIAK	DxxxK	Bacteria	c_Gammaproteobacteria	NA	3300011939-4-C4	392906	55.02	non-NCLDV	-8.02434	375	68	324	-	ERR3586696-C61793-cds1|ERR3586696-C61793|qry_TYPE-1_TM3=HFDSS_TM7=DLVGK_H-TYPE_DSS_DxxxK_ERR3586696_fasta_fa_gbk_TARA_MARINE_METATRANSCRIPTOME
2061	L2140	A0A6I6ISB3_9GAMM_qry_TYPE-1_TM3_RYDTG_TM7_DVIAK_R-TYPE_DTG_DxxxK_A0A6I6ISB3_9GAMM_Uncharacterized_protein_Tatumella_sp_TA1_Bacteria_Proteobacteria_Gammaproteobacteria_Enterobacterales_Erwiniaceae_Tatumella_unclassified_Tatumella_Tatumella_sp_TA1_UNIPROT_BACTERIA_	NO	TYPE-1	R-TYPE	-	RYDTG	DTG	DVIAK	DxxxK	Bacteria	c_Gammaproteobacteria	NA	NA	NA	NA	unknown	NA	NA	NA	NA	NA	SRR5506739-C331-cds29|SRR5506739-C331|ref_HELIO_TM3=RWESI_TM7=SLVAK_R-TYPE_ESI_SxxxK_Znf-HeR_Heliorhodopsin_d_Archaea_p_Thermoplasmatota_c_E2
2079	L2158	GCF-000585215-C13-cds85_GCF-000585215-C13_qry_TYPE-1_TM3_RYYTM_TM7_DIVNK_R-TYPE_YTM_DxxxK_K04643_sop_sensory_rhodopsin_GCF-000585215_d_Bacteria_p_Proteobacteria_c_Gammaproteobacteria_o_Chromatiales_f_Chromatiaceae_g_Imhoffiella_s_Imhoffiella_purpurea_gbk_PROKARYOTIC_GENOME	NO	TYPE-1	R-TYPE	-	RYYTM	YTM	DIVNK	DxxxK	Bacteria	c_Gammaproteobacteria	NA	GCF-000585215-C13	106303	65.45	non-NCLDV	-8.67496	100	28	91	-	ERR3586689-C100587-cds1|ERR3586689-C100587|qry_TYPE-1_TM3=HYDTD_TM7=DLIAK_H-TYPE_DTD_DxxxK_ERR3586689_fasta_fa_gbk_TARA_MARINE_METATRANSCRIPTOME
972	L972	Montoje-140205-XF-SRR5818193-C7191-cds9_Montoje-140205-XF-SRR5818193-C7191_qry_TYPE-1_TM3_HYSTL_TM7_DLTSK_H-TYPE_STL_DxxxK_Montoje-140205-XF-SRR5818193_FRESHWATER_METAGENOME	NO	TYPE-1	H-TYPE	ALT-RHODOPSIN	HYSTL	STL	DLTSK	DxxxK	Bacteria	NCLDV_high	FRESHWATER	Montoje-140205-XF-SRR5818193-C7191	8949	51.88	NCLDV_high	8.95004	10	8	4	mRNAc:434.3	GCF-001006285-C9-cds15|GCF-001006285-C9|qry_TYPE-1_TM3=IYDII_TM7=PTIYK_I-TYPE_DII_PxxxK_hypothetical_protein_GCF-001006285_d_Bacteria_p_FirmicutesA_c_Clostridia_o_Peptostreptococcales_f_Peptostreptococcaceae_g_Paraclostridium_s_Paraclostridium_benzoelyticum_gbk_PROKARYOTIC_GENOME
993	L993	RH-23may17-C106669-cds3_RH-23may17-C106669_qry_TYPE-1_TM3_HYSTL_TM7_DFTSK_H-TYPE_STL_DxxxK_RH-23may17_FRESHWATER_METAGENOME	NO	TYPE-1	H-TYPE	ALT-RHODOPSIN	HYSTL	STL	DFTSK	DxxxK	Bacteria	NCLDV_high	FRESHWATER	RH-23may17-C106669	6255	53.51	NCLDV_high	8.53156	5	4	3	mRNAc:333.3	GCA-001564145-C10-cds3|GCA-001564145-C10|qry_TYPE-1_TM3=WYDSA_TM7=PFFCK_W-TYPE_DSA_PxxxK_K04643_sop_sensory_rhodopsin_GCA-001564145_d_Archaea_p_Nanohaloarchaeota_c_Nanosalinia_o_Nanosalinales_f_Nanosalinaceae_g_B1-Br10-U2g21_s_B1-Br10-U2g21_sp001564145_gbk_PROKARYOTIC_GENOME
112	L112	MedDCM-OCT-S36-C22-cds14_ref_TYPE-1_TM3_RYDTE_TM7_DIINK_R-TYPE_DTE_DxxxK_Candidatus_Actinomarina_minuta_Actinobacteria_R_MedDCM-OCT-S36-C22-cds14_prf_MOTIF_DTE-proteorhodopsin_motif	YES	TYPE-1	R-TYPE	-	RYDTE	DTE	DIINK	DxxxK	Bacteria	p_Actinobacteriota	NA	NA	NA	NA	unknown	NA	NA	NA	NA	NA	Ontario-epi-SRR3990180-C250309-cds1|Ontario-epi-SRR3990180-C250309|qry_TYPE-1_TM3=RYDTT_TM7=DLFSK_R-TYPE_DTT_DxxxK_Ontario-epi-SRR3990180_FRESHWATER_METAGENOME
113	L113	MedDCM-OCT-S44-C50-cds29_ref_TYPE-1_TM3_RYDTE_TM7_DIINK_R-TYPE_DTE_DxxxK_Candidatus_Actinomarina_minuta_Actinobacteria_R_MedDCM-OCT-S44-C5_-cds29_prf_MOTIF_DTE-proteorhodopsin_motif	YES	TYPE-1	R-TYPE	-	RYDTE	DTE	DIINK	DxxxK	Bacteria	p_Actinobacteriota	NA	NA	NA	NA	unknown	NA	NA	NA	NA	NA	Ontario-epi-SRR3990180-C256628-cds2|Ontario-epi-SRR3990180-C256628|qry_TYPE-1_TM3=RYDTV_TM7=DLMSK_R-TYPE_DTV_DxxxK_Ontario-epi-SRR3990180_FRESHWATER_METAGENOME
114	L114	JCVI_READ_3008912_ref_TYPE-1_TM3_RYDTE_TM7_DIINK_R-TYPE_DTE_DxxxK_JCVI_LIB_GS-01c-01-01-3P0KB-T13940_GS001c_Open_Ocean_Sargasso_Sea_5_m_Bermuda_macrhodopsin_R_JCVI_READ_3_8912_prf_MOTIF_DTE-proteorhodopsin_motif	YES	TYPE-1	R-TYPE	-	RYDTE	DTE	DIINK	DxxxK	Bacteria	p_Actinobacteriota	NA	NA	NA	NA	unknown	NA	NA	NA	NA	NA	Ontario-epi-SRR3990180-C27255-cds3|Ontario-epi-SRR3990180-C27255|qry_TYPE-1_TM3=RYDTT_TM7=DLFAK_R-TYPE_DTT_DxxxK_Ontario-epi-SRR3990180_FRESHWATER_METAGENOME
115	L115	JCVI_READ_1099956800475_ref_TYPE-1_TM3_RYDTE_TM7_DIINK_R-TYPE_DTE_DxxxK_GS048a_Coral_Reef_Polynesia_Archipelagos_1_4_m_Fr_Polynesia_macrhodopsin_R_JCVI_READ_1_999568_475_prf_MOTIF_DTE-proteorhodopsin_motif	YES	TYPE-1	R-TYPE	-	RYDTE	DTE	DIINK	DxxxK	Bacteria	p_Actinobacteriota	NA	NA	NA	NA	unknown	NA	NA	NA	NA	NA	Ontario-epi-SRR3990180-C452851-cds1|Ontario-epi-SRR3990180-C452851|qry_TYPE-1_TM3=RYDTT_TM7=DIFSK_R-TYPE_DTT_DxxxK_Ontario-epi-SRR3990180_FRESHWATER_METAGENOME
116	L116	JCVI_READ_1092963145085_ref_TYPE-1_TM3_RYDTE_TM7_DIINK_R-TYPE_DTE_DxxxK_JCVI_LIB_GS-17-01-01-1P8-2P2KB_GS017_Open_Ocean_Caribbean_Sea_2_m_Mexico_macrhodopsin_R_JCVI_READ_1_92963145_85_prf_MOTIF_DTE-proteorhodopsin_motif	YES	TYPE-1	R-TYPE	-	RYDTE	DTE	DIINK	DxxxK	Bacteria	p_Actinobacteriota	NA	NA	NA	NA	unknown	NA	NA	NA	NA	NA	Ontario-epi-SRR3990180-C62740-cds3|Ontario-epi-SRR3990180-C62740|qry_TYPE-1_TM3=RYDTT_TM7=DLFAK_R-TYPE_DTT_DxxxK_Ontario-epi-SRR3990180_FRESHWATER_METAGENOME
117	L117	JCVI_READ_3028524_ref_TYPE-1_TM3_RYDTE_TM7_DIINK_R-TYPE_DTE_DxxxK_JCVI_LIB_GS-01c-01-01-3P0KB-T13940_GS001c_Open_Ocean_Sargasso_Sea_5_m_Bermuda_macrhodopsin_R_JCVI_READ_3_28524_prf_MOTIF_DTE-proteorhodopsin_motif	YES	TYPE-1	R-TYPE	-	RYDTE	DTE	DIINK	DxxxK	Bacteria	p_Actinobacteriota	NA	NA	NA	NA	unknown	NA	NA	NA	NA	NA	Ontario-epi-SRR3990180-C64385-cds3|Ontario-epi-SRR3990180-C64385|qry_TYPE-1_TM3=RYDTT_TM7=DVFAK_R-TYPE_DTT_DxxxK_Ontario-epi-SRR3990180_FRESHWATER_METAGENOME
119	L119	FJ545218_ref_TYPE-1_TM3_RYDTE_TM7_DILAK_R-TYPE_DTE_DxxxK_ActRLG1_putative_actinorhodopsin_Actinobacterium_MWHUga1_Actinobacteria_R_FJ545218_prf_P_3DDLB_MOTIF_DTE-proteorhodopsin_motif	YES	TYPE-1	R-TYPE	-	RYDTE	DTE	DILAK	DxxxK	Bacteria	p_Actinobacteriota	NA	NA	NA	NA	unknown	NA	NA	NA	NA	NA	RE-14apr17-C1170138-cds1|RE-14apr17-C1170138|qry_TYPE-1_TM3=RYDTG_TM7=DVFAK_R-TYPE_DTG_DxxxK_RE-14apr17_FRESHWATER_METAGENOME
120	L120	FJ545221_ref_TYPE-1_TM3_RYDTE_TM7_DILAK_R-TYPE_DTE_DxxxK_ActRLG1_putative_actinorhodopsin_Candidatus_Rhodoluna_lacicola_strain_MWHTa8_Actinobacteria_R_FJ545221_prf_P_3DDLB_MOTIF_DTE-proteorhodopsin_motif	YES	TYPE-1	R-TYPE	-	RYDTE	DTE	DILAK	DxxxK	Bacteria	p_Actinobacteriota	NA	NA	NA	NA	unknown	NA	NA	NA	NA	NA	RE-14apr17-C1255933-cds1|RE-14apr17-C1255933|qry_TYPE-1_TM3=RYDTT_TM7=DIFAK_R-TYPE_DTT_DxxxK_RE-14apr17_FRESHWATER_METAGENOME
121	L121	FJ545220_ref_TYPE-1_TM3_RYDTE_TM7_DILAK_R-TYPE_DTE_DxxxK_ActRLG1_putative_actinorhodopsin_Candidatus_Aquiluna_rubra_strain_MWHDar4_Actinobacteria_R_FJ54522_prf_P_3DDLB_MOTIF_DTE-proteorhodopsin_motif	YES	TYPE-1	R-TYPE	-	RYDTE	DTE	DILAK	DxxxK	Bacteria	p_Actinobacteriota	NA	NA	NA	NA	unknown	NA	NA	NA	NA	NA	RE-14apr17-C1290505-cds1|RE-14apr17-C1290505|qry_TYPE-1_TM3=RYDTG_TM7=DLISK_R-TYPE_DTG_DxxxK_RE-14apr17_FRESHWATER_METAGENOME
122	L122	FJ545219_ref_TYPE-1_TM3_RYDTE_TM7_DILAK_R-TYPE_DTE_DxxxK_ActRLG1_putative_actinorhodopsin_Candidatus_Rhodoluna_planktonica_strain_MWHDar1_Actinobacteria_R_FJ545219_prf_P_3DDLB_MOTIF_DTE-proteorhodopsin_motif	YES	TYPE-1	R-TYPE	-	RYDTE	DTE	DILAK	DxxxK	Bacteria	p_Actinobacteriota	NA	NA	NA	NA	unknown	NA	NA	NA	NA	NA	RE-14apr17-C1435127-cds1|RE-14apr17-C1435127|qry_TYPE-1_TM3=RYDTT_TM7=DIFAK_R-TYPE_DTT_DxxxK_RE-14apr17_FRESHWATER_METAGENOME
123	L123	ACT5-acAMD-5_ref_TYPE-1_TM3_RYDTE_TM7_DILAK_R-TYPE_DTE_DxxxK_AMD-COM-C30-cds120_COG5524_COG5524_285_Bacteriorhodopsin_freshwater_actinobacterium_acAMD-5_R_ACT5-acAMD-5_prf_MOTIF_DTE-proteorhodopsin_motif	YES	TYPE-1	R-TYPE	-	RYDTE	DTE	DILAK	DxxxK	Bacteria	p_Actinobacteriota	NA	NA	NA	NA	unknown	NA	NA	NA	NA	NA	RE-14apr17-C182511-cds2|RE-14apr17-C182511|qry_TYPE-1_TM3=RYDTT_TM7=DIFSK_R-TYPE_DTT_DxxxK_RE-14apr17_FRESHWATER_METAGENOME
125	L125	JCVI-READ-1095403678450-GS016-cds1_JCVI-READ-1095403678450-GS016_ref_TYPE-1_TM3_RYDTE_TM7_DITAK_R-TYPE_DTE_DxxxK_acidirhodopsin_R_JCVI-READ-1_954_367845_-GS_16-cds1_JCVI-READ-1_954_367845_-GS_16_prf_P_3DDLB_MOTIF_DTE-proteorhodopsin_motif	YES	TYPE-1	R-TYPE	-	RYDTE	DTE	DITAK	DxxxK	Bacteria	p_Actinobacteriota	NA	JCVI-READ-1095403678450-GS016	NA	NA	unknown	NA	NA	NA	NA	NA	RE-14apr17-C274928-cds2|RE-14apr17-C274928|qry_TYPE-1_TM3=RYDSS_TM7=DLFAK_R-TYPE_DSS_DxxxK_RE-14apr17_FRESHWATER_METAGENOME
126	L126	JCVI-READ-1103668690421-GS115-cds1_JCVI-READ-1103668690421-GS115_ref_TYPE-1_TM3_RYDTE_TM7_DITAK_R-TYPE_DTE_DxxxK_acidirhodopsin_R_JCVI-READ-11_366869_421-GS115-cds1_JCVI-READ-11_366869_421-GS115_prf_P_3DDLB_MOTIF_DTE-proteorhodopsin_motif	YES	TYPE-1	R-TYPE	-	RYDTE	DTE	DITAK	DxxxK	Bacteria	p_Actinobacteriota	NA	JCVI-READ-1103668690421-GS115	NA	NA	unknown	NA	NA	NA	NA	NA	RE-14apr17-C279346-cds3|RE-14apr17-C279346|qry_TYPE-1_TM3=RYDTT_TM7=DLFSK_R-TYPE_DTT_DxxxK_RE-14apr17_FRESHWATER_METAGENOME
127	L127	ACT3-ACID_ref_TYPE-1_TM3_RYDTE_TM7_DITAK_R-TYPE_DTE_DxxxK_AMD-COM-C1611-cds15_COG5524_COG5524_285_Bacteriorhodopsin_freshwater_actinobacterium_Amadorio_acidirhodopsin_acAcidi_Acidimicrobiales_R_ACT3-ACID_prf_MOTIF_DTE-proteorhodopsin_motif	YES	TYPE-1	R-TYPE	-	RYDTE	DTE	DITAK	DxxxK	Bacteria	p_Actinobacteriota	NA	NA	NA	NA	unknown	NA	NA	NA	NA	NA	RE-14apr17-C320415-cds1|RE-14apr17-C320415|qry_TYPE-1_TM3=RYDTT_TM7=DLFAK_R-TYPE_DTT_DxxxK_RE-14apr17_FRESHWATER_METAGENOME
128	L128	MedDCM-JULCOM-C851-cds16_MedDCM-JULCOM-C851_ref_TYPE-1_TM3_RYDTE_TM7_DITAK_R-TYPE_DTE_DxxxK_acidirhodopsin_R_MedDCM-JULCOM-C851-cds16_MedDCM-JULCOM-C851_prf_P_3DDLB_MOTIF_DTE-proteorhodopsin_motif	YES	TYPE-1	R-TYPE	-	RYDTE	DTE	DITAK	DxxxK	Bacteria	p_Actinobacteriota	NA	MedDCM-JULCOM-C851	NA	NA	unknown	NA	NA	NA	NA	NA	RE-14apr17-C353671-cds2|RE-14apr17-C353671|qry_TYPE-1_TM3=RYDTT_TM7=DLFAK_R-TYPE_DTT_DxxxK_RE-14apr17_FRESHWATER_METAGENOME
129	L129	JCVI-READ-1310269-GS000c-cds1_JCVI-READ-1310269-GS000c_ref_TYPE-1_TM3_RYDTE_TM7_DITAK_R-TYPE_DTE_DxxxK_acidirhodopsin_R_JCVI-READ-131_269-GS_c-cds1_JCVI-READ-131_269-GS_c_prf_P_3DDLB_MOTIF_DTE-proteorhodopsin_motif	YES	TYPE-1	R-TYPE	-	RYDTE	DTE	DITAK	DxxxK	Bacteria	p_Actinobacteriota	NA	JCVI-READ-1310269-GS000c	NA	NA	unknown	NA	NA	NA	NA	NA	RE-14apr17-C397581-cds2|RE-14apr17-C397581|qry_TYPE-1_TM3=RYDTT_TM7=DIFAK_R-TYPE_DTT_DxxxK_RE-14apr17_FRESHWATER_METAGENOME
130	L130	JCVI-READ-1092255506484-GS016-cds1_JCVI-READ-1092255506484-GS016_ref_TYPE-1_TM3_RYDTE_TM7_DITAK_R-TYPE_DTE_DxxxK_acidirhodopsin_R_JCVI-READ-1_922555_6484-GS_16-cds1_JCVI-READ-1_922555_6484-GS_16_prf_P_3DDLB_MOTIF_DTE-proteorhodopsin_motif	YES	TYPE-1	R-TYPE	-	RYDTE	DTE	DITAK	DxxxK	Bacteria	p_Actinobacteriota	NA	JCVI-READ-1092255506484-GS016	NA	NA	unknown	NA	NA	NA	NA	NA	RE-14apr17-C439190-cds2|RE-14apr17-C439190|qry_TYPE-1_TM3=RYDTT_TM7=DLLSK_R-TYPE_DTT_DxxxK_RE-14apr17_FRESHWATER_METAGENOME
131	L131	JCVI-READ-1087597-GS000c-cds1_JCVI-READ-1087597-GS000c_ref_TYPE-1_TM3_RYDTE_TM7_DITAK_R-TYPE_DTE_DxxxK_acidirhodopsin_R_JCVI-READ-1_87597-GS_c-cds1_JCVI-READ-1_87597-GS_c_prf_P_3DDLB_MOTIF_DTE-proteorhodopsin_motif	YES	TYPE-1	R-TYPE	-	RYDTE	DTE	DITAK	DxxxK	Bacteria	p_Actinobacteriota	NA	JCVI-READ-1087597-GS000c	NA	NA	unknown	NA	NA	NA	NA	NA	RE-14apr17-C451385-cds2|RE-14apr17-C451385|qry_TYPE-1_TM3=RYDTT_TM7=DVISK_R-TYPE_DTT_DxxxK_RE-14apr17_FRESHWATER_METAGENOME
132	L132	JCVI-READ-1103769903309-GS119-cds1_JCVI-READ-1103769903309-GS119_ref_TYPE-1_TM3_RYDTE_TM7_DITSK_R-TYPE_DTE_DxxxK_acidirhodopsin_R_JCVI-READ-11_37699_33_9-GS119-cds1_JCVI-READ-11_37699_33_9-GS119_prf_P_3DDLB_MOTIF_DTE-proteorhodopsin_motif	YES	TYPE-1	R-TYPE	-	RYDTE	DTE	DITSK	DxxxK	Bacteria	p_Actinobacteriota	NA	JCVI-READ-1103769903309-GS119	NA	NA	unknown	NA	NA	NA	NA	NA	RE-14apr17-C451614-cds2|RE-14apr17-C451614|qry_TYPE-1_TM3=RYDTT_TM7=DIFAK_R-TYPE_DTT_DxxxK_RE-14apr17_FRESHWATER_METAGENOME
133	L133	JCVI-READ-1105333439095-GS108-cds1_JCVI-READ-1105333439095-GS108_ref_TYPE-1_TM3_RYDTE_TM7_DITSK_R-TYPE_DTE_DxxxK_acidirhodopsin_R_JCVI-READ-11_5333439_95-GS1_8-cds1_JCVI-READ-11_5333439_95-GS1_8_prf_P_3DDLB_MOTIF_DTE-proteorhodopsin_motif	YES	TYPE-1	R-TYPE	-	RYDTE	DTE	DITSK	DxxxK	Bacteria	p_Actinobacteriota	NA	JCVI-READ-1105333439095-GS108	NA	NA	unknown	NA	NA	NA	NA	NA	RE-14apr17-C515276-cds1|RE-14apr17-C515276|qry_HELIO_TM3=RWETV_TM7=SFLAK_R-TYPE_ETV_SxxxK_RE-14apr17_FRESHWATER_METAGENOME
134	L134	JCVI-READ-1095454123344-GS026-cds1_JCVI-READ-1095454123344-GS026_ref_TYPE-1_TM3_RYDTE_TM7_DITSK_R-TYPE_DTE_DxxxK_acidirhodopsin_R_JCVI-READ-1_95454123344-GS_26-cds1_JCVI-READ-1_95454123344-GS_26_prf_P_3DDLB_MOTIF_DTE-proteorhodopsin_motif	YES	TYPE-1	R-TYPE	-	RYDTE	DTE	DITSK	DxxxK	Bacteria	p_Actinobacteriota	NA	JCVI-READ-1095454123344-GS026	NA	NA	unknown	NA	NA	NA	NA	NA	RE-14apr17-C59093-cds4|RE-14apr17-C59093|qry_TYPE-1_TM3=RYDTT_TM7=DIFSK_R-TYPE_DTT_DxxxK_RE-14apr17_FRESHWATER_METAGENOME
157	L157	EJX36523_ref_TYPE-1_TM3_RYDTE_TM7_DVLAK_R-TYPE_DTE_DxxxK_Bacteriorhodopsin_freshwater_actinobacterium_acIB1_Actinobacterium_SCGC_AAA027-L06_Actinomycetales_R_EJX36523_prf_P_3DDLB_MOTIF_DTE-proteorhodopsin_motif	YES	TYPE-1	R-TYPE	-	RYDTE	DTE	DVLAK	DxxxK	Bacteria	p_Actinobacteriota	NA	NA	NA	NA	unknown	NA	NA	NA	NA	NA	RE-23may17-C248993-cds1|RE-23may17-C248993|qry_TYPE-1_TM3=RYDTT_TM7=DIFAK_R-TYPE_DTT_DxxxK_RE-23may17_FRESHWATER_METAGENOME
158	L158	virseq12_ref_TYPE-1_TM3_RYDTE_TM7_DVLAK_R-TYPE_DTE_DxxxK_ACN42852_putative_actinorhodopsin_actinobacterium_MWH-EgelM2-3_D6_Austria_Lake_Egelsee_Actinobacteria_Bacteria_ViralGroupI_Koonin	YES	TYPE-1	R-TYPE	-	RYDTE	DTE	DVLAK	DxxxK	Bacteria	p_Actinobacteriota	NA	NA	NA	NA	unknown	NA	NA	NA	NA	NA	RE-23may17-C253663-cds3|RE-23may17-C253663|qry_TYPE-1_TM3=RYDTT_TM7=DLFSK_R-TYPE_DTT_DxxxK_RE-23may17_FRESHWATER_METAGENOME
159	L159	FJ545222_ref_TYPE-1_TM3_RYDTE_TM7_DVLAK_R-TYPE_DTE_DxxxK_ActRLG1_putative_actinorhodopsin_Actinobacterium_MWHEgelM23_D6_Actinobacteria_R_FJ545222_prf_P_3DDLB_MOTIF_DTE-proteorhodopsin_motif	YES	TYPE-1	R-TYPE	-	RYDTE	DTE	DVLAK	DxxxK	Bacteria	p_Actinobacteriota	NA	NA	NA	NA	unknown	NA	NA	NA	NA	NA	RE-23may17-C259078-cds2|RE-23may17-C259078|qry_TYPE-1_TM3=RYDTT_TM7=DAIAK_R-TYPE_DTT_DxxxK_RE-23may17_FRESHWATER_METAGENOME
161	L161	ACT4-MICRO_ref_TYPE-1_TM3_RYDTE_TM7_DVLNK_R-TYPE_DTE_DxxxK_AMD-COM-C923-cds12_COG5524_COG5524_285_Bacteriorhodopsin_freshwater_actinobacterium_acMicro-4_Actinomycetales_R_ACT4-MICRO_prf_MOTIF_DTE-proteorhodopsin_motif	YES	TYPE-1	R-TYPE	-	RYDTE	DTE	DVLNK	DxxxK	Bacteria	p_Actinobacteriota	NA	NA	NA	NA	unknown	NA	NA	NA	NA	NA	RE-23may17-C296901-cds2|RE-23may17-C296901|qry_TYPE-1_TM3=RYDTV_TM7=DLIAK_R-TYPE_DTV_DxxxK_RE-23may17_FRESHWATER_METAGENOME
546	L546	KRO47637_ref_HELIO_TM3_RWESC_TM7_SLVAK_R-TYPE_ESC_SxxxK_hypothetical_protein_ABR68_03940_Microbacteriaceae_bacterium_BACL28_MAG-120531-bin53_Baltic_Sea_surface_water_METAGENOMEMicrobacteriaceae_Micrococcales_Actinobacteria_Bacteria_heliorhodopsin-blast-nr	YES	HELIO	R-TYPE	-	RWESC	ESC	SLVAK	SxxxK	Bacteria	p_Actinobacteriota	NA	NA	NA	NA	unknown	NA	NA	NA	NA	NA	A0A7D5P2B0_9EURY|qry_TYPE-1_TM3=RYDTL_TM7=DVVAK_R-TYPE_DTL_DxxxK_A0A7D5P2B0_9EURY_Bacteriorhodopsin_Halosimplex_rubrum_Archaea_Euryarchaeota_Stenosarchaea_group_Halobacteria_Halobacteriales_Haloarculaceae_Halosimplex_Halosimplex_rubrum_UNIPROT_ARCHAEA_
547	L547	WP_007540014_ref_HELIO_TM3_RWESC_TM7_SLVAK_R-TYPE_ESC_SxxxK_hypothetical_protein_Candidatus_Aquiluna_sp_IMCC13023_Luna-1_subcluster_Luna_cluster_Microbacteriaceae_Micrococcales_Actinobacteria_Bacteria_heliorhodopsin-blast-nr	YES	HELIO	R-TYPE	-	RWESC	ESC	SLVAK	SxxxK	Bacteria	p_Actinobacteriota	NA	NA	NA	NA	unknown	NA	NA	NA	NA	NA	FJ545219|ref_TYPE-1_TM3=RYDTE_TM7=DILAK_R-TYPE_DTE_DxxxK_ActRLG1_putative_actinorhodopsin_Candidatus_Rhodoluna_planktonica_strain_MWHDar1_Actinobacteria_R_FJ545219_prf_P_3DDLB_MOTIF=DTE-proteorhodopsin_motif
560	L560	OFE15313_ref_HELIO_TM3_RWESI_TM7_SFVAK_R-TYPE_ESI_SxxxK_hypothetical_protein_BA895_06130_Humibacillus_sp_DSM_29435_Antarctica_Signy_Island_soil_Humibacillus_Intrasporangiaceae_Micrococcales_Actinobacteria_Bacteria_heliorhodopsin-blast-nr	YES	HELIO	R-TYPE	-	RWESI	ESI	SFVAK	SxxxK	Bacteria	p_Actinobacteriota	NA	NA	NA	NA	unknown	NA	NA	NA	NA	NA	ACT3-ACID|ref_TYPE-1_TM3=RYDTE_TM7=DITAK_R-TYPE_DTE_DxxxK_AMD-COM-C1611-cds15_COG5524_COG5524_285_Bacteriorhodopsin_freshwater_actinobacterium_Amadorio_acidirhodopsin_acAcidi_Acidimicrobiales_R_ACT3-ACID_prf_MOTIF=DTE-proteorhodopsin_motif
561	L561	WP_075957887_ref_HELIO_TM3_RWESI_TM7_SLTAK_R-TYPE_ESI_SxxxK_hypothetical_protein_Ornithinimicrobium_sp_CNJ-824_Intrasporangiaceae_Micrococcales_Actinobacteria_Bacteria_heliorhodopsin-blast-nr	YES	HELIO	R-TYPE	-	RWESI	ESI	SLTAK	SxxxK	Bacteria	p_Actinobacteriota	NA	NA	NA	NA	unknown	NA	NA	NA	NA	NA	A0A0G4F8P7_9ALVE|qry_TYPE-1_TM3=RFQTQ_TM7=DLISK_R-TYPE_QTQ_DxxxK_A0A0G4F8P7_9ALVE_Uncharacterized_protein_Chromera_velia_CCMP2878_Eukaryota_Sar_Alveolata_Colpodellida_Chromeraceae_Chromera_Chromera_velia_CCMP2878_UNIPROT_EUKARYOTE_
562	L562	WP_097189403_ref_HELIO_TM3_RWESI_TM7_SLVAK_R-TYPE_ESI_SxxxK_hypothetical_protein_Ornithinimicrobium_pekingense_Ornithinimicrobium_Intrasporangiaceae_Micrococcales_Actinobacteria_Bacteria_heliorhodopsin-blast-nr	YES	HELIO	R-TYPE	-	RWESI	ESI	SLVAK	SxxxK	Bacteria	p_Actinobacteriota	NA	NA	NA	NA	unknown	NA	NA	NA	NA	NA	A0A0G4FGQ3_9ALVE|qry_TYPE-1_TM3=RFQTQ_TM7=DLISK_R-TYPE_QTQ_DxxxK_A0A0G4FGQ3_9ALVE_Uncharacterized_protein_Chromera_velia_CCMP2878_Eukaryota_Sar_Alveolata_Colpodellida_Chromeraceae_Chromera_Chromera_velia_CCMP2878_UNIPROT_EUKARYOTE_
563	L563	SOC58301_ref_HELIO_TM3_RWESI_TM7_SLVAK_R-TYPE_ESI_SxxxK_hypothetical_protein_SAMN05421879_12810_Ornithinimicrobium_pekingense_Ornithinimicrobium_Intrasporangiaceae_Micrococcales_Actinobacteria_Bacteria_heliorhodopsin-blast-nr	YES	HELIO	R-TYPE	-	RWESI	ESI	SLVAK	SxxxK	Bacteria	p_Actinobacteriota	NA	NA	NA	NA	unknown	NA	NA	NA	NA	NA	A0A0G4HDQ9_9ALVE|qry_TYPE-1_TM3=RFQTQ_TM7=DLVSK_R-TYPE_QTQ_DxxxK_A0A0G4HDQ9_9ALVE_Uncharacterized_protein_Chromera_velia_CCMP2878_Eukaryota_Sar_Alveolata_Colpodellida_Chromeraceae_Chromera_Chromera_velia_CCMP2878_UNIPROT_EUKARYOTE_
565	L565	WP_104122765_ref_HELIO_TM3_RWESL_TM7_SFIAK_R-TYPE_ESL_SxxxK_hypothetical_protein_Arthrobacter_pityocampae_Micrococcaceae_Micrococcales_Actinobacteria_Bacteria_heliorhodopsin-blast-nr	YES	HELIO	R-TYPE	-	RWESL	ESL	SFIAK	SxxxK	Bacteria	p_Actinobacteriota	NA	NA	NA	NA	unknown	NA	NA	NA	NA	NA	A0A3N4LDD8_9PEZI|qry_TYPE-1_TM3=RFETA_TM7=DIISK_R-TYPE_ETA_DxxxK_A0A3N4LDD8_9PEZI_Family_A_G_protein-coupled_receptor-like_protein_Terfezia_boudieri_ATCC_MYA-4762_Eukaryota_Fungi_Dikarya_Ascomycota_Pezizomycotina_Pezizomycetes_Pezizales_Pezizaceae_Terfezia_Terfezia_boudieri_ATCC_MYA-4762_UNIPROT_EUKARYOTE_
571	L571	WP_019483732_ref_HELIO_TM3_RWESL_TM7_SLIAK_R-TYPE_ESL_SxxxK_MULTISPECIES_hypothetical_protein_Arthrobacter_Micrococcaceae_Micrococcales_Actinobacteria_Bacteria_heliorhodopsin-blast-nr	YES	HELIO	R-TYPE	-	RWESL	ESL	SLIAK	SxxxK	Bacteria	p_Actinobacteriota	NA	NA	NA	NA	unknown	NA	NA	NA	NA	NA	CAMPEP_0180146500|CAMNT_0022091539|qry_TYPE-1_TM3=RFESS_TM7=DVWAK_R-TYPE_ESS_DxxxK_NCGR_PEP_ID=MMETSP0986-20121125_18532_1_TAXON_ID=697907_ORGANISM=non_described_non_described_Strain_CCMP2293_LENGTH=339_DNA_ID=CAMNT_0022091539_DNA_START=1_DNA_END=1019_DNA_ORIENTATION=+_MMETSP
572	L572	WP_026041102_ref_HELIO_TM3_RWESL_TM7_SLIAK_R-TYPE_ESL_SxxxK_hypothetical_protein_Arthrobacter_sp_TB_23_Micrococcaceae_Micrococcales_Actinobacteria_Bacteria_heliorhodopsin-blast-nr	YES	HELIO	R-TYPE	-	RWESL	ESL	SLIAK	SxxxK	Bacteria	p_Actinobacteriota	NA	NA	NA	NA	unknown	NA	NA	NA	NA	NA	CAMPEP_0180219824|CAMNT_0022180579|qry_TYPE-1_TM3=RYDTL_TM7=DVCMK_R-TYPE_DTL_DxxxK_NCGR_PEP_ID=MMETSP0987-20121128_18737_1_TAXON_ID=697907_ORGANISM=non_described_non_described_Strain_CCMP2293_LENGTH=248_DNA_ID=CAMNT_0022180579_DNA_START=15_DNA_END=761_DNA_ORIENTATION=-_MMETSP
573	L573	PVE15277_ref_HELIO_TM3_RWESL_TM7_SLIAK_R-TYPE_ESL_SxxxK_hypothetical_protein_DDA93_14720_Arthrobacter_sp_Bz4_Russia_Anyuy_River_near_Anyuysk_settlement_Bison_priscus_Micrococcaceae_Micrococcales_Actinobacteria_Bacteria_heliorhodopsin-blast-nr	YES	HELIO	R-TYPE	-	RWESL	ESL	SLIAK	SxxxK	Bacteria	p_Actinobacteriota	NA	NA	NA	NA	unknown	NA	NA	NA	NA	NA	CAMPEP_0180302652|CAMNT_0022283877|qry_TYPE-1_TM3=RHSTQ_TM7=DVFSK_R-TYPE_STQ_DxxxK_NCGR_PEP_ID=MMETSP0988-20121125_24429_1_TAXON_ID=697907_ORGANISM=non_described_non_described_Strain_CCMP2293_LENGTH=363_DNA_ID=CAMNT_0022283877_DNA_START=1_DNA_END=1087_DNA_ORIENTATION=-_MMETSP
575	L575	WP_095686455_ref_HELIO_TM3_RWESL_TM7_SLIAK_R-TYPE_ESL_SxxxK_hypothetical_protein_Candidatus_Planktophila_vernalis_Candidatus_Planktophila_Candidatus_Nanopelagicales_Actinobacteria_Bacteria_heliorhodopsin-blast-nr	YES	HELIO	R-TYPE	-	RWESL	ESL	SLIAK	SxxxK	Bacteria	p_Actinobacteriota	NA	NA	NA	NA	unknown	NA	NA	NA	NA	NA	CAMPEP_0181314208|CAMNT_0023421265|qry_TYPE-1_TM3=RYDTT_TM7=DIISK_R-TYPE_DTT_DxxxK_NCGR_PEP_ID=MMETSP1101-20121128_14685_1_TAXON_ID=46948_ORGANISM=Rhodomonas_abbreviata_Strain_Caron_Lab_Isolate_LENGTH=349_DNA_ID=CAMNT_0023421265_DNA_START=1_DNA_END=1050_DNA_ORIENTATION=-_MMETSP
576	L576	WP_095698360_ref_HELIO_TM3_RWESL_TM7_SLIAK_R-TYPE_ESL_SxxxK_hypothetical_protein_Candidatus_Planktophila_limnetica_Candidatus_Planktophila_Candidatus_Nanopelagicales_Actinobacteria_Bacteria_heliorhodopsin-blast-nr	YES	HELIO	R-TYPE	-	RWESL	ESL	SLIAK	SxxxK	Bacteria	p_Actinobacteriota	NA	NA	NA	NA	unknown	NA	NA	NA	NA	NA	CAMPEP_0181435208|CAMNT_0023558735|qry_TYPE-1_TM3=RYDSD_TM7=DSLAK_R-TYPE_DSD_DxxxK_NCGR_PEP_ID=MMETSP1110-20121109_20214_1_TAXON_ID=174948_ORGANISM=Symbiodinium_sp_Strain_CCMP421_LENGTH=264_DNA_ID=CAMNT_0023558735_DNA_START=1_DNA_END=794_DNA_ORIENTATION=+_MMETSP
577	L577	EJX36269_ref_HELIO_TM3_RWESL_TM7_SLIAK_R-TYPE_ESL_SxxxK_hypothetical_protein_A27L6_003700000160_actinobacterium_SCGC_AAA027-L06_Freshwater_SAG_Actinobacteria_Bacteria_heliorhodopsin-blast-nr	YES	HELIO	R-TYPE	-	RWESL	ESL	SLIAK	SxxxK	Bacteria	p_Actinobacteriota	NA	NA	NA	NA	unknown	NA	NA	NA	NA	NA	CAMPEP_0181698320|CAMNT_0023843701|qry_TYPE-1_TM3=RPETK_TM7=NIVSK_R-TYPE_ETK_NxxxK_NCGR_PEP_ID=MMETSP1116-20121108_37119_1_TAXON_ID=631057_ORGANISM=Symbiodinium_sp_Strain_CCMP2430_LENGTH=357_DNA_ID=CAMNT_0023843701_DNA_START=1_DNA_END=1067_DNA_ORIENTATION=+_MMETSP
578	L578	OFW66129_ref_HELIO_TM3_RWESL_TM7_SLIAK_R-TYPE_ESL_SxxxK_hypothetical_protein_A2Z12_02530_Actinobacteria_bacterium_RBG_16_68_21_USA_Rifle_CO_Rifle_background_sediment_well_D04_at_16ft_depth_METAGENOMEActinobacteria_Bacteria_heliorhodopsin-blast-nr	YES	HELIO	R-TYPE	-	RWESL	ESL	SLIAK	SxxxK	Bacteria	p_Actinobacteriota	NA	NA	NA	NA	unknown	NA	NA	NA	NA	NA	JCVI-READ-1310269-GS000c-cds1|JCVI-READ-1310269-GS000c|ref_TYPE-1_TM3=RYDTE_TM7=DITAK_R-TYPE_DTE_DxxxK_acidirhodopsin_R_JCVI-READ-131_269-GS_c-cds1_JCVI-READ-131_269-GS_c_prf_P_3DDLB_MOTIF=DTE-proteorhodopsin_motif
579	L579	OUV53053_ref_HELIO_TM3_RWESL_TM7_SLIAK_R-TYPE_ESL_SxxxK_hypothetical_protein_CBC75_02715_Actinomycetales_bacterium_TMED115_Mediterranean_Sea_TARA_metagenomic_Actinomycetales_Actinobacteria_Bacteria_heliorhodopsin-blast-nr	YES	HELIO	R-TYPE	-	RWESL	ESL	SLIAK	SxxxK	Bacteria	p_Actinobacteriota	NA	NA	NA	NA	unknown	NA	NA	NA	NA	NA	A0A2S7XS63_9GAMM|qry_TYPE-1_TM3=RYYTM_TM7=DIVNK_R-TYPE_YTM_DxxxK_A0A2S7XS63_9GAMM_Uncharacterized_protein_Chromatium_okenii_Bacteria_Proteobacteria_Gammaproteobacteria_Chromatiales_Chromatiaceae_Chromatium_Chromatium_okenii_UNIPROT_BACTERIA_
580	L580	KRO32416_ref_HELIO_TM3_RWESL_TM7_SLIAK_R-TYPE_ESL_SxxxK_hypothetical_protein_ABR65_02480_Actinobacteria_bacterium_BACL2_MAG-121220-bin52_Baltic_Sea_surface_water_brackish_water_metagenomic_marine_METAGENOMEac1_cluster_Actinobacteria_Bacteria_heliorhodopsin-blast-nr	YES	HELIO	R-TYPE	-	RWESL	ESL	SLIAK	SxxxK	Bacteria	p_Actinobacteriota	NA	NA	NA	NA	unknown	NA	NA	NA	NA	NA	A0A2T1DJ28_9CYAN|qry_TYPE-1_TM3=RYDTA_TM7=PFLSK_R-TYPE_DTA_PxxxK_A0A2T1DJ28_9CYAN_Lactococcin_filamentous_cyanobacterium_CCP2_Bacteria_Cyanobacteria_filamentous_cyanobacterium_CCP2_UNIPROT_BACTERIA_
581	L581	WP_095528040_ref_HELIO_TM3_RWESL_TM7_SLIAK_R-TYPE_ESL_SxxxK_hypothetical_protein_Actinobacteria_bacterium_IMCC26077_Actinobacteria_bacterium_IMCC26077_Actinobacteria_Bacteria_heliorhodopsin-blast-nr	YES	HELIO	R-TYPE	-	RWESL	ESL	SLIAK	SxxxK	Bacteria	p_Actinobacteriota	NA	NA	NA	NA	unknown	NA	NA	NA	NA	NA	A0A2T3AUM2_AMORE|qry_TYPE-1_TM3=RHDTN_TM7=DIISK_R-TYPE_DTN_DxxxK_A0A2T3AUM2_AMORE_Uncharacterized_protein_Amorphotheca_resinae_ATCC_22711_Eukaryota_Fungi_Dikarya_Ascomycota_Pezizomycotina_Leotiomycetes_Leotiomycetes_incertae_sedis_Myxotrichaceae_Amorphotheca_Amorphotheca_resinae_ATCC_22711_UNIPROT_EUKARYOTE_
583	L583	WP_026551874_ref_HELIO_TM3_RWESL_TM7_SLTAK_R-TYPE_ESL_SxxxK_hypothetical_protein_Arthrobacter_sp_H20_Micrococcaceae_Micrococcales_Actinobacteria_Bacteria_heliorhodopsin-blast-nr	YES	HELIO	R-TYPE	-	RWESL	ESL	SLTAK	SxxxK	Bacteria	p_Actinobacteriota	NA	NA	NA	NA	unknown	NA	NA	NA	NA	NA	JCVI-READ-1092255506484-GS016-cds1|JCVI-READ-1092255506484-GS016|ref_TYPE-1_TM3=RYDTE_TM7=DITAK_R-TYPE_DTE_DxxxK_acidirhodopsin_R_JCVI-READ-1_922555_6484-GS_16-cds1_JCVI-READ-1_922555_6484-GS_16_prf_P_3DDLB_MOTIF=DTE-proteorhodopsin_motif
587	L587	WP_022919890_ref_HELIO_TM3_RWESL_TM7_SLTAK_R-TYPE_ESL_SxxxK_hypothetical_protein_Ornithinimicrobium_pekingense_Ornithinimicrobium_Intrasporangiaceae_Micrococcales_Actinobacteria_Bacteria_heliorhodopsin-blast-nr	YES	HELIO	R-TYPE	-	RWESL	ESL	SLTAK	SxxxK	Bacteria	p_Actinobacteriota	NA	NA	NA	NA	unknown	NA	NA	NA	NA	NA	A0A328QTJ8_9BACT|qry_TYPE-1_TM3=RYDTG_TM7=DVINK_R-TYPE_DTG_DxxxK_A0A328QTJ8_9BACT_Biphenyl_2_3-dioxygenase_Candidatus_Marinamargulisbacteria_bacterium_SCGC_AG-343-K17_Bacteria_Candidatus_Margulisbacteria_Candidatus_Marinamargulisbacteria_Candidatus_Marinamargulisbacteria_bacterium_SCGC_AG-343-K17_UNIPROT_BACTERIA_
588	L588	WP_091026622_ref_HELIO_TM3_RWESL_TM7_SLTAK_R-TYPE_ESL_SxxxK_hypothetical_protein_Nocardioides_szechwanensis_Nocardioidaceae_Propionibacteriales_Actinobacteria_Bacteria_heliorhodopsin-blast-nr	YES	HELIO	R-TYPE	-	RWESL	ESL	SLTAK	SxxxK	Bacteria	p_Actinobacteriota	NA	NA	NA	NA	unknown	NA	NA	NA	NA	NA	A0A350XF02_9CYAN|qry_TYPE-1_TM3=RYDTA_TM7=PFFSK_R-TYPE_DTA_PxxxK_A0A350XF02_9CYAN_Lactococcin_Cyanobacteria_bacterium_UBA11372_Bacteria_Cyanobacteria_Cyanobacteria_bacterium_UBA11372_UNIPROT_BACTERIA_
589	L589	SDO40454_ref_HELIO_TM3_RWESL_TM7_SLTAK_R-TYPE_ESL_SxxxK_hypothetical_protein_SAMN05192576_3960_Nocardioides_szechwanensis_Nocardioidaceae_Propionibacteriales_Actinobacteria_Bacteria_heliorhodopsin-blast-nr	YES	HELIO	R-TYPE	-	RWESL	ESL	SLTAK	SxxxK	Bacteria	p_Actinobacteriota	NA	NA	NA	NA	unknown	NA	NA	NA	NA	NA	A0A358L386_ERWCI|qry_TYPE-1_TM3=RYDTG_TM7=DIIAK_R-TYPE_DTG_DxxxK_A0A358L386_ERWCI_Uncharacterized_protein_Erwinia_citreus_Bacteria_Proteobacteria_Gammaproteobacteria_Enterobacterales_Erwiniaceae_Erwinia_unclassified_Erwinia_Erwinia_citreus_UNIPROT_BACTERIA_
590	L590	BAU31764_ref_HELIO_TM3_RWESL_TM7_SLVAK_R-TYPE_ESL_SxxxK_uncharacterized_protein_MalAC0309_0898_Microcella_alkaliphila_Microbacteriaceae_Micrococcales_Actinobacteria_Bacteria_heliorhodopsin-blast-nr	YES	HELIO	R-TYPE	-	RWESL	ESL	SLVAK	SxxxK	Bacteria	p_Actinobacteriota	NA	NA	NA	NA	unknown	NA	NA	NA	NA	NA	A0A368NBE5_9EURY|qry_TYPE-1_TM3=RYDTV_TM7=DVATK_R-TYPE_DTV_DxxxK_A0A368NBE5_9EURY_Rhodopsin_Haloplanus_salinus_Archaea_Euryarchaeota_Stenosarchaea_group_Halobacteria_Haloferacales_Haloferacaceae_Haloplanus_Haloplanus_salinus_UNIPROT_ARCHAEA_
598	L598	WP_096381885_ref_HELIO_TM3_RWESL_TM7_SLVAK_R-TYPE_ESL_SxxxK_hypothetical_protein_Aurantimicrobium_minutum_Microbacteriaceae_Micrococcales_Actinobacteria_Bacteria_heliorhodopsin-blast-nr	YES	HELIO	R-TYPE	-	RWESL	ESL	SLVAK	SxxxK	Bacteria	p_Actinobacteriota	NA	NA	NA	NA	unknown	NA	NA	NA	NA	NA	JCVI-READ-1105333439095-GS108-cds1|JCVI-READ-1105333439095-GS108|ref_TYPE-1_TM3=RYDTE_TM7=DITSK_R-TYPE_DTE_DxxxK_acidirhodopsin_R_JCVI-READ-11_5333439_95-GS1_8-cds1_JCVI-READ-11_5333439_95-GS1_8_prf_P_3DDLB_MOTIF=DTE-proteorhodopsin_motif
599	L599	WP_010542476_ref_HELIO_TM3_RWESL_TM7_SLVAK_R-TYPE_ESL_SxxxK_hypothetical_protein_Dietzia_alimentaria_Dietziaceae_Corynebacteriales_Actinobacteria_Bacteria_heliorhodopsin-blast-nr	YES	HELIO	R-TYPE	-	RWESL	ESL	SLVAK	SxxxK	Bacteria	p_Actinobacteriota	NA	NA	NA	NA	unknown	NA	NA	NA	NA	NA	A0A6T7NLJ0_9CRYP|qry_TYPE-1_TM3=RYDTL_TM7=DIISK_R-TYPE_DTL_DxxxK_A0A6T7NLJ0_9CRYP_Uncharacterized_protein_Hanusia_phi_Eukaryota_Cryptophyceae_Pyrenomonadales_Geminigeraceae_Hanusia_Hanusia_phi_UNIPROT_EUKARYOTE_
600	L600	PKQ17754_ref_HELIO_TM3_RWESL_TM7_SLVAK_R-TYPE_ESL_SxxxK_hypothetical_protein_CVT68_06905_Actinobacteria_bacterium_HGW-Actinobacteria-8_Japan_Horonobe_isolate_groundwater_metagenomic_Actinobacteria_bacterium_HGW-Actinobacteria-8_Actinobacteria_Bacteria_heliorhodopsin-blast-nr	YES	HELIO	R-TYPE	-	RWESL	ESL	SLVAK	SxxxK	Bacteria	p_Actinobacteriota	NA	NA	NA	NA	unknown	NA	NA	NA	NA	NA	A0A6T9KG81_9STRA|qry_HELIO_TM3=RWESH_TM7=GVIAK_R-TYPE_ESH_GxxxK_A0A6T9KG81_9STRA_Uncharacterized_protein_Cylindrotheca_closterium_Eukaryota_Sar_Stramenopiles_Ochrophyta_Bacillariophyta_Bacillariophyceae_Bacillariophycidae_Bacillariales_Bacillariaceae_Cylindrotheca_Cylindrotheca_closterium_UNIPROT_EUKARYOTE_
601	L601	WP_062073994_ref_HELIO_TM3_RWESL_TM7_SLVAK_R-TYPE_ESL_SxxxK_hypothetical_protein_Demequina_lutea_Demequina_Demequinaceae_Micrococcales_Actinobacteria_Bacteria_heliorhodopsin-blast-nr	YES	HELIO	R-TYPE	-	RWESL	ESL	SLVAK	SxxxK	Bacteria	p_Actinobacteriota	NA	NA	NA	NA	unknown	NA	NA	NA	NA	NA	A0A6U3NFY6_9CRYP|qry_TYPE-1_TM3=RYDSS_TM7=DLVSK_R-TYPE_DSS_DxxxK_A0A6U3NFY6_9CRYP_Uncharacterized_protein_Proteomonas_sulcata_Eukaryota_Cryptophyceae_Pyrenomonadales_Geminigeraceae_Proteomonas_Proteomonas_sulcata_UNIPROT_EUKARYOTE_
602	L602	WP_062132350_ref_HELIO_TM3_RWESL_TM7_SLVAK_R-TYPE_ESL_SxxxK_hypothetical_protein_Demequina_aestuarii_Demequina_Demequinaceae_Micrococcales_Actinobacteria_Bacteria_heliorhodopsin-blast-nr	YES	HELIO	R-TYPE	-	RWESL	ESL	SLVAK	SxxxK	Bacteria	p_Actinobacteriota	NA	NA	NA	NA	unknown	NA	NA	NA	NA	NA	A0A6U3NGH6_9CRYP|qry_TYPE-1_TM3=RYDTN_TM7=DIISK_R-TYPE_DTN_DxxxK_A0A6U3NGH6_9CRYP_Uncharacterized_protein_Proteomonas_sulcata_Eukaryota_Cryptophyceae_Pyrenomonadales_Geminigeraceae_Proteomonas_Proteomonas_sulcata_UNIPROT_EUKARYOTE_
603	L603	WP_091852563_ref_HELIO_TM3_RWESL_TM7_SLVAK_R-TYPE_ESL_SxxxK_hypothetical_protein_Candidatus_Aquiluna_sp_UB-MaderosW2red_Luna-1_subcluster_Luna_cluster_Microbacteriaceae_Micrococcales_Actinobacteria_Bacteria_heliorhodopsin-blast-nr	YES	HELIO	R-TYPE	-	RWESL	ESL	SLVAK	SxxxK	Bacteria	p_Actinobacteriota	NA	NA	NA	NA	unknown	NA	NA	NA	NA	NA	A0A6U3NXT9_9CRYP|qry_TYPE-1_TM3=RYDTI_TM7=DIMSK_R-TYPE_DTI_DxxxK_A0A6U3NXT9_9CRYP_Uncharacterized_protein_Proteomonas_sulcata_Eukaryota_Cryptophyceae_Pyrenomonadales_Geminigeraceae_Proteomonas_Proteomonas_sulcata_UNIPROT_EUKARYOTE_
604	L604	WP_084073876_ref_HELIO_TM3_RWESL_TM7_SLVAK_R-TYPE_ESL_SxxxK_hypothetical_protein_Demequina_sp_NBRC_110052_Demequina_Demequinaceae_Micrococcales_Actinobacteria_Bacteria_heliorhodopsin-blast-nr	YES	HELIO	R-TYPE	-	RWESL	ESL	SLVAK	SxxxK	Bacteria	p_Actinobacteriota	NA	NA	NA	NA	unknown	NA	NA	NA	NA	NA	A0A6U3VBT2_9CRYP|qry_TYPE-1_TM3=RYDTN_TM7=DVVAK_R-TYPE_DTN_DxxxK_A0A6U3VBT2_9CRYP_Uncharacterized_protein_Rhodomonas_lens_Eukaryota_Cryptophyceae_Pyrenomonadales_Pyrenomonadaceae_Rhodomonas_Rhodomonas_lens_UNIPROT_EUKARYOTE_
605	L605	EYR62506_ref_HELIO_TM3_RWESL_TM7_SLVAK_R-TYPE_ESL_SxxxK_hypothetical_protein_N866_07900_Actinotalea_ferrariae_CF5-4_China_Daye_city_Hubei_province_iron_mining_powder_Actinotalea_Cellulomonadaceae_Micrococcales_Actinobacteria_Bacteria_heliorhodopsin-blast-nr	YES	HELIO	R-TYPE	-	RWESL	ESL	SLVAK	SxxxK	Bacteria	p_Actinobacteriota	NA	NA	NA	NA	unknown	NA	NA	NA	NA	NA	A0A6U6A1C2_GUITH|qry_TYPE-1_TM3=RYDTT_TM7=DLVSK_R-TYPE_DTT_DxxxK_A0A6U6A1C2_GUITH_Uncharacterized_protein_Guillardia_theta_Eukaryota_Cryptophyceae_Pyrenomonadales_Geminigeraceae_Guillardia_Guillardia_theta_UNIPROT_EUKARYOTE_
606	L606	WP_035840114_ref_HELIO_TM3_RWESL_TM7_SLVAK_R-TYPE_ESL_SxxxK_hypothetical_protein_Cryobacterium_roopkundense_Microbacteriaceae_Micrococcales_Actinobacteria_Bacteria_heliorhodopsin-blast-nr	YES	HELIO	R-TYPE	-	RWESL	ESL	SLVAK	SxxxK	Bacteria	p_Actinobacteriota	NA	NA	NA	NA	unknown	NA	NA	NA	NA	NA	A0A6U6BBH1_GUITH|qry_TYPE-1_TM3=RTLTQ_TM7=DLLSK_R-TYPE_LTQ_DxxxK_A0A6U6BBH1_GUITH_Uncharacterized_protein_Guillardia_theta_Eukaryota_Cryptophyceae_Pyrenomonadales_Geminigeraceae_Guillardia_Guillardia_theta_UNIPROT_EUKARYOTE_
607	L607	WP_034227842_ref_HELIO_TM3_RWESL_TM7_SLVAK_R-TYPE_ESL_SxxxK_hypothetical_protein_Actinotalea_ferrariae_Actinotalea_Cellulomonadaceae_Micrococcales_Actinobacteria_Bacteria_heliorhodopsin-blast-nr	YES	HELIO	R-TYPE	-	RWESL	ESL	SLVAK	SxxxK	Bacteria	p_Actinobacteriota	NA	NA	NA	NA	unknown	NA	NA	NA	NA	NA	JCVI-READ-1095454123344-GS026-cds1|JCVI-READ-1095454123344-GS026|ref_TYPE-1_TM3=RYDTE_TM7=DITSK_R-TYPE_DTE_DxxxK_acidirhodopsin_R_JCVI-READ-1_95454123344-GS_26-cds1_JCVI-READ-1_95454123344-GS_26_prf_P_3DDLB_MOTIF=DTE-proteorhodopsin_motif
608	L608	WP_104193974_ref_HELIO_TM3_RWESL_TM7_SLVAK_R-TYPE_ESL_SxxxK_hypothetical_protein_Cryobacterium_sp_M25_Microbacteriaceae_Micrococcales_Actinobacteria_Bacteria_heliorhodopsin-blast-nr	YES	HELIO	R-TYPE	-	RWESL	ESL	SLVAK	SxxxK	Bacteria	p_Actinobacteriota	NA	NA	NA	NA	unknown	NA	NA	NA	NA	NA	A0A1W1VCM2_9BACT|qry_TYPE-1_TM3=RYDTA_TM7=PILSK_R-TYPE_DTA_PxxxK_A0A1W1VCM2_9BACT_Rhodopsin_Hymenobacter_roseosalivarius_DSM_11622_Bacteria_Bacteroidetes_Cytophagia_Cytophagales_Hymenobacteraceae_Hymenobacter_Hymenobacter_roseosalivarius_DSM_11622_UNIPROT_BACTERIA_
609	L609	WP_104169648_ref_HELIO_TM3_RWESL_TM7_SLVAK_R-TYPE_ESL_SxxxK_hypothetical_protein_Cryobacterium_sp_M23_Microbacteriaceae_Micrococcales_Actinobacteria_Bacteria_heliorhodopsin-blast-nr	YES	HELIO	R-TYPE	-	RWESL	ESL	SLVAK	SxxxK	Bacteria	p_Actinobacteriota	NA	NA	NA	NA	unknown	NA	NA	NA	NA	NA	A0A1Y1UDK0_9TREE|qry_TYPE-1_TM3=RYDTT_TM7=DVCAK_R-TYPE_DTT_DxxxK_A0A1Y1UDK0_9TREE_Uncharacterized_protein_Kockovaella_imperatae_Eukaryota_Fungi_Dikarya_Basidiomycota_Agaricomycotina_Tremellomycetes_Tremellales_Cuniculitremaceae_Kockovaella_Kockovaella_imperatae_UNIPROT_EUKARYOTE_
610	L610	WP_104099288_ref_HELIO_TM3_RWESL_TM7_SLVAK_R-TYPE_ESL_SxxxK_hypothetical_protein_Cryobacterium_sp_M96_Microbacteriaceae_Micrococcales_Actinobacteria_Bacteria_heliorhodopsin-blast-nr	YES	HELIO	R-TYPE	-	RWESL	ESL	SLVAK	SxxxK	Bacteria	p_Actinobacteriota	NA	NA	NA	NA	unknown	NA	NA	NA	NA	NA	A0A218PCT6_9EURY|qry_HELIO_TM3=RWETI_TM7=SLVSK_R-TYPE_ETI_SxxxK_A0A218PCT6_9EURY_Uncharacterized_protein_Thermococcus_sp_P6_Archaea_Euryarchaeota_Thermococci_Thermococcales_Thermococcaceae_Thermococcus_unclassified_Thermococcus_Thermococcus_sp_P6_UNIPROT_ARCHAEA_
611	L611	PHX60346_ref_HELIO_TM3_RWESL_TM7_SLVAK_R-TYPE_ESL_SxxxK_hypothetical_protein_CK552_06385_Actinobacteria_bacterium_Russia_Lake_Baikal_METAGENOMEBaikal-G3_Actinobacteria_Bacteria_heliorhodopsin-blast-nr	YES	HELIO	R-TYPE	-	RWESL	ESL	SLVAK	SxxxK	Bacteria	p_Actinobacteriota	NA	NA	NA	NA	unknown	NA	NA	NA	NA	NA	A0A259U1H3_9BACT|qry_TYPE-1_TM3=RYDTA_TM7=PIFSK_R-TYPE_DTA_PxxxK_A0A259U1H3_9BACT_Uncharacterized_protein_Rubricoccus_marinus_Bacteria_Rhodothermaeota_Rhodothermia_Rhodothermales_Rubricoccaceae_Rubricoccus_Rubricoccus_marinus_UNIPROT_BACTERIA_
612	L612	WP_035877387_ref_HELIO_TM3_RWESL_TM7_SLVAK_R-TYPE_ESL_SxxxK_hypothetical_protein_Cryobacterium_sp_MLB-32_Microbacteriaceae_Micrococcales_Actinobacteria_Bacteria_heliorhodopsin-blast-nr	YES	HELIO	R-TYPE	-	RWESL	ESL	SLVAK	SxxxK	Bacteria	p_Actinobacteriota	NA	NA	NA	NA	unknown	NA	NA	NA	NA	NA	A0A271IX38_9BACT|qry_TYPE-1_TM3=RYDTA_TM7=PIFSK_R-TYPE_DTA_PxxxK_A0A271IX38_9BACT_Uncharacterized_protein_Rubrivirga_marina_Bacteria_Rhodothermaeota_Rhodothermia_Rhodothermales_Rubricoccaceae_Rubrivirga_Rubrivirga_marina_UNIPROT_BACTERIA_
613	L613	WP_024286383_ref_HELIO_TM3_RWESL_TM7_SLVAK_R-TYPE_ESL_SxxxK_hypothetical_protein_Cellulomonas_sp_KRMCY2_Cellulomonadaceae_Micrococcales_Actinobacteria_Bacteria_heliorhodopsin-blast-nr	YES	HELIO	R-TYPE	-	RWESL	ESL	SLVAK	SxxxK	Bacteria	p_Actinobacteriota	NA	NA	NA	NA	unknown	NA	NA	NA	NA	NA	A0A2A2SBC3_9SPHN|qry_TYPE-1_TM3=RYTTG_TM7=DLISK_R-TYPE_TTG_DxxxK_A0A2A2SBC3_9SPHN_Rhodopsin_Sphingomonas_lenta_Bacteria_Proteobacteria_Alphaproteobacteria_Sphingomonadales_Sphingomonadaceae_Sphingomonas_Sphingomonas_lenta_UNIPROT_BACTERIA_
614	L614	WP_095531755_ref_HELIO_TM3_RWESL_TM7_SLVAK_R-TYPE_ESL_SxxxK_hypothetical_protein_Actinobacteria_bacterium_IMCC25003_Actinobacteria_Bacteria_heliorhodopsin-blast-nr	YES	HELIO	R-TYPE	-	RWESL	ESL	SLVAK	SxxxK	Bacteria	p_Actinobacteriota	NA	NA	NA	NA	unknown	NA	NA	NA	NA	NA	YP_001277280|ref_TYPE-1_TM3=RYDTE_TM7=DIVAK_R-TYPE_DTE_DxxxK_Chloroflexi_rhodopsin_Roseiflexus_sp_RS1_Chloroflexi_R_YP_127728_prf_P_3DDLB_MOTIF=DTE-proteorhodopsin_motif
615	L615	WP_095675878_ref_HELIO_TM3_RWESL_TM7_SLVAK_R-TYPE_ESL_SxxxK_hypothetical_protein_Candidatus_Planktophila_dulcis_Candidatus_Planktophila_dulcis_Candidatus_Planktophila_Candidatus_Nanopelagicales_Actinobacteria_Bacteria_heliorhodopsin-blast-nr	YES	HELIO	R-TYPE	-	RWESL	ESL	SLVAK	SxxxK	Bacteria	p_Actinobacteriota	NA	NA	NA	NA	unknown	NA	NA	NA	NA	NA	A0A2A2SIC3_9SPHN|qry_TYPE-1_TM3=RYDTA_TM7=PIFSK_R-TYPE_DTA_PxxxK_A0A2A2SIC3_9SPHN_Lactococcin_Sphingomonas_lenta_Bacteria_Proteobacteria_Alphaproteobacteria_Sphingomonadales_Sphingomonadaceae_Sphingomonas_Sphingomonas_lenta_UNIPROT_BACTERIA_
616	L616	WP_095693386_ref_HELIO_TM3_RWESL_TM7_SLVAK_R-TYPE_ESL_SxxxK_hypothetical_protein_Candidatus_Planktophila_versatilis_Candidatus_Nanopelagicales_Actinobacteria_Bacteria_heliorhodopsin-blast-nr	YES	HELIO	R-TYPE	-	RWESL	ESL	SLVAK	SxxxK	Bacteria	p_Actinobacteriota	NA	NA	NA	NA	unknown	NA	NA	NA	NA	NA	A0A2A9CE82_9BACI|qry_TYPE-1_TM3=RYDSS_TM7=PIFSK_R-TYPE_DSS_PxxxK_A0A2A9CE82_9BACI_Bacteriorhodopsin_Bacillus_sp_es_036_Bacteria_FirmicutesBacilli_Bacillales_Bacillaceae_Bacillus_Bacillus_sp_es_036_UNIPROT_BACTERIA_
617	L617	AVZ43932_ref_HELIO_TM3_RWESL_TM7_SLVAK_R-TYPE_ESL_SxxxK_HELIORHODOPSIN_uncultured_actinobacterium_fosmid_48C12_Israel_Lake_Kinneret_station_A_environmental_samples_Actinobacteria_Bacteria_heliorhodopsin-blast-nr	YES	HELIO	R-TYPE	-	RWESL	ESL	SLVAK	SxxxK	Bacteria	p_Actinobacteriota	NA	NA	NA	NA	unknown	NA	NA	NA	NA	NA	ZP_08273891|ref_TYPE-1_TM3=RYDTE_TM7=DIVAK_R-TYPE_DTE_DxxxK_Proteorhodopsin_Oxalobacteraceae_bacterium_IMCC9480_Betaproteobacteria_R_ZP_8273891_prf_P_3DDLB_MOTIF=DTE-proteorhodopsin_motif
618	L618	WP_034216984_ref_HELIO_TM3_RWESL_TM7_SLVAK_R-TYPE_ESL_SxxxK_hypothetical_protein_Actinoplanes_subtropicus_Actinoplanes_subtropicus_Actinoplanes_Micromonosporaceae_Micromonosporales_Actinobacteria_Bacteria_heliorhodopsin-blast-nr	YES	HELIO	R-TYPE	-	RWESL	ESL	SLVAK	SxxxK	Bacteria	p_Actinobacteriota	NA	NA	NA	NA	unknown	NA	NA	NA	NA	NA	ZP_03495873|ref_TYPE-1_TM3=RYDTE_TM7=DLIAK_R-TYPE_DTE_DxxxK_rhodopsin_Thermus_aquaticus_Y51MC23_Deinococcus-Thermus_Deinococci_R_ZP_3495873_prf_P_5AZDD_MOTIF=DTE-proteorhodopsin_motif
619	L619	WP_095696812_ref_HELIO_TM3_RWESL_TM7_SLVAK_R-TYPE_ESL_SxxxK_hypothetical_protein_Candidatus_Planktophila_versatilis_Candidatus_Nanopelagicales_Actinobacteria_Bacteria_heliorhodopsin-blast-nr	YES	HELIO	R-TYPE	-	RWESL	ESL	SLVAK	SxxxK	Bacteria	p_Actinobacteriota	NA	NA	NA	NA	unknown	NA	NA	NA	NA	NA	Q4PK46|ref_TYPE-1_TM3=RYDTE_TM7=DLINK_R-TYPE_DTE_DxxxK_Proteorhodopsin_uncultured_bacterium_MedeBAC49C08_R_Q4PK46_prf_P_4JQ6C_MOTIF=DTE-proteorhodopsin_motif
620	L620	WP_095674486_ref_HELIO_TM3_RWESL_TM7_SLVAK_R-TYPE_ESL_SxxxK_hypothetical_protein_Candidatus_Planktophila_versatilis_Candidatus_Planktophila_Candidatus_Nanopelagicales_Actinobacteria_Bacteria_heliorhodopsin-blast-nr	YES	HELIO	R-TYPE	-	RWESL	ESL	SLVAK	SxxxK	Bacteria	p_Actinobacteriota	NA	NA	NA	NA	unknown	NA	NA	NA	NA	NA	A4GJJ9|ref_TYPE-1_TM3=RYDTE_TM7=DLINK_R-TYPE_DTE_DxxxK_Pop_proteorhodopsin_uncultured_marine_bacterium_HF10_05C07_R_A4GJJ9_prf_MOTIF=DTE-proteorhodopsin_motif
621	L621	PHX69804_ref_HELIO_TM3_RWESL_TM7_SLVAK_R-TYPE_ESL_SxxxK_hypothetical_protein_CK523_02340_Actinobacteria_bacterium_Russia_Lake_Baikal_isolate_Baikal-G5_metagenomic_Actinobacteria_bacterium_Actinobacteria_Bacteria_heliorhodopsin-blast-nr	YES	HELIO	R-TYPE	-	RWESL	ESL	SLVAK	SxxxK	Bacteria	p_Actinobacteriota	NA	NA	NA	NA	unknown	NA	NA	NA	NA	NA	XP_959421|ref_TYPE-1_TM3=RYDTE_TM7=DLLAK_R-TYPE_DTE_DxxxK_opsin1_FUNGUS_Neurospora_crassa_OR74A_Fungi_Ascomycota_R_XP_959421_prf_MOTIF=DTE-proteorhodopsin_motif
622	L622	WP_095673229_ref_HELIO_TM3_RWESL_TM7_SLVAK_R-TYPE_ESL_SxxxK_hypothetical_protein_Candidatus_Planktophila_sulfonica_Candidatus_Planktophila_Candidatus_Nanopelagicales_Actinobacteria_Bacteria_heliorhodopsin-blast-nr	YES	HELIO	R-TYPE	-	RWESL	ESL	SLVAK	SxxxK	Bacteria	p_Actinobacteriota	NA	NA	NA	NA	unknown	NA	NA	NA	NA	NA	YP_004358107_1|ref_TYPE-1_TM3=RYDTE_TM7=DLLNK_R-TYPE_DTE_DxxxK_proteorhodopsin_Candidatus_Pelagibacter_sp_IMCC9063_marine_R_YP_43581_7_1_prf_P_4JQ6C_MOTIF=DTE-proteorhodopsin_motif
623	L623	KGM15768_ref_HELIO_TM3_RWESL_TM7_SLVAK_R-TYPE_ESL_SxxxK_hypothetical_protein_N867_05810_Actinotalea_fermentans_ATCC_43279_JCM_9966_DSM_3133_France_Montaubert_Essonne_municipal_dumping_ground_Cellulomonadaceae_Micrococcales_Actinobacteria_Bacteria_heliorhodopsin-blast-nr	YES	HELIO	R-TYPE	-	RWESL	ESL	SLVAK	SxxxK	Bacteria	p_Actinobacteriota	NA	NA	NA	NA	unknown	NA	NA	NA	NA	NA	D6U1J0_9CHLR|qry_TYPE-1_TM3=RYDTN_TM7=DILAK_R-TYPE_DTN_DxxxK_D6U1J0_9CHLR_Rhodopsin_a_chromoprotein_Ktedonobacter_racemifer_DSM_44963_Bacteria_Chloroflexi_Ktedonobacteria_Ktedonobacterales_Ktedonobacteraceae_Ktedonobacter_Ktedonobacter_racemifer_DSM_44963_UNIPROT_BACTERIA_
624	L624	WP_062006823_ref_HELIO_TM3_RWESL_TM7_SLVAK_R-TYPE_ESL_SxxxK_hypothetical_protein_Arthrobacter_alpinus_Micrococcaceae_Micrococcales_Actinobacteria_Bacteria_heliorhodopsin-blast-nr	YES	HELIO	R-TYPE	-	RWESL	ESL	SLVAK	SxxxK	Bacteria	p_Actinobacteriota	NA	NA	NA	NA	unknown	NA	NA	NA	NA	NA	E9M2D0_THETI|qry_TYPE-1_TM3=RYYTM_TM7=DIVNK_R-TYPE_YTM_DxxxK_E9M2D0_THETI_Sensory_rhodopsin_Thermochromatium_tepidum_Bacteria_Proteobacteria_Gammaproteobacteria_Chromatiales_Chromatiaceae_Thermochromatium_Thermochromatium_tepidum_UNIPROT_BACTERIA_
625	L625	KGA09137_ref_HELIO_TM3_RWESL_TM7_SLVAK_R-TYPE_ESL_SxxxK_hypothetical_protein_GM45_3610_actinobacterium_acAMD-5_Spain_Valencia_Amadorio_FRESHWATER_METAGENOMEActinobacteria_Bacteria_heliorhodopsin-blast-nr	YES	HELIO	R-TYPE	-	RWESL	ESL	SLVAK	SxxxK	Bacteria	p_Actinobacteriota	NA	NA	NA	NA	unknown	NA	NA	NA	NA	NA	YP_004358107|ref_TYPE-1_TM3=RYDTE_TM7=DLLNK_R-TYPE_DTE_DxxxK_proteorhodopsin_Candidatus_Pelagibacter_sp_IMCC9063_R_YP_43581_7_prf_P_4JQ6C_MOTIF=DTE-proteorhodopsin_motif
626	L626	PHX76379_ref_HELIO_TM3_RWESL_TM7_SLVAK_R-TYPE_ESL_SxxxK_hypothetical_protein_CK545_00625_Actinobacteria_bacterium_Russia_Lake_Baikal_METAGENOMEActinobacteria_Bacteria_heliorhodopsin-blast-nr	YES	HELIO	R-TYPE	-	RWESL	ESL	SLVAK	SxxxK	Bacteria	p_Actinobacteriota	NA	NA	NA	NA	unknown	NA	NA	NA	NA	NA	YP_004537746|ref_TYPE-1_TM3=RYDTE_TM7=DLVAK_R-TYPE_DTE_DxxxK_rhodopsin_Thioalkalimicrobium_cyclicum_ALM1_Gammaproteobacteria_R_YP_4537746_prf_P_3DDLB_MOTIF=DTE-proteorhodopsin_motif
627	L627	WP_104192211_ref_HELIO_TM3_RWESL_TM7_SLVAK_R-TYPE_ESL_SxxxK_hypothetical_protein_Cryobacterium_sp_Y82_Microbacteriaceae_Micrococcales_Actinobacteria_Bacteria_heliorhodopsin-blast-nr	YES	HELIO	R-TYPE	-	RWESL	ESL	SLVAK	SxxxK	Bacteria	p_Actinobacteriota	NA	NA	NA	NA	unknown	NA	NA	NA	NA	NA	ABL97827|ref_TYPE-1_TM3=RYDTE_TM7=DLVNK_R-TYPE_DTE_DxxxK_pop_proteorhodopsin_uncultured_marine_bacterium_HF10_49E08_R_ABL97827_prf_MOTIF=DTE-proteorhodopsin_motif
628	L628	WP_103430830_ref_HELIO_TM3_RWESL_TM7_SLVAK_R-TYPE_ESL_SxxxK_hypothetical_protein_Cryobacterium_sp_TMB1-8_Microbacteriaceae_Micrococcales_Actinobacteria_Bacteria_heliorhodopsin-blast-nr	YES	HELIO	R-TYPE	-	RWESL	ESL	SLVAK	SxxxK	Bacteria	p_Actinobacteriota	NA	NA	NA	NA	unknown	NA	NA	NA	NA	NA	ABB82977|ref_TYPE-1_TM3=RYDTE_TM7=DLVNK_R-TYPE_DTE_DxxxK_proteorhodopsin_uncultured_organism_HF70_19B12_R_ABB82977_prf_MOTIF=DTE-proteorhodopsin_motif
629	L629	WP_100389406_ref_HELIO_TM3_RWESL_TM7_SLVAK_R-TYPE_ESL_SxxxK_hypothetical_protein_Salinibacterium_amurskyense_Microbacteriaceae_Micrococcales_Actinobacteria_Bacteria_heliorhodopsin-blast-nr	YES	HELIO	R-TYPE	-	RWESL	ESL	SLVAK	SxxxK	Bacteria	p_Actinobacteriota	NA	NA	NA	NA	unknown	NA	NA	NA	NA	NA	YP_004870549|ref_TYPE-1_TM3=RYDTE_TM7=DLVNK_R-TYPE_DTE_DxxxK_bacteriorhodopsin_Glaciecola_nitratireducens_FR1064_Gammaproteobacteria_R_YP_487_549_prf_P_4KLYE_MOTIF=DTE-proteorhodopsin_motif
630	L630	WP_095680465_ref_HELIO_TM3_RWESL_TM7_SLVAK_R-TYPE_ESL_SxxxK_hypothetical_protein_Candidatus_Nanopelagicus_limnes_Candidatus_Nanopelagicus_Candidatus_Nanopelagicales_Actinobacteria_Bacteria_heliorhodopsin-blast-nr	YES	HELIO	R-TYPE	-	RWESL	ESL	SLVAK	SxxxK	Bacteria	p_Actinobacteriota	NA	NA	NA	NA	unknown	NA	NA	NA	NA	NA	GROUP_4_Contig2793-cds9_Contig2793|ref_TYPE-1_TM3=RYDTE_TM7=DLVNK_R-TYPE_DTE_DxxxK_Marine_Euryarchaota_Mediterranean_R_GROUP_4_Contig2793-cds9_Contig2793_prf_P_4JQ6C_MOTIF=DTE-proteorhodopsin_motif
631	L631	WP_096423345_ref_HELIO_TM3_RWESL_TM7_SLVAK_R-TYPE_ESL_SxxxK_hypothetical_protein_Microcella_alkaliphila_Microbacteriaceae_Micrococcales_Actinobacteria_Bacteria_heliorhodopsin-blast-nr	YES	HELIO	R-TYPE	-	RWESL	ESL	SLVAK	SxxxK	Bacteria	p_Actinobacteriota	NA	NA	NA	NA	unknown	NA	NA	NA	NA	NA	GROUP_4_Contig23008-cds7_Contig23008|ref_TYPE-1_TM3=RYDTE_TM7=DLVNK_R-TYPE_DTE_DxxxK_Marine_Euryarchaota_Mediterranean_R_GROUP_4_Contig23_8-cds7_Contig23_8_prf_P_4JQ6C_MOTIF=DTE-proteorhodopsin_motif
632	L632	WP_100822311_ref_HELIO_TM3_RWESL_TM7_SLVAK_R-TYPE_ESL_SxxxK_hypothetical_protein_Microcella_sp_HL-107_Microbacteriaceae_Micrococcales_Actinobacteria_Bacteria_heliorhodopsin-blast-nr	YES	HELIO	R-TYPE	-	RWESL	ESL	SLVAK	SxxxK	Bacteria	p_Actinobacteriota	NA	NA	NA	NA	unknown	NA	NA	NA	NA	NA	GROUP_5_MedDCM-JULCOM-C130-cds48|ref_TYPE-1_TM3=RYDTE_TM7=DLVNK_R-TYPE_DTE_DxxxK_Marine_Euryarchaota_Mediterranean_R_GROUP_5_MedDCM-JULCOM-C13_-cds48_prf_P_4JQ6C_MOTIF=DTE-proteorhodopsin_motif
633	L633	OFW64704_ref_HELIO_TM3_RWESL_TM7_SLVAK_R-TYPE_ESL_SxxxK_hypothetical_protein_A2135_06780_Actinobacteria_bacterium_RBG_16_67_15_USA_Rifle_CO_Rifle_background_sediment_well_D04_at_16ft_depth_METAGENOMEActinobacteria_Bacteria_heliorhodopsin-blast-nr	YES	HELIO	R-TYPE	-	RWESL	ESL	SLVAK	SxxxK	Bacteria	p_Actinobacteriota	NA	NA	NA	NA	unknown	NA	NA	NA	NA	NA	GROUP_4_MedDCM-JULCOM-C1481-cds12|ref_TYPE-1_TM3=RYDTE_TM7=DLVNK_R-TYPE_DTE_DxxxK_Marine_Euryarchaota_Mediterranean_R_GROUP_4_MedDCM-JULCOM-C1481-cds12_prf_P_4JQ6C_MOTIF=DTE-proteorhodopsin_motif
634	L634	WP_021808413_ref_HELIO_TM3_RWESL_TM7_SLVAK_R-TYPE_ESL_SxxxK_hypothetical_protein_Leifsonia_rubra_Microbacteriaceae_Micrococcales_Actinobacteria_Bacteria_heliorhodopsin-blast-nr	YES	HELIO	R-TYPE	-	RWESL	ESL	SLVAK	SxxxK	Bacteria	p_Actinobacteriota	NA	NA	NA	NA	unknown	NA	NA	NA	NA	NA	TARA_AON_82_MAG_00306_000000000720-cds7703|TARA_AON_82_MAG_00306_000000000720|qry_TYPE-1_TM3=RMSTM_TM7=DVVCK_R-TYPE_STM_DxxxK_UniRef90_L1J207_TARA_AON_82_MAG_00306_000000000720_+_326_5_846e-88_3_2223_3539_2223_2223_2816_2816_594_594_2934_2934_3020_3020_87_87_3213_3213_3539_3539_327_327_SMAG=TARA_AON_82_MAG_00306_taxid=46946_Geminigera_Eukaryota_Cryptophyceae_Pyrenomonadales_Geminigeraceae_Geminig…
636	L636	KRO50035_ref_HELIO_TM3_RWESL_TM7_SLVAK_R-TYPE_ESL_SxxxK_hypothetical_protein_ABR71_03020_Actinobacteria_bacterium_BACL4_MAG-120820-bin23_Baltic_Sea_surface_water_brackish_water_metagenomic_Actinobacteria_Bacteria_heliorhodopsin-blast-nr	YES	HELIO	R-TYPE	-	RWESL	ESL	SLVAK	SxxxK	Bacteria	p_Actinobacteriota	NA	NA	NA	NA	unknown	NA	NA	NA	NA	NA	W6QLK0_PENRF|qry_TYPE-1_TM3=RYDTN_TM7=DVFSK_R-TYPE_DTN_DxxxK_W6QLK0_PENRF_Rhodopsin_archaeal_bacterial_fungal_Penicillium_roqueforti_Eukaryota_Fungi_Dikarya_Ascomycota_Pezizomycotina_Eurotiomycetes_Eurotiomycetidae_Eurotiales_Aspergillaceae_Penicillium_Penicillium_roqueforti_UNIPROT_EUKARYOTE_
637	L637	WP_010205440_ref_HELIO_TM3_RWESL_TM7_SLVAK_R-TYPE_ESL_SxxxK_hypothetical_protein_Salinibacterium_sp_PAMC_21357_Microbacteriaceae_Micrococcales_Actinobacteria_Bacteria_heliorhodopsin-blast-nr	YES	HELIO	R-TYPE	-	RWESL	ESL	SLVAK	SxxxK	Bacteria	p_Actinobacteriota	NA	NA	NA	NA	unknown	NA	NA	NA	NA	NA	W7I078_9PEZI|qry_TYPE-1_TM3=RYDTI_TM7=DILAK_R-TYPE_DTI_DxxxK_W7I078_9PEZI_Uncharacterized_protein_Drechslerella_stenobrocha_248_Eukaryota_Fungi_Dikarya_Ascomycota_Pezizomycotina_Orbiliomycetes_Orbiliales_Orbiliaceae_Drechslerella_Drechslerella_stenobrocha_248_UNIPROT_EUKARYOTE_
638	L638	WP_097060109_ref_HELIO_TM3_RWESL_TM7_SLVAK_R-TYPE_ESL_SxxxK_hypothetical_protein_Salinibacterium_xinjiangense_Microbacteriaceae_Micrococcales_Actinobacteria_Bacteria_heliorhodopsin-blast-nr	YES	HELIO	R-TYPE	-	RWESL	ESL	SLVAK	SxxxK	Bacteria	p_Actinobacteriota	NA	NA	NA	NA	unknown	NA	NA	NA	NA	NA	ABA61407|ref_TYPE-1_TM3=RYDTE_TM7=DLVNK_R-TYPE_DTE_DxxxK_proteorhodopsin_uncultured_marine_group_II_euryarchaeote_HF70_39H11_R_ABA614_7_prf_MOTIF=DTE-proteorhodopsin_motif
639	L639	WP_104132288_ref_HELIO_TM3_RWESL_TM7_SLVAK_R-TYPE_ESL_SxxxK_hypothetical_protein_Cryobacterium_sp_M91_Microbacteriaceae_Micrococcales_Actinobacteria_Bacteria_heliorhodopsin-blast-nr	YES	HELIO	R-TYPE	-	RWESL	ESL	SLVAK	SxxxK	Bacteria	p_Actinobacteriota	NA	NA	NA	NA	unknown	NA	NA	NA	NA	NA	ABA61391.1|ref_TYPE-1_TM3=RYDTE_TM7=DLVNK_R-TYPE_DTE_DxxxK_proteorhodopsin_uncultured_marine_group_II_euryarchaeote_HF70_59C08_R_ABA61391_1_prf_MOTIF=DTE-proteorhodopsin_motif
640	L640	WP_056886724_ref_HELIO_TM3_RWESL_TM7_SLVAK_R-TYPE_ESL_SxxxK_hypothetical_protein_Nocardioides_sp_Soil777_Nocardioidaceae_Propionibacteriales_Actinobacteria_Bacteria_heliorhodopsin-blast-nr	YES	HELIO	R-TYPE	-	RWESL	ESL	SLVAK	SxxxK	Bacteria	p_Actinobacteriota	NA	NA	NA	NA	unknown	NA	NA	NA	NA	NA	A0YD09|ref_TYPE-1_TM3=RYDTE_TM7=DLWNK_R-TYPE_DTE_DxxxK_Bacteriorhodopsin_marine_gamma_proteobacterium_HTCC2143_Gammaproteobacteria_R_A_YD_9_prf_P_4JQ6C_MOTIF=DTE-proteorhodopsin_motif
641	L641	WP_103479938_ref_HELIO_TM3_RWESL_TM7_SLVAK_R-TYPE_ESL_SxxxK_hypothetical_protein_Cryobacterium_sp_TMN-39-1_Microbacteriaceae_Micrococcales_Actinobacteria_Bacteria_heliorhodopsin-blast-nr	YES	HELIO	R-TYPE	-	RWESL	ESL	SLVAK	SxxxK	Bacteria	p_Actinobacteriota	NA	NA	NA	NA	unknown	NA	NA	NA	NA	NA	ZP_02194911|ref_TYPE-1_TM3=RYDTE_TM7=DVINK_R-TYPE_DTE_DxxxK_bacteriorhodopsin_Vibrio_sp_AND4_Gammaproteobacteria_R_ZP_2194911_prf_P_4KNFE_MOTIF=DTE-proteorhodopsin_motif
642	L642	WP_103460279_ref_HELIO_TM3_RWESL_TM7_SLVAK_R-TYPE_ESL_SxxxK_hypothetical_protein_Cryobacterium_sp_TMN-42_Microbacteriaceae_Micrococcales_Actinobacteria_Bacteria_heliorhodopsin-blast-nr	YES	HELIO	R-TYPE	-	RWESL	ESL	SLVAK	SxxxK	Bacteria	p_Actinobacteriota	NA	NA	NA	NA	unknown	NA	NA	NA	NA	NA	TARA_MED_95_MAG_00492_000000006080-cds6719|TARA_MED_95_MAG_00492_000000006080|qry_TYPE-1_TM3=RYGTT_TM7=DLLSK_R-TYPE_GTT_DxxxK_UniRef90_UPI000C255BC8_TARA_MED_95_MAG_00492_000000006080_+_93_8_069e-18_1_1661_2341_1661_1661_2341_2341_681_681_SMAG=TARA_MED_95_MAG_00492_taxid=33657_Phaeocystis_Eukaryota_Haptophyceae_Phaeocystales_Phaeocystaceae_Phaeocystis_MARINE_EUKARYOTIC_MAG
643	L643	WP_066598408_ref_HELIO_TM3_RWESL_TM7_SLVAK_R-TYPE_ESL_SxxxK_hypothetical_protein_Cryobacterium_arcticum_Microbacteriaceae_Micrococcales_Actinobacteria_Bacteria_heliorhodopsin-blast-nr	YES	HELIO	R-TYPE	-	RWESL	ESL	SLVAK	SxxxK	Bacteria	p_Actinobacteriota	NA	NA	NA	NA	unknown	NA	NA	NA	NA	NA	TARA_PSW_86_MAG_00262_000000004210-cds1571|TARA_PSW_86_MAG_00262_000000004210|qry_TYPE-1_TM3=RYETD_TM7=DILSK_R-TYPE_ETD_DxxxK_UniRef90_L1JQN0_TARA_PSW_86_MAG_00262_000000004210_+_398_1_238e-109_1_2712_3725_2712_2712_3725_3725_1014_1014_SMAG=TARA_PSW_86_MAG_00262_taxid=46946_Geminigera_Eukaryota_Cryptophyceae_Pyrenomonadales_Geminigeraceae_Geminigera_MARINE_EUKARYOTIC_MAG
644	L644	WP_068324853_ref_HELIO_TM3_RWESL_TM7_SLVAK_R-TYPE_ESL_SxxxK_hypothetical_protein_Janibacter_terrae_Intrasporangiaceae_Micrococcales_Actinobacteria_Bacteria_heliorhodopsin-blast-nr	YES	HELIO	R-TYPE	-	RWESL	ESL	SLVAK	SxxxK	Bacteria	p_Actinobacteriota	NA	NA	NA	NA	unknown	NA	NA	NA	NA	NA	TARA_PSW_86_MAG_00262_000000009563-cds3284|TARA_PSW_86_MAG_00262_000000009563|qry_TYPE-1_TM3=RFSTQ_TM7=DALAK_R-TYPE_STQ_DxxxK_UniRef90_L1JUU4_TARA_PSW_86_MAG_00262_000000009563_+_192_1_273e-47_1_5094_6263_5094_5094_6263_6263_1170_1170_SMAG=TARA_PSW_86_MAG_00262_taxid=46946_Geminigera_Eukaryota_Cryptophyceae_Pyrenomonadales_Geminigeraceae_Geminigera_MARINE_EUKARYOTIC_MAG
645	L645	WP_095670794_ref_HELIO_TM3_RWESL_TM7_SLVAK_R-TYPE_ESL_SxxxK_hypothetical_protein_Candidatus_Planktophila_lacus_Candidatus_Planktophila_Candidatus_Nanopelagicales_Actinobacteria_Bacteria_heliorhodopsin-blast-nr	YES	HELIO	R-TYPE	-	RWESL	ESL	SLVAK	SxxxK	Bacteria	p_Actinobacteriota	NA	NA	NA	NA	unknown	NA	NA	NA	NA	NA	TARA_PSW_86_MAG_00279_000000005171-cds5490|TARA_PSW_86_MAG_00279_000000005171|qry_TYPE-1_TM3=RYGTT_TM7=DLLSK_R-TYPE_GTT_DxxxK_UniRef90_A0A061QPX0_TARA_PSW_86_MAG_00279_000000005171_+_101_3_152e-20_1_478_1143_478_478_1143_1143_666_666_SMAG=TARA_PSW_86_MAG_00279_taxid=33657_Phaeocystis_Eukaryota_Haptophyceae_Phaeocystales_Phaeocystaceae_Phaeocystis_MARINE_EUKARYOTIC_MAG
646	L646	WP_095672188_ref_HELIO_TM3_RWESL_TM7_SLVAK_R-TYPE_ESL_SxxxK_hypothetical_protein_Candidatus_Nanopelagicus_hibericus_Candidatus_Nanopelagicus_Candidatus_Nanopelagicales_Actinobacteria_Bacteria_heliorhodopsin-blast-nr	YES	HELIO	R-TYPE	-	RWESL	ESL	SLVAK	SxxxK	Bacteria	p_Actinobacteriota	NA	NA	NA	NA	unknown	NA	NA	NA	NA	NA	NP_923144|ref_TYPE-1_TM3=RYDTE_TM7=DVLAK_R-TYPE_DTE_DxxxK_Cyanobacteria_bacterioopsin_Gloeobacter_violaceus_PCC_7421_Cyanobacteria_Gloeobacterales_R_NP_923144_prf_P_3DDLB_MOTIF=DTE-proteorhodopsin_motif
647	L647	WP_088456600_ref_HELIO_TM3_RWESL_TM7_SLVAK_R-TYPE_ESL_SxxxK_hypothetical_protein_Cryobacterium_sp_LW097_Microbacteriaceae_Micrococcales_Actinobacteria_Bacteria_heliorhodopsin-blast-nr	YES	HELIO	R-TYPE	-	RWESL	ESL	SLVAK	SxxxK	Bacteria	p_Actinobacteriota	NA	NA	NA	NA	unknown	NA	NA	NA	NA	NA	TARA_PSW_86_MAG_00295_000000000223-cds1752|TARA_PSW_86_MAG_00295_000000000223|qry_TYPE-1_TM3=RYETA_TM7=DLLSK_R-TYPE_ETA_DxxxK_UniRef90_A0A061QPX0_TARA_PSW_86_MAG_00295_000000000223_-_212_1_214e-53_2_3322_4373_4373_4373_4272_4272_102_102_3939_3969_3322_3322_618_588_SMAG=TARA_PSW_86_MAG_00295_taxid=13608_Mantoniella_Eukaryota_Viridiplantae_Chlorophyta_Mamiellophyceae_Mamiellales_Mamiellaceae_Manton…
648	L648	WP_104081192_ref_HELIO_TM3_RWESL_TM7_SLVAK_R-TYPE_ESL_SxxxK_hypothetical_protein_Cryobacterium_sp_Y11_Microbacteriaceae_Micrococcales_Actinobacteria_Bacteria_heliorhodopsin-blast-nr	YES	HELIO	R-TYPE	-	RWESL	ESL	SLVAK	SxxxK	Bacteria	p_Actinobacteriota	NA	NA	NA	NA	unknown	NA	NA	NA	NA	NA	TARA_PSW_86_MAG_00295_000000003316-cds8904|TARA_PSW_86_MAG_00295_000000003316|qry_TYPE-1_TM3=RYGTH_TM7=DLSAK_R-TYPE_GTH_DxxxK_UniRef90_UPI00024A08D1_TARA_PSW_86_MAG_00295_000000003316_-_134_3_669e-30_1_598_1230_1230_1230_598_598_633_633_SMAG=TARA_PSW_86_MAG_00295_taxid=13608_Mantoniella_Eukaryota_Viridiplantae_Chlorophyta_Mamiellophyceae_Mamiellales_Mamiellaceae_Mantoniella_MARINE_EUKARYOTIC_MAG
649	L649	WP_095527643_ref_HELIO_TM3_RWESL_TM7_SLVAK_R-TYPE_ESL_SxxxK_hypothetical_protein_Actinobacteria_bacterium_IMCC26103_Actinobacteria_Bacteria_heliorhodopsin-blast-nr	YES	HELIO	R-TYPE	-	RWESL	ESL	SLVAK	SxxxK	Bacteria	p_Actinobacteriota	NA	NA	NA	NA	unknown	NA	NA	NA	NA	NA	TARA_PSW_86_MAG_00303_000000004264-cds14851|TARA_PSW_86_MAG_00303_000000004264|qry_TYPE-1_TM3=RMSTM_TM7=DAMCK_R-TYPE_STM_DxxxK_UniRef90_L1J207_TARA_PSW_86_MAG_00303_000000004264_-_377_2_596e-103_3_10256_11370_11370_11370_11227_11227_144_144_11069_11072_10986_10986_84_81_10891_10891_10256_10256_636_636_SMAG=TARA_PSW_86_MAG_00303_taxid=46946_Geminigera_Eukaryota_Cryptophyceae_Pyrenomonadales_Gemini…
650	L650	WP_095687959_ref_HELIO_TM3_RWESL_TM7_SLVAK_R-TYPE_ESL_SxxxK_hypothetical_protein_Candidatus_Nanopelagicus_abundans_Candidatus_Nanopelagicus_Candidatus_Nanopelagicales_Actinobacteria_Bacteria_heliorhodopsin-blast-nr	YES	HELIO	R-TYPE	-	RWESL	ESL	SLVAK	SxxxK	Bacteria	p_Actinobacteriota	NA	NA	NA	NA	unknown	NA	NA	NA	NA	NA	TARA_PSW_86_MAG_00303_000000008315-cds10989|TARA_PSW_86_MAG_00303_000000008315|qry_TYPE-1_TM3=RHDSS_TM7=DLLSK_R-TYPE_DSS_DxxxK_UniRef90_L1JSE8_TARA_PSW_86_MAG_00303_000000008315_-_347_2_787e-94_2_759_1752_1752_1752_1681_1681_72_72_1466_1469_759_759_708_705_SMAG=TARA_PSW_86_MAG_00303_taxid=46946_Geminigera_Eukaryota_Cryptophyceae_Pyrenomonadales_Geminigeraceae_Geminigera_MARINE_EUKARYOTIC_MAG
651	L651	WP_095688907_ref_HELIO_TM3_RWESL_TM7_SLVAK_R-TYPE_ESL_SxxxK_hypothetical_protein_Candidatus_Planktophila_lacus_Candidatus_Planktophila_Candidatus_Nanopelagicales_Actinobacteria_Bacteria_heliorhodopsin-blast-nr	YES	HELIO	R-TYPE	-	RWESL	ESL	SLVAK	SxxxK	Bacteria	p_Actinobacteriota	NA	NA	NA	NA	unknown	NA	NA	NA	NA	NA	AEF32711|ref_TYPE-1_TM3=RYDTE_TM7=DVLAK_R-TYPE_DTE_DxxxK_rhodopsin_Polarella_glacialis_Eukaryota_Alveolata_dinoflagellates_R_AEF32711_prf_MOTIF=DTE-proteorhodopsin_motif
652	L652	WP_092452052_ref_HELIO_TM3_RWESL_TM7_SLVAK_R-TYPE_ESL_SxxxK_hypothetical_protein_Cryobacterium_levicorallinum_Microbacteriaceae_Micrococcales_Actinobacteria_Bacteria_heliorhodopsin-blast-nr	YES	HELIO	R-TYPE	-	RWESL	ESL	SLVAK	SxxxK	Bacteria	p_Actinobacteriota	NA	NA	NA	NA	unknown	NA	NA	NA	NA	NA	EJX36523|ref_TYPE-1_TM3=RYDTE_TM7=DVLAK_R-TYPE_DTE_DxxxK_Bacteriorhodopsin_freshwater_actinobacterium_acIB1_Actinobacterium_SCGC_AAA027-L06_Actinomycetales_R_EJX36523_prf_P_3DDLB_MOTIF=DTE-proteorhodopsin_motif
653	L653	WP_104129524_ref_HELIO_TM3_RWESL_TM7_SLVAK_R-TYPE_ESL_SxxxK_hypothetical_protein_Cryobacterium_sp_N21_Cryobacterium_Microbacteriaceae_Micrococcales_Actinobacteria_Bacteria_heliorhodopsin-blast-nr	YES	HELIO	R-TYPE	-	RWESL	ESL	SLVAK	SxxxK	Bacteria	p_Actinobacteriota	NA	NA	NA	NA	unknown	NA	NA	NA	NA	NA	M5G4F1_DACPD|qry_TYPE-1_TM3=RFQTT_TM7=DILTK_R-TYPE_QTT_DxxxK_M5G4F1_DACPD_Family_A_G_protein-coupled_receptor-like_protein_Dacryopinax_primogenitus_Eukaryota_Fungi_Dikarya_Basidiomycota_Agaricomycotina_Dacrymycetes_Dacrymycetales_Dacrymycetaceae_Dacryopinax_Dacryopinax_primogenitus_UNIPROT_EUKARYOTE_
654	L654	WP_092341726_ref_HELIO_TM3_RWESL_TM7_SLVAK_R-TYPE_ESL_SxxxK_MULTISPECIES_hypothetical_protein_Cryobacterium_Microbacteriaceae_Micrococcales_Actinobacteria_Bacteria_heliorhodopsin-blast-nr	YES	HELIO	R-TYPE	-	RWESL	ESL	SLVAK	SxxxK	Bacteria	p_Actinobacteriota	NA	NA	NA	NA	unknown	NA	NA	NA	NA	NA	virseq12|ref_TYPE-1_TM3=RYDTE_TM7=DVLAK_R-TYPE_DTE_DxxxK_ACN42852_putative_actinorhodopsin_actinobacterium_MWH-EgelM2-3_D6_Austria_Lake_Egelsee_Actinobacteria_Bacteria_ViralGroupI_Koonin
657	L657	OUV01533_ref_HELIO_TM3_RWESV_TM7_SFVAK_R-TYPE_ESV_SxxxK_hypothetical_protein_CBC37_00115_Acidimicrobiaceae_bacterium_TMED77_Tara_Mediterranean_Sea_METAGENOMEAcidimicrobiaceae_Acidimicrobiales_Acidimicrobiia_Actinobacteria_Bacteria_heliorhodopsin-blast-nr	YES	HELIO	R-TYPE	-	RWESV	ESV	SFVAK	SxxxK	Bacteria	p_Actinobacteriota	NA	NA	NA	NA	unknown	NA	NA	NA	NA	NA	ACT4-MICRO|ref_TYPE-1_TM3=RYDTE_TM7=DVLNK_R-TYPE_DTE_DxxxK_AMD-COM-C923-cds12_COG5524_COG5524_285_Bacteriorhodopsin_freshwater_actinobacterium_acMicro-4_Actinomycetales_R_ACT4-MICRO_prf_MOTIF=DTE-proteorhodopsin_motif
659	L659	KRO52314_ref_HELIO_TM3_RWESV_TM7_SLVAK_R-TYPE_ESV_SxxxK_hypothetical_protein_ABR78_06985_Acidimicrobiia_bacterium_BACL6_MAG-120910-bin40_Baltic_Sea_surface_water_METAGENOMEAcidimicrobiia_Actinobacteria_Bacteria_heliorhodopsin-blast-nr	YES	HELIO	R-TYPE	-	RWESV	ESV	SLVAK	SxxxK	Bacteria	p_Actinobacteriota	NA	NA	NA	NA	unknown	NA	NA	NA	NA	NA	A0A511WV80_9BACI|qry_TYPE-1_TM3=RYDTA_TM7=PILSK_R-TYPE_DTA_PxxxK_A0A511WV80_9BACI_Sensory_rhodopsin-2_Halobacillus_faecis_Bacteria_FirmicutesBacilli_Bacillales_Bacillaceae_Halobacillus_Halobacillus_faecis_UNIPROT_BACTERIA_
660	L660	WP_052609374_ref_HELIO_TM3_RWESV_TM7_SLVAK_R-TYPE_ESV_SxxxK_hypothetical_protein_Actinobacteria_bacterium_IMCC26256_Actinobacteria_Bacteria_heliorhodopsin-blast-nr	YES	HELIO	R-TYPE	-	RWESV	ESV	SLVAK	SxxxK	Bacteria	p_Actinobacteriota	NA	NA	NA	NA	unknown	NA	NA	NA	NA	NA	A0A5B2VFD4_9RHIZ|qry_TYPE-1_TM3=RYTTG_TM7=DLASK_R-TYPE_TTG_DxxxK_A0A5B2VFD4_9RHIZ_Rhodopsin_Salinarimonas_sp_BN140002_Bacteria_Proteobacteria_Alphaproteobacteria_Rhizobiales_Salinarimonadaceae_Salinarimonas_unclassified_Salinarimonas_Salinarimonas_sp_BN140002_UNIPROT_BACTERIA_
661	L661	KRO43549_ref_HELIO_TM3_RWESV_TM7_SLVAK_R-TYPE_ESV_SxxxK_hypothetical_protein_ABR67_05775_Acidimicrobium_sp_BACL17_MAG-120823-bin42_Baltic_Sea_surface_water_METAGENOMEAcidimicrobium_Acidimicrobiaceae_Acidimicrobiales_Acidimicrobiia_Actinobacteria_Bacteria_heliorhodopsin-blast-nr	YES	HELIO	R-TYPE	-	RWESV	ESV	SLVAK	SxxxK	Bacteria	p_Actinobacteriota	NA	NA	NA	NA	unknown	NA	NA	NA	NA	NA	A0A5B8IGF4_9VIRU|qry_TYPE-1_TM3=RYDTV_TM7=DLFSK_R-TYPE_DTV_DxxxK_A0A5B8IGF4_9VIRU_Bacteriorhodopsin-like_protein_Mimiviridae_sp_ChoanoV1_Viruses_Varidnaviria_Bamfordvirae_Nucleocytoviricota_Megaviricetes_Imitervirales_Mimiviridae_unclassified_Mimiviridae_Mimiviridae_sp_ChoanoV1_UNIPROT_VIRUSES_
662	L662	KRO37773_ref_HELIO_TM3_RWESV_TM7_SLVAK_R-TYPE_ESV_SxxxK_hypothetical_protein_ABR57_04230_Acidimicrobium_sp_BACL17_MAG-120924-bin0_Baltic_Sea_surface_water_METAGENOMEAcidimicrobium_Acidimicrobiaceae_Acidimicrobiales_Acidimicrobiia_Actinobacteria_Bacteria_heliorhodopsin-blast-nr	YES	HELIO	R-TYPE	-	RWESV	ESV	SLVAK	SxxxK	Bacteria	p_Actinobacteriota	NA	NA	NA	NA	unknown	NA	NA	NA	NA	NA	YP_003552453|ref_TYPE-1_TM3=RYDTE_TM7=DVLNK_R-TYPE_DTE_DxxxK_hypothetical_protein_SAR116_2126_Candidatus_Puniceispirillum_marinum_IMCC1322_Alphaproteobacteria_R_YP_3552453_prf_P_4JQ6C_MOTIF=DTE-proteorhodopsin_motif
663	L663	KRO63321_ref_HELIO_TM3_RWESV_TM7_SLVAK_R-TYPE_ESV_SxxxK_hypothetical_protein_ABR76_03480_partial_Acidimicrobiia_bacterium_BACL6_MAG-121220-bin61_Baltic_Sea_surface_water_METAGENOMEacIV_cluster_Acidimicrobiia_Actinobacteria_Bacteria_heliorhodopsin-blast-nr	YES	HELIO	R-TYPE	-	RWESV	ESV	SLVAK	SxxxK	Bacteria	p_Actinobacteriota	NA	NA	NA	NA	unknown	NA	NA	NA	NA	NA	A0A5C0XPL4_PYRFU|qry_HELIO_TM3=RWETI_TM7=SFVSK_R-TYPE_ETI_SxxxK_A0A5C0XPL4_PYRFU_Uncharacterized_protein_Pyrococcus_furiosus_Archaea_Euryarchaeota_Thermococci_Thermococcales_Thermococcaceae_Pyrococcus_Pyrococcus_furiosus_UNIPROT_ARCHAEA_
664	L664	WP_077342575_ref_HELIO_TM3_RWESV_TM7_SLVAK_R-TYPE_ESV_SxxxK_hypothetical_protein_Tessaracoccus_flavus_Propionibacteriaceae_Propionibacteriales_Actinobacteria_Bacteria_heliorhodopsin-blast-nr	YES	HELIO	R-TYPE	-	RWESV	ESV	SLVAK	SxxxK	Bacteria	p_Actinobacteriota	NA	NA	NA	NA	unknown	NA	NA	NA	NA	NA	A0A5C6VX47_9BACI|qry_TYPE-1_TM3=RYDTA_TM7=PIFSK_R-TYPE_DTA_PxxxK_A0A5C6VX47_9BACI_Lactococcin_Metabacillus_litoralis_Bacteria_FirmicutesBacilli_Bacillales_Bacillaceae_Metabacillus_Metabacillus_litoralis_UNIPROT_BACTERIA_
665	L665	WP_035950083_ref_HELIO_TM3_RWESV_TM7_SLVAK_R-TYPE_ESV_SxxxK_hypothetical_protein_Knoellia_flava_Intrasporangiaceae_Micrococcales_Actinobacteria_Bacteria_heliorhodopsin-blast-nr	YES	HELIO	R-TYPE	-	RWESV	ESV	SLVAK	SxxxK	Bacteria	p_Actinobacteriota	NA	NA	NA	NA	unknown	NA	NA	NA	NA	NA	A0A5D4KIP2_9BACI|qry_TYPE-1_TM3=RYDTA_TM7=PIFSK_R-TYPE_DTA_PxxxK_A0A5D4KIP2_9BACI_Lactococcin_Bacillus_vietnamensis_Bacteria_FirmicutesBacilli_Bacillales_Bacillaceae_Bacillus_Bacillus_vietnamensis_UNIPROT_BACTERIA_
666	L666	WP_035936430_ref_HELIO_TM3_RWESV_TM7_SLVAK_R-TYPE_ESV_SxxxK_hypothetical_protein_Knoellia_aerolata_Intrasporangiaceae_Micrococcales_Actinobacteria_Bacteria_heliorhodopsin-blast-nr	YES	HELIO	R-TYPE	-	RWESV	ESV	SLVAK	SxxxK	Bacteria	p_Actinobacteriota	NA	NA	NA	NA	unknown	NA	NA	NA	NA	NA	A0A5M6BYV0_9TREE|qry_TYPE-1_TM3=RYDTT_TM7=DVLAK_R-TYPE_DTT_DxxxK_A0A5M6BYV0_9TREE_Uncharacterized_protein_Kwoniella_shandongensis_Eukaryota_Fungi_Dikarya_Basidiomycota_Agaricomycotina_Tremellomycetes_Tremellales_Cryptococcaceae_Kwoniella_Kwoniella_shandongensis_UNIPROT_EUKARYOTE_
667	L667	KGN29028_ref_HELIO_TM3_RWESV_TM7_SLVAK_R-TYPE_ESV_SxxxK_hypothetical_protein_N798_15560_Knoellia_flava_TL1_China_pig_manure_Intrasporangiaceae_Micrococcales_Actinobacteria_Bacteria_heliorhodopsin-blast-nr	YES	HELIO	R-TYPE	-	RWESV	ESV	SLVAK	SxxxK	Bacteria	p_Actinobacteriota	NA	NA	NA	NA	unknown	NA	NA	NA	NA	NA	A0A5Q4E204_9CYAN|qry_TYPE-1_TM3=RYDTA_TM7=PFFSK_R-TYPE_DTA_PxxxK_A0A5Q4E204_9CYAN_Lactococcin_Leptolyngbya_sp_DLM2_Bin27_Bacteria_Cyanobacteria_Synechococcales_Leptolyngbyaceae_Leptolyngbya_Leptolyngbya_sp_DLM2_Bin27_UNIPROT_BACTERIA_
668	L668	WP_076060062_ref_HELIO_TM3_RWESV_TM7_SLVAK_R-TYPE_ESV_SxxxK_hypothetical_protein_Tessaracoccus_sp_ZS01_Tessaracoccus_Propionibacteriaceae_Propionibacteriales_Actinobacteria_Bacteria_heliorhodopsin-blast-nr	YES	HELIO	R-TYPE	-	RWESV	ESV	SLVAK	SxxxK	Bacteria	p_Actinobacteriota	NA	NA	NA	NA	unknown	NA	NA	NA	NA	NA	A0A5R9JAM4_9PROT|qry_TYPE-1_TM3=RYDTT_TM7=DVLSK_R-TYPE_DTT_DxxxK_A0A5R9JAM4_9PROT_Rhodopsin_Lichenicoccus_roseus_Bacteria_Proteobacteria_Alphaproteobacteria_Rhodospirillales_Acetobacteraceae_Lichenicoccus_Lichenicoccus_roseus_UNIPROT_BACTERIA_
693	L693	A0A3N1A561_9ACTN_qry_TYPE-1_TM3_HYDTS_TM7_SALMK_H-TYPE_DTS_SxxxK_A0A3N1A561_9ACTN_Bacteriorhodopsin_Micromonospora_sp_Llam0_Bacteria_Actinobacteria_Micromonosporales_Micromonosporaceae_Micromonospora_unclassified_Micromonospora_Micromonospora_sp_Llam0_UNIPROT_BACTERIA_	NO	TYPE-1	H-TYPE	ALT-RHODOPSIN	HYDTS	DTS	SALMK	SxxxK	Bacteria	p_Actinobacteriota	NA	NA	NA	NA	unknown	NA	NA	NA	NA	NA	AHH02101.1|ref_TYPE-1_TM3=RYETA_TM7=DLLSK_R-TYPE_ETA_DxxxK_na_Monomastix_opisthostigma_Viridiplantae_green_algae_Green_algal_CCRs_confirmed=na_nearIdentity=na_ref=doi_10_1038_nmeth_2836
710	L710	A0A562IFJ8_MICOL_qry_TYPE-1_TM3_HYDTS_TM7_SALMK_H-TYPE_DTS_SxxxK_A0A562IFJ8_MICOL_Bacteriorhodopsin_Micromonospora_olivasterospora_Bacteria_Actinobacteria_Micromonosporales_Micromonosporaceae_Micromonospora_Micromonospora_olivasterospora_UNIPROT_BACTERIA_	NO	TYPE-1	H-TYPE	ALT-RHODOPSIN	HYDTS	DTS	SALMK	SxxxK	Bacteria	p_Actinobacteriota	NA	NA	NA	NA	unknown	NA	NA	NA	NA	NA	QAXM01004948.1_gmes_4260|ref_TYPE-1_TM3=RYETH_TM7=DIVSK_R-TYPE_ETH_DxxxK_na_Chlamydomonas_sp_WS3_Viridiplantae_green_algae_Green_algal_CCRs_confirmed=na_nearIdentity=na
884	L884	GCF-001905095-C65-cds15_GCF-001905095-C65_qry_TYPE-1_TM3_HYDTS_TM7_SALMK_H-TYPE_DTS_SxxxK_K04641_bop_bacteriorhodopsin_GCF-001905095_d_Bacteria_p_Actinobacteriota_c_Actinomycetia_o_Mycobacteriales_f_Micromonosporaceae_g_Micromonospora_s_Micromonospora_sp001905095_gbk_PROKARYOTIC_GENOME	NO	TYPE-1	H-TYPE	ALT-RHODOPSIN	HYDTS	DTS	SALMK	SxxxK	Bacteria	p_Actinobacteriota	PROKARYOTIC_GENOME	GCF-001905095-C65	40638	69.01	non-NCLDV	-5.56631	27	4	17	-	ERR3586940-C60790-cds1|ERR3586940-C60790|qry_TYPE-1_TM3=HYDTD_TM7=DLIAK_H-TYPE_DTD_DxxxK_ERR3586940_fasta_fa_gbk_TARA_MARINE_METATRANSCRIPTOME
898	L898	GCF-003751085-C2-cds1099_GCF-003751085-C2_qry_TYPE-1_TM3_HYDTS_TM7_SALMK_H-TYPE_DTS_SxxxK_K04641_bop_bacteriorhodopsin_GCF-003751085_d_Bacteria_p_Actinobacteriota_c_Actinomycetia_o_Mycobacteriales_f_Micromonosporaceae_g_Micromonospora_s_Micromonospora_sp003751085_gbk_PROKARYOTIC_GENOME	NO	TYPE-1	H-TYPE	ALT-RHODOPSIN	HYDTS	DTS	SALMK	SxxxK	Bacteria	p_Actinobacteriota	PROKARYOTIC_GENOME	GCF-003751085-C2	2669580	70.42	non-NCLDV	-6.94511	2495	421	1777	RNAPL:382.5,RNAPS:329.4	YP_293832.1|ref_HELIO_TM3=RWETT_TM7=SFFAK_R-TYPE_ETT_SxxxK_hypothetical_protein_EhV078_Emiliania_huxleyi_virus_86_Phycodnaviridae_ehux-blast
1033	L1112	AlinenLipids-bin-9645-C118-cds6_AlinenLipids-bin-9645-C118_qry_TYPE-1_TM3_RYDTG_TM7_DLTAK_R-TYPE_DTG_DxxxK_K04641_bop_bacteriorhodopsin_AlinenLipids-bin-9645_d_Bacteria_p_Actinobacteriota_c_Actinomycetia_o_Mycobacteriales_f_Mycobacteriaceae_g_Mycobacterium_s_gbk_PROKARYOTIC_GENOME	NO	TYPE-1	R-TYPE	-	RYDTG	DTG	DLTAK	DxxxK	Bacteria	p_Actinobacteriota	NA	AlinenLipids-bin-9645-C118	9648	66.85	non-NCLDV	-6.56243	13	3	13	-	ERR3586720-C47180-cds1|ERR3586720-C47180|qry_TYPE-1_TM3=HYDTD_TM7=DLIAK_H-TYPE_DTD_DxxxK_ERR3586720_fasta_fa_gbk_TARA_MARINE_METATRANSCRIPTOME
1229	L1308	A0A3A1U0D8_9MICO_qry_TYPE-1_TM3_RYDSE_TM7_DIVSK_R-TYPE_DSE_DxxxK_A0A3A1U0D8_9MICO_Rhodopsin_Amnibacterium_setariae_Bacteria_Actinobacteria_Micrococcales_Microbacteriaceae_Amnibacterium_Amnibacterium_setariae_UNIPROT_BACTERIA_	NO	TYPE-1	R-TYPE	-	RYDSE	DSE	DIVSK	DxxxK	Bacteria	p_Actinobacteriota	NA	NA	NA	NA	unknown	NA	NA	NA	NA	NA	virseq15|ref_TYPE-1_TM3=RYDTS_TM7=DIFSK_R-TYPE_DTS_DxxxK_YP_008052647_hypothetical_protein_PGCG_00329_Phaeocystis_globosa_virus_unclassified_Prymnesiovirus_Prymnesiovirus_Phycodnaviridae_dsDNA_viruses_no_RNA_stage_Viruses_ViralGroupI_Koonin
1296	L1375	ErkenSummer-bin-5006-C6-cds17_ErkenSummer-bin-5006-C6_qry_TYPE-1_TM3_RYDTG_TM7_DLLAK_R-TYPE_DTG_DxxxK_K04641_bop_bacteriorhodopsin_ErkenSummer-bin-5006_d_Bacteria_p_Actinobacteriota_c_Thermoleophilia_o_Solirubrobacterales_f_70-9_g_s_gbk_PROKARYOTIC_GENOME	NO	TYPE-1	R-TYPE	-	RYDTG	DTG	DLLAK	DxxxK	Bacteria	p_Actinobacteriota	NA	ErkenSummer-bin-5006-C6	51494	63.91	non-NCLDV	-7.62	50	15	45	-	ERR3586700-C55040-cds2|ERR3586700-C55040|qry_TYPE-1_TM3=HYDTD_TM7=DLIAK_H-TYPE_DTD_DxxxK_ERR3586700_fasta_fa_gbk_TARA_MARINE_METATRANSCRIPTOME
1324	L1403	GCA-009699565-1-ASM969956v1-C180-cds3_GCA-009699565-1-ASM969956v1-C180_qry_TYPE-1_TM3_RYDTG_TM7_DLTAK_R-TYPE_DTG_DxxxK_K04641_bop_bacteriorhodopsin_GCA-009699565-1-ASM969956v1_d_Bacteria_p_Actinobacteriota_c_Thermoleophilia_o_Solirubrobacterales_f_Solirubrobacteraceae_g_F1-60-MAGs163_s_gbk_PROKARYOTIC_GENOME	NO	TYPE-1	R-TYPE	-	RYDTG	DTG	DLTAK	DxxxK	Bacteria	p_Actinobacteriota	NA	GCA-009699565-1-ASM969956v1-C180	3735	62.65	unknown	NA	NA	NA	NA	NA	B1-Sed10-C52071-cds1|B1-Sed10-C52071|ref_HELIO_TM3=RWESL_TM7=SLVAK_R-TYPE_ESL_SxxxK_MORN-HeR_Heliorhodopsin_Anaerobic_Firmicutes
1356	L1435	3300027823-69-C42-cds9_3300027823-69-C42_qry_TYPE-1_TM3_RYDTG_TM7_DLLAK_R-TYPE_DTG_DxxxK_K04641_bop_bacteriorhodopsin_3300027823-69_d_Bacteria_p_Actinobacteriota_c_Thermoleophilia_o_Solirubrobacterales_f_70-9_g_67-14_s_gbk_PROKARYOTIC_GENOME	NO	TYPE-1	R-TYPE	-	RYDTG	DTG	DLLAK	DxxxK	Bacteria	p_Actinobacteriota	NA	3300027823-69-C42	17994	66.6	non-NCLDV	-9.03412	19	5	14	-	ERR3586685-C105820-cds1|ERR3586685-C105820|qry_TYPE-1_TM3=HYDTD_TM7=DLIAK_H-TYPE_DTD_DxxxK_ERR3586685_fasta_fa_gbk_TARA_MARINE_METATRANSCRIPTOME
1357	L1436	3300027832-78-C16-cds12_3300027832-78-C16_qry_TYPE-1_TM3_RYDTG_TM7_DISAK_R-TYPE_DTG_DxxxK_K04641_bop_bacteriorhodopsin_3300027832-78_d_Bacteria_p_Actinobacteriota_c_Thermoleophilia_o_Solirubrobacterales_f_Solirubrobacteraceae_g_F1-60-MAGs163_s_gbk_PROKARYOTIC_GENOME	NO	TYPE-1	R-TYPE	-	RYDTG	DTG	DISAK	DxxxK	Bacteria	p_Actinobacteriota	NA	3300027832-78-C16	57740	61.82	non-NCLDV	-8.80277	50	14	45	-	ERR3586688-C71078-cds1|ERR3586688-C71078|qry_TYPE-1_TM3=HFDSS_TM7=DLVGK_H-TYPE_DSS_DxxxK_ERR3586688_fasta_fa_gbk_TARA_MARINE_METATRANSCRIPTOME
1459	L1538	3300007354-5-C42-cds15_3300007354-5-C42_qry_HELIO_TM3_RWETV_TM7_SLLAK_R-TYPE_ETV_SxxxK_hypothetical_protein_3300007354-5_d_Bacteria_p_Actinobacteriota_c_RBG-13-55-18_o_RBG-13-55-18_f_RBG-13-55-18_g_SURF-21_s_SURF-21_sp003598015_gbk_PROKARYOTIC_GENOME	NO	HELIO	R-TYPE	-	RWETV	ETV	SLLAK	SxxxK	Bacteria	p_Actinobacteriota	NA	3300007354-5-C42	37573	62.06	non-NCLDV	-5.7571	38	10	30	-	CE-Oct18-C96884-cds2|CE-Oct18-C96884|qry_TYPE-1_TM3=HYSTL_TM7=DFTSK_H-TYPE_STL_DxxxK_CE-Oct18_FRESHWATER_METAGENOME
1460	L1539	3300009083-123-C101-cds4_3300009083-123-C101_qry_HELIO_TM3_RWETL_TM7_SLVAK_R-TYPE_ETL_SxxxK_hypothetical_protein_3300009083-123_d_Bacteria_p_Actinobacteriota_c_Actinomycetia_o_Nanopelagicales_f_UBA10799_g_s_gbk_PROKARYOTIC_GENOME	NO	HELIO	R-TYPE	-	RWETL	ETL	SLVAK	SxxxK	Bacteria	p_Actinobacteriota	NA	3300009083-123-C101	4840	61.74	unknown	NA	NA	NA	NA	NA	ERR3587123-C42588-cds1|ERR3587123-C42588|qry_TYPE-1_TM3=RYATQ_TM7=DVTSK_R-TYPE_ATQ_DxxxK_ERR3587123_fasta_fa_gbk_TARA_MARINE_METATRANSCRIPTOME
1466	L1545	3300014502-33-C23-cds10_3300014502-33-C23_qry_HELIO_TM3_RWETI_TM7_SLTAK_R-TYPE_ETI_SxxxK_hypothetical_protein_3300014502-33_d_Bacteria_p_Actinobacteriota_c_RBG-13-55-18_o_Fen-727_f_Fen-727_g_FEN-727_s_FEN-727_sp003154635_gbk_PROKARYOTIC_GENOME	NO	HELIO	R-TYPE	-	RWETI	ETI	SLTAK	SxxxK	Bacteria	p_Actinobacteriota	NA	3300014502-33-C23	28269	58.95	non-NCLDV	-3.63053	24	8	18	-	HRS-EL4-C29509-cds2|HRS-EL4-C29509|qry_HELIO_TM3=HYESV_TM7=SIVAK_H-TYPE_ESV_SxxxK_FRESHWATER_HIRES_UNBINNED_CONTIGS_rhodopsin-contigs-from-unbinned-hires_gbk_FRESHWATER_HIRES_UNBINNED_CONTIGS
1489	L1568	Loclat-bin-09341-C131-cds8_Loclat-bin-09341-C131_qry_TYPE-1_TM3_RYDTG_TM7_DLLAK_R-TYPE_DTG_DxxxK_K04641_bop_bacteriorhodopsin_Loclat-bin-09341_d_Bacteria_p_Actinobacteriota_c_Actinomycetia_o_Mycobacteriales_f_Mycobacteriaceae_g_Mycobacterium_s_gbk_PROKARYOTIC_GENOME	NO	TYPE-1	R-TYPE	-	RYDTG	DTG	DLLAK	DxxxK	Bacteria	p_Actinobacteriota	NA	Loclat-bin-09341-C131	10901	67.08	non-NCLDV	-4.39778	9	3	7	-	ERR3587152-C17677-cds1|ERR3587152-C17677|qry_TYPE-1_TM3=HYDTD_TM7=DLIAK_H-TYPE_DTD_DxxxK_ERR3587152_fasta_fa_gbk_TARA_MARINE_METATRANSCRIPTOME
1597	L1676	A0A4R7FLM5_9MICO_qry_TYPE-1_TM3_RYDSE_TM7_DIVAK_R-TYPE_DSE_DxxxK_A0A4R7FLM5_9MICO_Bacteriorhodopsin_Amnibacterium_kyonggiense_Bacteria_Actinobacteria_Micrococcales_Microbacteriaceae_Amnibacterium_Amnibacterium_kyonggiense_UNIPROT_BACTERIA_	NO	TYPE-1	R-TYPE	-	RYDSE	DSE	DIVAK	DxxxK	Bacteria	p_Actinobacteriota	NA	NA	NA	NA	unknown	NA	NA	NA	NA	NA	CAMPEP_0184321852|CAMNT_0026642821|qry_TYPE-1_TM3=RYDSN_TM7=DVMSK_R-TYPE_DSN_DxxxK_NCGR_PEP_ID=MMETSP1049-20130417_121487_1_TAXON_ID=77928_ORGANISM=Proteomonas_sulcata_Strain_CCMP704_LENGTH=308_DNA_ID=CAMNT_0026642821_DNA_START=1_DNA_END=926_DNA_ORIENTATION=-_MMETSP
1664	L1743	A0A1H6XB79_9ACTN_qry_TYPE-1_TM3_RYDTA_TM7_PILSK_R-TYPE_DTA_PxxxK_A0A1H6XB79_9ACTN_Bacteriorhodopsin_Xiangella_phaseoli_Bacteria_Actinobacteria_Micromonosporales_Micromonosporaceae_Xiangella_Xiangella_phaseoli_UNIPROT_BACTERIA_	NO	TYPE-1	R-TYPE	-	RYDTA	DTA	PILSK	PxxxK	Bacteria	p_Actinobacteriota	NA	NA	NA	NA	unknown	NA	NA	NA	NA	NA	D5HC99|ref_TYPE-1_TM3=RYDTY_TM7=DVTAK_R-TYPE_DTY_DxxxK_Sensory_rhodopsin_I_SR-I_Salinibacter_ruber_strain_M8_Bacteroidetes_R_D5HC99_prf_P_2WJLA_MOTIF=DTY
1714	L1793	Loc090402-1m-bin-0152-C189-cds3_Loc090402-1m-bin-0152-C189_qry_TYPE-1_TM3_RYDTG_TM7_DLTAK_R-TYPE_DTG_DxxxK_K04641_bop_bacteriorhodopsin_Loc090402-1m-bin-0152_d_Bacteria_p_Actinobacteriota_c_Actinomycetia_o_Mycobacteriales_f_Mycobacteriaceae_g_Mycobacterium_s_gbk_PROKARYOTIC_GENOME	NO	TYPE-1	R-TYPE	-	RYDTG	DTG	DLTAK	DxxxK	Bacteria	p_Actinobacteriota	NA	Loc090402-1m-bin-0152-C189	3537	65.99	unknown	NA	NA	NA	NA	NA	CEQT01282277-cds4|CEQT01282277|qry_TYPE-1_TM3=RYDST_TM7=DIFSK_R-TYPE_DST_DxxxK_GCA_001371095_1_TARA_072_SRF_0_22-3_TARA_MARINE_METAGENOME
1823	L1902	Ikeda-100m-C1810-cds5_Ikeda-100m-C1810_qry_TYPE-1_TM3_RYDTG_TM7_DVTSK_R-TYPE_DTG_DxxxK_Ikeda-100m_FRESHWATER_METAGENOME	NO	TYPE-1	R-TYPE	-	RYDTG	DTG	DVTSK	DxxxK	Bacteria	p_Actinobacteriota	NA	Ikeda-100m-C1810	11310	62.17	non-NCLDV	-9.58737	10	3	9	-	ERR3586680-C65816-cds1|ERR3586680-C65816|qry_TYPE-1_TM3=HFDSS_TM7=DLVGK_H-TYPE_DSS_DxxxK_ERR3586680_fasta_fa_gbk_TARA_MARINE_METATRANSCRIPTOME
1877	L1956	LaPlata-15m-a-bin-139-C187-cds4_LaPlata-15m-a-bin-139-C187_qry_TYPE-1_TM3_RYDTG_TM7_DLTAK_R-TYPE_DTG_DxxxK_K04641_bop_bacteriorhodopsin_LaPlata-15m-a-bin-139_d_Bacteria_p_Actinobacteriota_c_Actinomycetia_o_Mycobacteriales_f_Mycobacteriaceae_g_Mycobacterium_s_gbk_PROKARYOTIC_GENOME	NO	TYPE-1	R-TYPE	-	RYDTG	DTG	DLTAK	DxxxK	Bacteria	p_Actinobacteriota	NA	LaPlata-15m-a-bin-139-C187	3169	69.55	unknown	NA	NA	NA	NA	NA	AMZT-TAPS-S-RCM45-SRR1796116-C157003-cds2|AMZT-TAPS-S-RCM45-SRR1796116-C157003|qry_TYPE-1_TM3=RYDSA_TM7=DVIAK_R-TYPE_DSA_DxxxK_AMZT-TAPS-S-RCM45-SRR1796116_FRESHWATER_METAGENOME
1878	L1957	LaPlata-15m-a-bin-383-C2-cds3_LaPlata-15m-a-bin-383-C2_qry_TYPE-1_TM3_RYDTG_TM7_DLAAK_R-TYPE_DTG_DxxxK_K04641_bop_bacteriorhodopsin_LaPlata-15m-a-bin-383_d_Bacteria_p_Actinobacteriota_c_Thermoleophilia_o_Solirubrobacterales_f_Solirubrobacteraceae_g_F1-60-MAGs163_s_gbk_PROKARYOTIC_GENOME	NO	TYPE-1	R-TYPE	-	RYDTG	DTG	DLAAK	DxxxK	Bacteria	p_Actinobacteriota	NA	LaPlata-15m-a-bin-383-C2	19197	70.43	non-NCLDV	-7.31483	21	6	16	-	ERR3586710-C25873-cds1|ERR3586710-C25873|qry_TYPE-1_TM3=KYDTA_TM7=DLVSK_K-TYPE_DTA_DxxxK_ERR3586710_fasta_fa_gbk_TARA_MARINE_METATRANSCRIPTOME
1884	L1963	GCA-004563715-C1-cds23_GCA-004563715-C1_qry_TYPE-1_TM3_RYDTT_TM7_DILAK_R-TYPE_DTT_DxxxK_K04641_bop_bacteriorhodopsin_GCA-004563715_d_Bacteria_p_Actinobacteriota_c_Rubrobacteria_o_Rubrobacterales_f_Rubrobacteraceae_g_SIRX01_s_SIRX01_sp004563715_gbk_PROKARYOTIC_GENOME	NO	TYPE-1	R-TYPE	-	RYDTT	DTT	DILAK	DxxxK	Bacteria	p_Actinobacteriota	NA	GCA-004563715-C1	88360	64.79	non-NCLDV	-7.24468	92	21	74	-	ERR3586710-C26697-cds1|ERR3586710-C26697|qry_TYPE-1_TM3=HYDTD_TM7=DLIAK_H-TYPE_DTD_DxxxK_ERR3586710_fasta_fa_gbk_TARA_MARINE_METATRANSCRIPTOME
1940	L2019	GCF-001029505-C6-cds105_GCF-001029505-C6_qry_TYPE-1_TM3_RYDTG_TM7_DVLAK_R-TYPE_DTG_DxxxK_K04641_bop_bacteriorhodopsin_GCF-001029505_d_Bacteria_p_Actinobacteriota_c_Rubrobacteria_o_Rubrobacterales_f_Rubrobacteraceae_g_Rubrobacter_A_s_Rubrobacter_A_aplysinae_gbk_PROKARYOTIC_GENOME	NO	TYPE-1	R-TYPE	-	RYDTG	DTG	DVLAK	DxxxK	Bacteria	p_Actinobacteriota	NA	GCF-001029505-C6	201704	65.55	non-NCLDV	-6.60752	201	53	167	-	ERR3586718-C18063-cds1|ERR3586718-C18063|qry_TYPE-1_TM3=HYDTD_TM7=DLIAK_H-TYPE_DTD_DxxxK_ERR3586718_fasta_fa_gbk_TARA_MARINE_METATRANSCRIPTOME
1979	L2058	LaPlata-b-bin-0392-C230-cds2_LaPlata-b-bin-0392-C230_qry_TYPE-1_TM3_RYDTG_TM7_DLLAK_R-TYPE_DTG_DxxxK_K04641_bop_bacteriorhodopsin_LaPlata-b-bin-0392_d_Bacteria_p_Actinobacteriota_c_Thermoleophilia_o_Solirubrobacterales_f_70-9_g_67-14_s_gbk_PROKARYOTIC_GENOME	NO	TYPE-1	R-TYPE	-	RYDTG	DTG	DLLAK	DxxxK	Bacteria	p_Actinobacteriota	NA	LaPlata-b-bin-0392-C230	1875	65.01	unknown	NA	NA	NA	NA	NA	GCF-002869765-C63-cds15|GCF-002869765-C63|qry_TYPE-1_TM3=RYDTA_TM7=PILSK_R-TYPE_DTA_PxxxK_K04641_bop_bacteriorhodopsin_GCF-002869765_d_Bacteria_p_Deinococcota_c_Deinococci_o_Deinococcales_f_Deinococcaceae_g_Deinococcus_s_Deinococcus_planocerae_gbk_PROKARYOTIC_GENOME
1980	L2059	LaPlata-b-bin-2900-C3-cds21_LaPlata-b-bin-2900-C3_qry_HELIO_TM3_RWETL_TM7_SLTAK_R-TYPE_ETL_SxxxK_hypothetical_protein_LaPlata-b-bin-2900_d_Bacteria_p_Actinobacteriota_c_Thermoleophilia_o_RBG-16-64-13_f_RBG-16-64-13_g_s_gbk_PROKARYOTIC_GENOME	NO	HELIO	R-TYPE	-	RWETL	ETL	SLTAK	SxxxK	Bacteria	p_Actinobacteriota	NA	LaPlata-b-bin-2900-C3	26374	67.99	non-NCLDV	-8.11996	24	7	22	-	ERR3586691-C15285-cds1|ERR3586691-C15285|qry_TYPE-1_TM3=HYDTD_TM7=DLIAK_H-TYPE_DTD_DxxxK_ERR3586691_fasta_fa_gbk_TARA_MARINE_METATRANSCRIPTOME
2084	L2163	GCF-003074135-C1-cds145_GCF-003074135-C1_qry_TYPE-1_TM3_RYSTQ_TM7_DVGSK_R-TYPE_STQ_DxxxK_K04643_sop_sensory_rhodopsin_GCF-003074135_d_Bacteria_p_Actinobacteriota_c_Actinomycetia_o_Euzebyales_f_Euzebyaceae_g_Euzebya_s_Euzebya_tangerina_gbk_PROKARYOTIC_GENOME	NO	TYPE-1	R-TYPE	-	RYSTQ	STQ	DVGSK	DxxxK	Bacteria	p_Actinobacteriota	NA	GCF-003074135-C1	3445264	68.9	non-NCLDV	-7.32116	3120	682	2589	-	ERR3586709-C47025-cds1|ERR3586709-C47025|qry_TYPE-1_TM3=HYDTD_TM7=DLIAK_H-TYPE_DTD_DxxxK_ERR3586709_fasta_fa_gbk_TARA_MARINE_METATRANSCRIPTOME
2194	L2273	LaPlata-7m-b-bin-116-C45-cds3_LaPlata-7m-b-bin-116-C45_qry_TYPE-1_TM3_RYDTG_TM7_DLLAK_R-TYPE_DTG_DxxxK_K04641_bop_bacteriorhodopsin_LaPlata-7m-b-bin-116_d_Bacteria_p_Actinobacteriota_c_Actinomycetia_o_Mycobacteriales_f_Mycobacteriaceae_g_Mycobacterium_s_gbk_PROKARYOTIC_GENOME	NO	TYPE-1	R-TYPE	-	RYDTG	DTG	DLLAK	DxxxK	Bacteria	p_Actinobacteriota	NA	LaPlata-7m-b-bin-116-C45	6045	70.29	non-NCLDV	-4.14911	4	1	2	-	HRS-EL12-C102012-cds1|HRS-EL12-C102012|qry_HELIO_TM3=HYESA_TM7=SALAK_H-TYPE_ESA_SxxxK_FRESHWATER_HIRES_UNBINNED_CONTIGS_rhodopsin-contigs-from-unbinned-hires_gbk_FRESHWATER_HIRES_UNBINNED_CONTIGS
582	L582	TE_18_00452_TE_18-c44_ref_HELIO_TM3_RWESL_TM7_SLISK_R-TYPE_ESL_SxxxK_hypothetical_protein_heliorhodopsins_ASGARD	YES	HELIO	R-TYPE	-	RWESL	ESL	SLISK	SxxxK	Bacteria	p_Asgardarchaeota	NA	TE_18-c44	NA	NA	unknown	NA	NA	NA	NA	NA	A0A2T4YTZ4_9SPHN|qry_TYPE-1_TM3=RYDTG_TM7=DVIAK_R-TYPE_DTG_DxxxK_A0A2T4YTZ4_9SPHN_Bacteriorhodopsin_Sphingomonas_aerolata_Bacteria_Proteobacteria_Alphaproteobacteria_Sphingomonadales_Sphingomonadaceae_Sphingomonas_Sphingomonas_aerolata_UNIPROT_BACTERIA_
67	L67	ACM89772_ref_TYPE-1_TM3_RYDTE_TM7_DAINK_R-TYPE_DTE_DxxxK_proteorhodopsin_Dokdonia_donghaensis_Bacteroidetes_Flavobacteria_R_ACM89772_prf_MOTIF_DTE-proteorhodopsin_motif	YES	TYPE-1	R-TYPE	-	RYDTE	DTE	DAINK	DxxxK	Bacteria	p_Bacteroidota	NA	NA	NA	NA	unknown	NA	NA	NA	NA	NA	Michigan-ER15MSRF-SRR5273323-C26832-cds2|Michigan-ER15MSRF-SRR5273323-C26832|qry_TYPE-1_TM3=RYDTV_TM7=DVCSK_R-TYPE_DTV_DxxxK_Michigan-ER15MSRF-SRR5273323_FRESHWATER_METAGENOME
68	L68	YP_004054869_ref_TYPE-1_TM3_RYDTE_TM7_DAINK_R-TYPE_DTE_DxxxK_rhodopsin_Marivirga_tractuosa_DSM_4126_Bacteroidetes_Cytophagia_R_YP_4_54869_prf_P_4JQ6C_MOTIF_DTE-proteorhodopsin_motif	YES	TYPE-1	R-TYPE	-	RYDTE	DTE	DAINK	DxxxK	Bacteria	p_Bacteroidota	NA	NA	NA	NA	unknown	NA	NA	NA	NA	NA	Michigan-ER15MSRF-SRR5273323-C38851-cds3|Michigan-ER15MSRF-SRR5273323-C38851|qry_TYPE-1_TM3=RYDTV_TM7=DTISK_R-TYPE_DTV_DxxxK_Michigan-ER15MSRF-SRR5273323_FRESHWATER_METAGENOME
69	L69	ZP_01117885_ref_TYPE-1_TM3_RYDTE_TM7_DAINK_R-TYPE_DTE_DxxxK_bacteriorhodopsin_Polaribacter_irgensii_23P_Bacteroidetes_Flavobacteria_R_ZP_1117885_prf_P_4JQ6C_MOTIF_DTE-proteorhodopsin_motif	YES	TYPE-1	R-TYPE	-	RYDTE	DTE	DAINK	DxxxK	Bacteria	p_Bacteroidota	NA	NA	NA	NA	unknown	NA	NA	NA	NA	NA	Michigan-ER15MSRF-SRR5273323-C58057-cds1|Michigan-ER15MSRF-SRR5273323-C58057|qry_TYPE-1_TM3=RYDTT_TM7=DIVAK_R-TYPE_DTT_DxxxK_Michigan-ER15MSRF-SRR5273323_FRESHWATER_METAGENOME
70	L70	BAN14807_ref_TYPE-1_TM3_RYDTE_TM7_DAINK_R-TYPE_DTE_DxxxK_proteorhodopsin_-_proton_pump_KR1_Krokinobacter_eikastus_Bacteroidetes_Flavobacteria_R_BAN148_7_prf_P_4JQ6C_MOTIF_DTE-proteorhodopsin_motif	YES	TYPE-1	R-TYPE	-	RYDTE	DTE	DAINK	DxxxK	Bacteria	p_Bacteroidota	NA	NA	NA	NA	unknown	NA	NA	NA	NA	NA	Michigan-ER15MSRF-SRR5273323-C8349-cds3|Michigan-ER15MSRF-SRR5273323-C8349|qry_TYPE-1_TM3=RYDTV_TM7=DVCAK_R-TYPE_DTV_DxxxK_Michigan-ER15MSRF-SRR5273323_FRESHWATER_METAGENOME
71	L71	ZP_03702117_ref_TYPE-1_TM3_RYDTE_TM7_DAINK_R-TYPE_DTE_DxxxK_rhodopsin_Flavobacteria_bacterium_MS024-2A_Bacteroidetes_Flavobacteria_R_ZP_37_2117_prf_P_4JQ6C_MOTIF_DTE-proteorhodopsin_motif	YES	TYPE-1	R-TYPE	-	RYDTE	DTE	DAINK	DxxxK	Bacteria	p_Bacteroidota	NA	NA	NA	NA	unknown	NA	NA	NA	NA	NA	Michigan-ER78MSRF-SRR5273325-C40791-cds2|Michigan-ER78MSRF-SRR5273325-C40791|qry_TYPE-1_TM3=RYDTT_TM7=DLFAK_R-TYPE_DTT_DxxxK_Michigan-ER78MSRF-SRR5273325_FRESHWATER_METAGENOME
72	L72	ZP_05108337_ref_TYPE-1_TM3_RYDTE_TM7_DAINK_R-TYPE_DTE_DxxxK_proteorhodopsin_Polaribacter_sp_MED152_Bacteroidetes_Flavobacteria_R_ZP_51_8337_prf_P_4JQ6C_MOTIF_DTE-proteorhodopsin_motif	YES	TYPE-1	R-TYPE	-	RYDTE	DTE	DAINK	DxxxK	Bacteria	p_Bacteroidota	NA	NA	NA	NA	unknown	NA	NA	NA	NA	NA	Michigan-HU45MSRF-SRR5273324-C166580-cds1|Michigan-HU45MSRF-SRR5273324-C166580|qry_TYPE-1_TM3=RYDTV_TM7=DLFAK_R-TYPE_DTV_DxxxK_Michigan-HU45MSRF-SRR5273324_FRESHWATER_METAGENOME
73	L73	ZP_01049273_ref_TYPE-1_TM3_RYDTE_TM7_DAINK_R-TYPE_DTE_DxxxK_bacteriorhodopsin_Cellulophaga_sp_MED134_Bacteroidetes_Flavobacteria_R_ZP_1_49273_prf_P_4JQ6C_MOTIF_DTE-proteorhodopsin_motif	YES	TYPE-1	R-TYPE	-	RYDTE	DTE	DAINK	DxxxK	Bacteria	p_Bacteroidota	NA	NA	NA	NA	unknown	NA	NA	NA	NA	NA	Michigan-HU45MSRF-SRR5273324-C19043-cds2|Michigan-HU45MSRF-SRR5273324-C19043|qry_TYPE-1_TM3=RYDTV_TM7=DAMAK_R-TYPE_DTV_DxxxK_Michigan-HU45MSRF-SRR5273324_FRESHWATER_METAGENOME
74	L74	A3J6H7_ref_TYPE-1_TM3_RYDTE_TM7_DAINK_R-TYPE_DTE_DxxxK_Bacteriorhodopsin_Flavobacteria_bacterium_BAL38_Bacteroidetes_R_A3J6H7_prf_MOTIF_DTE-proteorhodopsin_motif	YES	TYPE-1	R-TYPE	-	RYDTE	DTE	DAINK	DxxxK	Bacteria	p_Bacteroidota	NA	NA	NA	NA	unknown	NA	NA	NA	NA	NA	Michigan-MI27MSRF-SRR5273330-C10425-cds3|Michigan-MI27MSRF-SRR5273330-C10425|qry_TYPE-1_TM3=RYDTT_TM7=DLFSK_R-TYPE_DTT_DxxxK_Michigan-MI27MSRF-SRR5273330_FRESHWATER_METAGENOME
75	L75	W8VZ92_9FLAO_ref_TYPE-1_TM3_RYDTE_TM7_DAINK_R-TYPE_DTE_DxxxK_Proteorhodopsin_Flavobacteriia_bacteroidetes_OS_Nonlabens_marinus_S1-08_NM-R1_DTE_Motif_GN_NMS_0162_PE_4_SV_1_R_W8VZ92_9FLAO_prf_P_4JQ6C_MOTIF_DTE-proteorhodopsin_motif	YES	TYPE-1	R-TYPE	-	RYDTE	DTE	DAINK	DxxxK	Bacteria	p_Bacteroidota	NA	NA	NA	NA	unknown	NA	NA	NA	NA	NA	Michigan-MI27MSRF-SRR5273330-C11158-cds5|Michigan-MI27MSRF-SRR5273330-C11158|qry_TYPE-1_TM3=RYDTT_TM7=DIVAK_R-TYPE_DTT_DxxxK_Michigan-MI27MSRF-SRR5273330_FRESHWATER_METAGENOME
76	L76	YP_004653826_ref_TYPE-1_TM3_RYDTE_TM7_DAVNK_R-TYPE_DTE_DxxxK_rhodopsin_Runella_slithyformis_DSM_19594_Bacteroidetes_Cytophagia_R_YP_4653826_prf_P_4JQ6C_MOTIF_DTE-proteorhodopsin_motif	YES	TYPE-1	R-TYPE	-	RYDTE	DTE	DAVNK	DxxxK	Bacteria	p_Bacteroidota	NA	NA	NA	NA	unknown	NA	NA	NA	NA	NA	Michigan-ON33MSRF-SRR5273331-C183502-cds1|Michigan-ON33MSRF-SRR5273331-C183502|qry_TYPE-1_TM3=RYDTG_TM7=DIFSK_R-TYPE_DTG_DxxxK_Michigan-ON33MSRF-SRR5273331_FRESHWATER_METAGENOME
77	L77	YP_004446506_ref_TYPE-1_TM3_RYDTE_TM7_DAVNK_R-TYPE_DTE_DxxxK_rhodopsin_Haliscomenobacter_hydrossis_DSM_1100_Bacteroidetes_Sphingobacteria_R_YP_44465_6_prf_P_4JQ6C_MOTIF_DTE-proteorhodopsin_motif	YES	TYPE-1	R-TYPE	-	RYDTE	DTE	DAVNK	DxxxK	Bacteria	p_Bacteroidota	NA	NA	NA	NA	unknown	NA	NA	NA	NA	NA	Montoje-130207-XF-SRR5818194-C110912-cds1|Montoje-130207-XF-SRR5818194-C110912|qry_TYPE-1_TM3=RYDTT_TM7=DVFSK_R-TYPE_DTT_DxxxK_Montoje-130207-XF-SRR5818194_FRESHWATER_METAGENOME
78	L78	ZP_01253360_ref_TYPE-1_TM3_RYDTE_TM7_DAVNK_R-TYPE_DTE_DxxxK_bacteriorhodopsin_Psychroflexus_torquis_ATCC_700755_Bacteroidetes_Flavobacteria_R_ZP_125336_prf_P_4JQ6C_MOTIF_DTE-proteorhodopsin_motif	YES	TYPE-1	R-TYPE	-	RYDTE	DTE	DAVNK	DxxxK	Bacteria	p_Bacteroidota	NA	NA	NA	NA	unknown	NA	NA	NA	NA	NA	Montoje-130207-XF-SRR5818194-C140077-cds2|Montoje-130207-XF-SRR5818194-C140077|qry_TYPE-1_TM3=RYDTN_TM7=DLFSK_R-TYPE_DTN_DxxxK_Montoje-130207-XF-SRR5818194_FRESHWATER_METAGENOME
79	L79	ZP_03701022_ref_TYPE-1_TM3_RYDTE_TM7_DAVNK_R-TYPE_DTE_DxxxK_rhodopsin_Flavobacteria_bacterium_MS024-3C_Bacteroidetes_Flavobacteria_R_ZP_37_1_22_prf_P_4JQ6C_MOTIF_DTE-proteorhodopsin_motif	YES	TYPE-1	R-TYPE	-	RYDTE	DTE	DAVNK	DxxxK	Bacteria	p_Bacteroidota	NA	NA	NA	NA	unknown	NA	NA	NA	NA	NA	Montoje-130207-XF-SRR5818194-C37155-cds4|Montoje-130207-XF-SRR5818194-C37155|qry_TYPE-1_TM3=RYDTT_TM7=DLIAK_R-TYPE_DTT_DxxxK_Montoje-130207-XF-SRR5818194_FRESHWATER_METAGENOME
160	L160	YP_445623_ref_TYPE-1_TM3_RYDTE_TM7_DVLAK_R-TYPE_DTE_DxxxK_xanthorhodopsin_Salinibacter_ruber_DSM_13855_Bacteroidetes_R_YP_445623_prf_P_3DDLB_MOTIF_DTE-proteorhodopsin_motif	YES	TYPE-1	R-TYPE	-	RYDTE	DTE	DVLAK	DxxxK	Bacteria	p_Bacteroidota	NA	NA	NA	NA	unknown	NA	NA	NA	NA	NA	RE-23may17-C288323-cds1|RE-23may17-C288323|qry_TYPE-1_TM3=RYDTT_TM7=DIFSK_R-TYPE_DTT_DxxxK_RE-23may17_FRESHWATER_METAGENOME
224	L224	D5HCG4_ref_TYPE-1_TM3_RYDTY_TM7_DVLAK_R-TYPE_DTY_DxxxK_Sensory_rhodopsin_I_Salinibacter_ruber_strain_M8_Bacteroidetes_R_D5HCG4_prf_MOTIF_DTY	YES	TYPE-1	R-TYPE	-	RYDTY	DTY	DVLAK	DxxxK	Bacteria	p_Bacteroidota	NA	NA	NA	NA	unknown	NA	NA	NA	NA	NA	SimonC-130206-EF-SRR5818196-C22974-cds1|SimonC-130206-EF-SRR5818196-C22974|qry_TYPE-1_TM3=RYDTT_TM7=DLFAK_R-TYPE_DTT_DxxxK_SimonC-130206-EF-SRR5818196_FRESHWATER_METAGENOME
226	L226	YP_446609_ref_TYPE-1_TM3_RYDTY_TM7_DVTAK_R-TYPE_DTY_DxxxK_sensory_rhodopsin_SRI_Salinibacter_ruber_DSM_13855_Bacteroidetes_R_YP_4466_9_prf_P_2WJLA_MOTIF_DTY	YES	TYPE-1	R-TYPE	-	RYDTY	DTY	DVTAK	DxxxK	Bacteria	p_Bacteroidota	NA	NA	NA	NA	unknown	NA	NA	NA	NA	NA	SimonC-130206-EF-SRR5818196-C332743-cds1|SimonC-130206-EF-SRR5818196-C332743|qry_TYPE-1_TM3=RYDTV_TM7=DCFAK_R-TYPE_DTV_DxxxK_SimonC-130206-EF-SRR5818196_FRESHWATER_METAGENOME
227	L227	D5HC99_ref_TYPE-1_TM3_RYDTY_TM7_DVTAK_R-TYPE_DTY_DxxxK_Sensory_rhodopsin_I_SR-I_Salinibacter_ruber_strain_M8_Bacteroidetes_R_D5HC99_prf_P_2WJLA_MOTIF_DTY	YES	TYPE-1	R-TYPE	-	RYDTY	DTY	DVTAK	DxxxK	Bacteria	p_Bacteroidota	NA	NA	NA	NA	unknown	NA	NA	NA	NA	NA	SimonC-130206-EF-SRR5818196-C415273-cds1|SimonC-130206-EF-SRR5818196-C415273|qry_TYPE-1_TM3=RYDTT_TM7=DLFAK_R-TYPE_DTT_DxxxK_SimonC-130206-EF-SRR5818196_FRESHWATER_METAGENOME
231	L231	ZP_09669334_ref_TYPE-1_TM3_RYNDQ_TM7_DVCSK_R-TYPE_NDQ_DxxxK_rhodopsin_Gillisia_limnaea_DSM_15749_Flavobacteriia_NQ_Rhodopsin_R_ZP_9669334_prf_P_4XTOE_MOTIF_NDQ-sodium_pumping_motif	YES	TYPE-1	R-TYPE	-	RYNDQ	NDQ	DVCSK	DxxxK	Bacteria	p_Bacteroidota	NA	NA	NA	NA	unknown	NA	NA	NA	NA	NA	SimonC-130626-EF-SRR5818191-C205939-cds2|SimonC-130626-EF-SRR5818191-C205939|qry_TYPE-1_TM3=RYDTV_TM7=DLLAK_R-TYPE_DTV_DxxxK_SimonC-130626-EF-SRR5818191_FRESHWATER_METAGENOME
232	L232	gi_494047159_ref_WP_006989277.1_ref_TYPE-1_TM3_RYNDQ_TM7_DVCSK_R-TYPE_NDQ_DxxxK_rhodopsin_Gillisia_limnaea_89_identical_to_sodium_pumping_rhodopsin_of_krokinibacter_Bacteroidetes_Flavobacteria_R_gi_494_47159_ref_WP_6989277_1_prf_P_4XTOE_MOTIF_NDQ-sodium_pumping_motif	YES	TYPE-1	R-TYPE	-	RYNDQ	NDQ	DVCSK	DxxxK	Bacteria	p_Bacteroidota	NA	NA	NA	NA	unknown	NA	NA	NA	NA	NA	SimonC-130626-EF-SRR5818191-C209598-cds2|SimonC-130626-EF-SRR5818191-C209598|qry_TYPE-1_TM3=RYDTN_TM7=DLFSK_R-TYPE_DTN_DxxxK_SimonC-130626-EF-SRR5818191_FRESHWATER_METAGENOME
233	L233	gi_494047159_ref_WP_006989277.1_1_ref_TYPE-1_TM3_RYNDQ_TM7_DVCSK_R-TYPE_NDQ_DxxxK_rhodopsin_Gillisia_limnaea_Bacteroidetes_Flavobacteria_R_gi_494_47159_ref_WP_6989277_1_1_prf_P_4XTOE_MOTIF_NDQ-sodium_pumping_motif	YES	TYPE-1	R-TYPE	-	RYNDQ	NDQ	DVCSK	DxxxK	Bacteria	p_Bacteroidota	NA	NA	NA	NA	unknown	NA	NA	NA	NA	NA	SimonC-130626-EF-SRR5818191-C376754-cds1|SimonC-130626-EF-SRR5818191-C376754|qry_TYPE-1_TM3=RYDTT_TM7=DIFAK_R-TYPE_DTT_DxxxK_SimonC-130626-EF-SRR5818191_FRESHWATER_METAGENOME
234	L234	gi_443242951_ref_YP_007376176.1_ref_TYPE-1_TM3_RYNDQ_TM7_DVCSK_R-TYPE_NDQ_DxxxK_NQ_rhodopsin_Nonlabens_dokdonensis_DSW-6_Bacteroidetes_Flavobacteria_R_gi_443242951_ref_YP_7376176_1_prf_P_4XTOE_MOTIF_NDQ-sodium_pumping_motif	YES	TYPE-1	R-TYPE	-	RYNDQ	NDQ	DVCSK	DxxxK	Bacteria	p_Bacteroidota	NA	NA	NA	NA	unknown	NA	NA	NA	NA	NA	SimonC-130626-EF-SRR5818191-C414847-cds1|SimonC-130626-EF-SRR5818191-C414847|qry_TYPE-1_TM3=RYDTT_TM7=DLIAK_R-TYPE_DTT_DxxxK_SimonC-130626-EF-SRR5818191_FRESHWATER_METAGENOME
235	L235	W8VZ79_9FLAO_ref_TYPE-1_TM3_RYNDQ_TM7_DVCSK_R-TYPE_NDQ_DxxxK_Sodium_ion_rhodopsin_NaR_Flavobacteriia_bacteroidetes_OS_Nonlabens_marinus_S1-08_NM-R2_NDQ_Motif_GN_NaR_PE_4_SV_1_R_W8VZ79_9FLAO_prf_P_4XTOE_MOTIF_NDQ-sodium_pumping_motif	YES	TYPE-1	R-TYPE	-	RYNDQ	NDQ	DVCSK	DxxxK	Bacteria	p_Bacteroidota	NA	NA	NA	NA	unknown	NA	NA	NA	NA	NA	SimonC-130626-EF-SRR5818191-C444999-cds1|SimonC-130626-EF-SRR5818191-C444999|qry_TYPE-1_TM3=RYDTV_TM7=DCTAK_R-TYPE_DTV_DxxxK_SimonC-130626-EF-SRR5818191_FRESHWATER_METAGENOME
236	L236	gi_371591303_gb_AEX55013.1_ref_TYPE-1_TM3_RYNDQ_TM7_DVCSK_R-TYPE_NDQ_DxxxK_putative_xanthorhodopsin_Dokdonia_sp_PRO95_98_identical_to_sodium_pumping_rhodopsin_of_krokinibacter_Bacteroidetes_Flavobacteria_R_gi_3715913_3_gb_AEX55_13_1_prf_P_4XTOE_MOTIF_NDQ-sodium_pumping_motif	YES	TYPE-1	R-TYPE	-	RYNDQ	NDQ	DVCSK	DxxxK	Bacteria	p_Bacteroidota	NA	NA	NA	NA	unknown	NA	NA	NA	NA	NA	SimonC-130626-EF-SRR5818191-C463861-cds1|SimonC-130626-EF-SRR5818191-C463861|qry_TYPE-1_TM3=RYDTV_TM7=DLFSK_R-TYPE_DTV_DxxxK_SimonC-130626-EF-SRR5818191_FRESHWATER_METAGENOME
237	L237	gi_332291154_ref_YP_004429763.1_ref_TYPE-1_TM3_RYNDQ_TM7_DVCSK_R-TYPE_NDQ_DxxxK_rhodopsin_Krokinobacter_sp_4H-3-7-5_Bacteroidetes_Flavobacteria_R_gi_332291154_ref_YP_4429763_1_prf_P_4XTOE_MOTIF_NDQ-sodium_pumping_motif	YES	TYPE-1	R-TYPE	-	RYNDQ	NDQ	DVCSK	DxxxK	Bacteria	p_Bacteroidota	NA	NA	NA	NA	unknown	NA	NA	NA	NA	NA	SimonC-130626-EF-SRR5818191-C475782-cds1|SimonC-130626-EF-SRR5818191-C475782|qry_TYPE-1_TM3=RYDTV_TM7=DCLAK_R-TYPE_DTV_DxxxK_SimonC-130626-EF-SRR5818191_FRESHWATER_METAGENOME
238	L238	gi_371591303_gb_AEX55013.1_1_ref_TYPE-1_TM3_RYNDQ_TM7_DVCSK_R-TYPE_NDQ_DxxxK_putative_xanthorhodopsin_Dokdonia_sp_PRO95_Bacteroidetes_Flavobacteria_R_gi_3715913_3_gb_AEX55_13_1_1_prf_P_4XTOE_MOTIF_NDQ-sodium_pumping_motif	YES	TYPE-1	R-TYPE	-	RYNDQ	NDQ	DVCSK	DxxxK	Bacteria	p_Bacteroidota	NA	NA	NA	NA	unknown	NA	NA	NA	NA	NA	SimonC-130626-EF-SRR5818191-C55187-cds3|SimonC-130626-EF-SRR5818191-C55187|qry_TYPE-1_TM3=RYDTV_TM7=DLIAK_R-TYPE_DTV_DxxxK_SimonC-130626-EF-SRR5818191_FRESHWATER_METAGENOME
239	L239	BAN14808_ref_TYPE-1_TM3_RYNDQ_TM7_DVSSK_R-TYPE_NDQ_DxxxK_sodium_pumping_rhodopsin_-_KR2_Krokinobacter_eikastus_Bacteroidetes_Flavobacteria_R_BAN148_8_prf_P_4XTOE_MOTIF_NDQ-sodium_pumping_motif	YES	TYPE-1	R-TYPE	-	RYNDQ	NDQ	DVSSK	DxxxK	Bacteria	p_Bacteroidota	NA	NA	NA	NA	unknown	NA	NA	NA	NA	NA	SimonC-130626-EF-SRR5818191-C61037-cds3|SimonC-130626-EF-SRR5818191-C61037|qry_TYPE-1_TM3=RYDTV_TM7=DCLAK_R-TYPE_DTV_DxxxK_SimonC-130626-EF-SRR5818191_FRESHWATER_METAGENOME
240	L240	gi_496326902_ref_WP_009036080.1_ref_TYPE-1_TM3_RYNDQ_TM7_DVSSK_R-TYPE_NDQ_DxxxK_rhodopsin_Indibacter_alkaliphilus_Bacteroidetes_Cytophagia_R_gi_4963269_2_ref_WP_9_36_8_1_prf_P_4XTOE_MOTIF_NDQ-sodium_pumping_motif	YES	TYPE-1	R-TYPE	-	RYNDQ	NDQ	DVSSK	DxxxK	Bacteria	p_Bacteroidota	NA	NA	NA	NA	unknown	NA	NA	NA	NA	NA	SimonC-130626-EF-SRR5818191-C70721-cds2|SimonC-130626-EF-SRR5818191-C70721|qry_TYPE-1_TM3=RYDTN_TM7=DLFSK_R-TYPE_DTN_DxxxK_SimonC-130626-EF-SRR5818191_FRESHWATER_METAGENOME
241	L241	gi_478430804_dbj_BAN14808.1_ref_TYPE-1_TM3_RYNDQ_TM7_DVSSK_R-TYPE_NDQ_DxxxK_sodium_pumping_rhodopsin_Krokinobacter_eikastus_Bacteroidetes_Flavobacteria_R_gi_47843_8_4_dbj_BAN148_8_1_prf_P_4XTOE_MOTIF_NDQ-sodium_pumping_motif	YES	TYPE-1	R-TYPE	-	RYNDQ	NDQ	DVSSK	DxxxK	Bacteria	p_Bacteroidota	NA	NA	NA	NA	unknown	NA	NA	NA	NA	NA	SimonC-130626-EF-SRR5818191-C75428-cds2|SimonC-130626-EF-SRR5818191-C75428|qry_TYPE-1_TM3=RYDST_TM7=DVFSK_R-TYPE_DST_DxxxK_SimonC-130626-EF-SRR5818191_FRESHWATER_METAGENOME
243	L243	YP_003706581_ref_TYPE-1_TM3_RYNDQ_TM7_DVTSK_R-TYPE_NDQ_DxxxK_rhodopsin_Truepera_radiovictrix_DSM_17093_Flavobacteriia_NQ_Rhodopsin_R_YP_37_6581_prf_P_4XTOE_MOTIF_NDQ-sodium_pumping_motif	YES	TYPE-1	R-TYPE	-	RYNDQ	NDQ	DVTSK	DxxxK	Bacteria	p_Bacteroidota	NA	NA	NA	NA	unknown	NA	NA	NA	NA	NA	SimonC-130626-EF-SRR5818191-C83691-cds3|SimonC-130626-EF-SRR5818191-C83691|qry_TYPE-1_TM3=RYDTT_TM7=DLFSK_R-TYPE_DTT_DxxxK_SimonC-130626-EF-SRR5818191_FRESHWATER_METAGENOME
244	L244	YP_003705905_ref_TYPE-1_TM3_RYNDQ_TM7_DVVSK_R-TYPE_NDQ_DxxxK_rhodopsin_Truepera_radiovictrix_DSM_17093_Flavobacteriia_NQ_Rhodopsin_R_YP_37_59_5_prf_P_4XTOE_MOTIF_NDQ-sodium_pumping_motif	YES	TYPE-1	R-TYPE	-	RYNDQ	NDQ	DVVSK	DxxxK	Bacteria	p_Bacteroidota	NA	NA	NA	NA	unknown	NA	NA	NA	NA	NA	SimonC-130626-EF-SRR5818191-C84475-cds2|SimonC-130626-EF-SRR5818191-C84475|qry_TYPE-1_TM3=RYDTV_TM7=DCISK_R-TYPE_DTV_DxxxK_SimonC-130626-EF-SRR5818191_FRESHWATER_METAGENOME
245	L245	ZP_08702831_ref_TYPE-1_TM3_RYNTQ_TM7_DIASK_R-TYPE_NTQ_DxxxK_rhodopsin_Citromicrobium_sp_JLT1363_Flavobacteriia_NQ_Rhodopsin_R_ZP_87_2831_prf_MOTIF_NTQ-chloride_pumping_motif	YES	TYPE-1	R-TYPE	-	RYNTQ	NTQ	DIASK	DxxxK	Bacteria	p_Bacteroidota	NA	NA	NA	NA	unknown	NA	NA	NA	NA	NA	SimonC-130626-EF-SRR5818191-C98772-cds2|SimonC-130626-EF-SRR5818191-C98772|qry_TYPE-1_TM3=RYDTT_TM7=DIFSK_R-TYPE_DTT_DxxxK_SimonC-130626-EF-SRR5818191_FRESHWATER_METAGENOME
246	L246	ZP_06860850_ref_TYPE-1_TM3_RYNTQ_TM7_DIASK_R-TYPE_NTQ_DxxxK_bacterioopsin_Citromicrobium_bathyomarinum_JL354_Flavobacteriia_NQ_Rhodopsin_R_ZP_686_85_prf_P_4XTOE_MOTIF_NTQ-chloride_pumping_motif	YES	TYPE-1	R-TYPE	-	RYNTQ	NTQ	DIASK	DxxxK	Bacteria	p_Bacteroidota	NA	NA	NA	NA	unknown	NA	NA	NA	NA	NA	SimonC-130805-EF-SRR5818195-C17055-cds2|SimonC-130805-EF-SRR5818195-C17055|qry_TYPE-1_TM3=RYDTT_TM7=DIFAK_R-TYPE_DTT_DxxxK_SimonC-130805-EF-SRR5818195_FRESHWATER_METAGENOME
247	L247	W8VZW3_9FLAO_ref_TYPE-1_TM3_RYNTQ_TM7_DISSK_R-TYPE_NTQ_DxxxK_Chloride_pumping_rhodopsin_Clr_Flavobacteriia_bacteroidetes_OS_Nonlabens_marinus_NM-R3_NTQ_Motif_S1-08_GN_ClR_PE_4_SV_1_R_W8VZW3_9FLAO_prf_P_4XTOE_MOTIF_NTQ-chloride_pumping_motif	YES	TYPE-1	R-TYPE	-	RYNTQ	NTQ	DISSK	DxxxK	Bacteria	p_Bacteroidota	NA	NA	NA	NA	unknown	NA	NA	NA	NA	NA	SimonC-130805-EF-SRR5818195-C30615-cds3|SimonC-130805-EF-SRR5818195-C30615|qry_TYPE-1_TM3=RYDTV_TM7=DVISK_R-TYPE_DTV_DxxxK_SimonC-130805-EF-SRR5818195_FRESHWATER_METAGENOME
248	L248	ZP_01440547_ref_TYPE-1_TM3_RYNTQ_TM7_DVFSK_R-TYPE_NTQ_DxxxK_hypothetical_protein_FP2506_02250_Fulvimarina_pelagi_HTCC2506_Flavobacteriia_NQ_Rhodopsin_R_ZP_144_547_prf_P_4XTOE_MOTIF_NTQ-chloride_pumping_motif	YES	TYPE-1	R-TYPE	-	RYNTQ	NTQ	DVFSK	DxxxK	Bacteria	p_Bacteroidota	NA	NA	NA	NA	unknown	NA	NA	NA	NA	NA	SimonC-130805-EF-SRR5818195-C307719-cds1|SimonC-130805-EF-SRR5818195-C307719|qry_TYPE-1_TM3=RYDTN_TM7=DLFSK_R-TYPE_DTN_DxxxK_SimonC-130805-EF-SRR5818195_FRESHWATER_METAGENOME
251	L251	AAT76430_ref_TYPE-1_TM3_RYTSA_TM7_DIFAK_R-TYPE_TSA_DxxxK_halorhodopsinlike_Salinibacter_ruber_DSM_13855_Bacteroidetes_R_AAT7643_prf_P_3ABWD_MOTIF_TSA	YES	TYPE-1	R-TYPE	-	RYTSA	TSA	DIFAK	DxxxK	Bacteria	p_Bacteroidota	NA	NA	NA	NA	unknown	NA	NA	NA	NA	NA	SimonC-130805-EF-SRR5818195-C85309-cds2|SimonC-130805-EF-SRR5818195-C85309|qry_TYPE-1_TM3=RYDTT_TM7=DCSAK_R-TYPE_DTT_DxxxK_SimonC-130805-EF-SRR5818195_FRESHWATER_METAGENOME
1010	L1089	CE-Oct18-C2361-cds1_CE-Oct18-C2361_qry_TYPE-1_TM3_RYDTT_TM7_DIFAK_R-TYPE_DTT_DxxxK_CE-Oct18_FRESHWATER_METAGENOME	NO	TYPE-1	R-TYPE	-	RYDTT	DTT	DIFAK	DxxxK	Bacteria	p_Bacteroidota	NA	CE-Oct18-C2361	18553	36.11	NCLDV_high	8.76155	17	15	10	mcp:422.4	GCA-003009795-C1-cds19|GCA-003009795-C1|qry_TYPE-1_TM3=WYDSA_TM7=PFFCK_W-TYPE_DSA_PxxxK_hypothetical_protein_GCA-003009795_d_Archaea_p_Nanohaloarchaeota_c_Nanosalinia_o_Nanosalinales_f_Nanosalinaceae_g_SW-7-43-1_s_SW-7-43-1_sp003009795_gbk_PROKARYOTIC_GENOME
1081	L1160	A0A6G9AW70_9BACT_qry_TYPE-1_TM3_RYETN_TM7_DLINK_R-TYPE_ETN_DxxxK_A0A6G9AW70_9BACT_Bacteriorhodopsin_Spirosoma_sp_BT328_Bacteria_Bacteroidetes_Cytophagia_Cytophagales_Cytophagaceae_Spirosoma_unclassified_Spirosoma_Spirosoma_sp_BT328_UNIPROT_BACTERIA_	NO	TYPE-1	R-TYPE	-	RYETN	ETN	DLINK	DxxxK	Bacteria	p_Bacteroidota	NA	NA	NA	NA	unknown	NA	NA	NA	NA	NA	A0A4U7F6N0_9EURY|qry_TYPE-1_TM3=RYDTH_TM7=DTTAK_R-TYPE_DTH_DxxxK_A0A4U7F6N0_9EURY_Uncharacterized_protein_Halorubrum_sp_SD626R_Archaea_Euryarchaeota_Stenosarchaea_group_Halobacteria_Haloferacales_Halorubraceae_Halorubrum_unclassified_Halorubrum_Halorubrum_sp_SD626R_UNIPROT_ARCHAEA_
1113	L1192	3300028588-15-C502-cds3_3300028588-15-C502_qry_TYPE-1_TM3_RYDTH_TM7_DLINK_R-TYPE_DTH_DxxxK_K04643_sop_sensory_rhodopsin_3300028588-15_d_Bacteria_p_Bacteroidota_c_Bacteroidia_o_Cytophagales_f_Spirosomaceae_g_Spirosoma_s_gbk_PROKARYOTIC_GENOME	NO	TYPE-1	R-TYPE	-	RYDTH	DTH	DLINK	DxxxK	Bacteria	p_Bacteroidota	NA	3300028588-15-C502	3834	52.06	unknown	NA	NA	NA	NA	NA	CERI01244491-cds1|CERI01244491|qry_TYPE-1_TM3=RYDTV_TM7=DLFSK_R-TYPE_DTV_DxxxK_GCA_001028425_1_TARA_067_SRF_0_22-0_45_TARA_MARINE_METAGENOME
1265	L1344	A0A1W1VCM2_9BACT_qry_TYPE-1_TM3_RYDTA_TM7_PILSK_R-TYPE_DTA_PxxxK_A0A1W1VCM2_9BACT_Rhodopsin_Hymenobacter_roseosalivarius_DSM_11622_Bacteria_Bacteroidetes_Cytophagia_Cytophagales_Hymenobacteraceae_Hymenobacter_Hymenobacter_roseosalivarius_DSM_11622_UNIPROT_BACTERIA_	NO	TYPE-1	R-TYPE	-	RYDTA	DTA	PILSK	PxxxK	Bacteria	p_Bacteroidota	NA	NA	NA	NA	unknown	NA	NA	NA	NA	NA	TARA_MED_95_MAG_00417_000000011180-cds13684|TARA_MED_95_MAG_00417_000000011180|qry_TYPE-1_TM3=RYDSE_TM7=DIWSK_R-TYPE_DSE_DxxxK_UniRef90_A0A2P6NND8_TARA_MED_95_MAG_00417_000000011180_-_89_1_291e-16_2_1841_2685_2685_2685_2278_2278_408_408_2137_2137_1841_1841_297_297_SMAG=TARA_MED_95_MAG_00417_taxid=81533_Acanthoeca_Eukaryota_Choanoflagellida_Acanthoecida_Acanthoecidae_Acanthoeca_MARINE_EUKARYOTIC_M…
1329	L1408	GCA-009927525-1-ASM992752v1-C128-cds2_GCA-009927525-1-ASM992752v1-C128_qry_TYPE-1_TM3_RYDTV_TM7_DCLAK_R-TYPE_DTV_DxxxK_hypothetical_protein_GCA-009927525-1-ASM992752v1_d_Bacteria_p_Bacteroidota_c_Bacteroidia_o_Flavobacteriales_f_Crocinitomicaceae_g_UBA952_s_gbk_PROKARYOTIC_GENOME	NO	TYPE-1	R-TYPE	-	RYDTV	DTV	DCLAK	DxxxK	Bacteria	p_Bacteroidota	NA	GCA-009927525-1-ASM992752v1-C128	2143	42.51	unknown	NA	NA	NA	NA	NA	TYMEFLIES-ME26Sep2015-rr0052-SRR11638128-C118546-cds2|TYMEFLIES-ME26Sep2015-rr0052-SRR11638128-C118546|qry_TYPE-1_TM3=RYDTV_TM7=DLFAK_R-TYPE_DTV_DxxxK_TYMEFLIES-ME26Sep2015-rr0052-SRR11638128_FRESHWATER_METAGENOME
1654	L1733	3300018839-4-C29-cds12_3300018839-4-C29_qry_TYPE-1_TM3_RYDTS_TM7_PVISK_R-TYPE_DTS_PxxxK_K04641_bop_bacteriorhodopsin_3300018839-4_d_Bacteria_p_Bacteroidota_c_Bacteroidia_o_Cytophagales_f_g_s_gbk_PROKARYOTIC_GENOME	NO	TYPE-1	R-TYPE	-	RYDTS	DTS	PVISK	PxxxK	Bacteria	p_Bacteroidota	NA	3300018839-4-C29	66527	60.16	non-NCLDV	-7.75771	65	17	46	-	ERR3586699-C84741-cds1|ERR3586699-C84741|qry_TYPE-1_TM3=HYDTD_TM7=DLIAK_H-TYPE_DTD_DxxxK_ERR3586699_fasta_fa_gbk_TARA_MARINE_METATRANSCRIPTOME
1655	L1734	3300018915-6-C53-cds9_3300018915-6-C53_qry_TYPE-1_TM3_RYDTS_TM7_PIISK_R-TYPE_DTS_PxxxK_K04641_bop_bacteriorhodopsin_3300018915-6_d_Bacteria_p_Bacteroidota_c_Bacteroidia_o_Chitinophagales_f_Chitinophagaceae_g_Flavisolibacter_B_s_gbk_PROKARYOTIC_GENOME	NO	TYPE-1	R-TYPE	-	RYDTS	DTS	PIISK	PxxxK	Bacteria	p_Bacteroidota	NA	3300018915-6-C53	7831	44.26	non-NCLDV	-5.03647	10	1	5	-	ERR3587108-C25568-cds1|ERR3587108-C25568|qry_TYPE-1_TM3=HYDTD_TM7=DLIAK_H-TYPE_DTD_DxxxK_ERR3587108_fasta_fa_gbk_TARA_MARINE_METATRANSCRIPTOME
1711	L1790	LJ-3-15m-bin-0938-C299-cds3_LJ-3-15m-bin-0938-C299_qry_TYPE-1_TM3_RYDTG_TM7_DVFSK_R-TYPE_DTG_DxxxK_hypothetical_protein_LJ-3-15m-bin-0938_d_Bacteria_p_Bacteroidota_c_Bacteroidia_o_Sphingobacteriales_f_Sphingobacteriaceae_g_s_gbk_PROKARYOTIC_GENOME	NO	TYPE-1	R-TYPE	-	RYDTG	DTG	DVFSK	DxxxK	Bacteria	p_Bacteroidota	NA	LJ-3-15m-bin-0938-C299	1956	39.78	unknown	NA	NA	NA	NA	NA	TYMEFLIES-ME15Oct2015-rr0098-SRR10955591-C623767-cds1|TYMEFLIES-ME15Oct2015-rr0098-SRR10955591-C623767|qry_TYPE-1_TM3=RYDTV_TM7=DLTSK_R-TYPE_DTV_DxxxK_TYMEFLIES-ME15Oct2015-rr0098-SRR10955591_FRESHWATER_METAGENOME
1817	L1896	GCF-003390935-C4-cds174_GCF-003390935-C4_qry_TYPE-1_TM3_RYDSS_TM7_PIVSK_R-TYPE_DSS_PxxxK_K04641_bop_bacteriorhodopsin_GCF-003390935_d_Bacteria_p_Bacteroidota_c_Bacteroidia_o_Chitinophagales_f_Saprospiraceae_g_Lewinella_A_s_Lewinella_A_sp003390935_gbk_PROKARYOTIC_GENOME	NO	TYPE-1	R-TYPE	-	RYDSS	DSS	PIVSK	PxxxK	Bacteria	p_Bacteroidota	NA	GCF-003390935-C4	435131	57.83	non-NCLDV	-8.93072	351	62	289	-	ERR3586688-C104566-cds1|ERR3586688-C104566|qry_TYPE-1_TM3=HYDTD_TM7=DLIAK_H-TYPE_DTD_DxxxK_ERR3586688_fasta_fa_gbk_TARA_MARINE_METATRANSCRIPTOME
2019	L2098	3300012888-13-C64-cds3_3300012888-13-C64_qry_TYPE-1_TM3_RYDSS_TM7_PFFSK_R-TYPE_DSS_PxxxK_K04641_bop_bacteriorhodopsin_3300012888-13_d_Bacteria_p_Bacteroidota_c_Bacteroidia_o_Cytophagales_f_Hymenobacteraceae_g_Hymenobacter_s_gbk_PROKARYOTIC_GENOME	NO	TYPE-1	R-TYPE	-	RYDSS	DSS	PFFSK	PxxxK	Bacteria	p_Bacteroidota	NA	3300012888-13-C64	14330	65.08	non-NCLDV	-5.50302	14	4	11	-	ERR3586975-C71716-cds1|ERR3586975-C71716|qry_TYPE-1_TM3=HYDTD_TM7=DLIAK_H-TYPE_DTD_DxxxK_ERR3586975_fasta_fa_gbk_TARA_MARINE_METATRANSCRIPTOME
2020	L2099	3300012890-9-C6-cds93_3300012890-9-C6_qry_TYPE-1_TM3_RYDTT_TM7_DVINK_R-TYPE_DTT_DxxxK_K04643_sop_sensory_rhodopsin_3300012890-9_d_Bacteria_p_Bacteroidota_c_Bacteroidia_o_Cytophagales_f_Spirosomaceae_g_Spirosoma_s_gbk_PROKARYOTIC_GENOME	NO	TYPE-1	R-TYPE	-	RYDTT	DTT	DVINK	DxxxK	Bacteria	p_Bacteroidota	NA	3300012890-9-C6	162154	54.84	non-NCLDV	-7.77315	140	22	116	-	ERR3586696-C81056-cds1|ERR3586696-C81056|qry_TYPE-1_TM3=HYDTD_TM7=DLIAK_H-TYPE_DTD_DxxxK_ERR3586696_fasta_fa_gbk_TARA_MARINE_METATRANSCRIPTOME
2021	L2100	3300012921-14-C37-cds8_3300012921-14-C37_qry_TYPE-1_TM3_RYDTS_TM7_PIVSK_R-TYPE_DTS_PxxxK_K04643_sop_sensory_rhodopsin_3300012921-14_d_Bacteria_p_Bacteroidota_c_Bacteroidia_o_Cytophagales_f_Spirosomaceae_g_s_gbk_PROKARYOTIC_GENOME	NO	TYPE-1	R-TYPE	-	RYDTS	DTS	PIVSK	PxxxK	Bacteria	p_Bacteroidota	NA	3300012921-14-C37	56277	58.2	non-NCLDV	-8.54457	46	13	35	-	ERR3586689-C58083-cds2|ERR3586689-C58083|qry_TYPE-1_TM3=HYDTD_TM7=DLIAK_H-TYPE_DTD_DxxxK_ERR3586689_fasta_fa_gbk_TARA_MARINE_METATRANSCRIPTOME
2080	L2159	GCF-001988955-C1-cds814_GCF-001988955-C1_qry_TYPE-1_TM3_RYDTS_TM7_PIVSK_R-TYPE_DTS_PxxxK_K04641_bop_bacteriorhodopsin_GCF-001988955_d_Bacteria_p_Bacteroidota_c_Bacteroidia_o_Cytophagales_f_Spirosomaceae_g_Spirosoma_s_Spirosoma_montaniterrae_gbk_PROKARYOTIC_GENOME	NO	TYPE-1	R-TYPE	-	RYDTS	DTS	PIVSK	PxxxK	Bacteria	p_Bacteroidota	NA	GCF-001988955-C1	5797678	52.7	non-NCLDV	-7.30581	4880	1040	3867	RNAPL:380.6,RNAPS:379.9,RNR:490.6	ACM89772|ref_TYPE-1_TM3=RYDTE_TM7=DAINK_R-TYPE_DTE_DxxxK_proteorhodopsin_Dokdonia_donghaensis_Bacteroidetes_Flavobacteria_R_ACM89772_prf_MOTIF=DTE-proteorhodopsin_motif
2085	L2164	GCA-002684395-1-ASM268439v1-C3-cds22_GCA-002684395-1-ASM268439v1-C3_qry_TYPE-1_TM3_RYDSV_TM7_DLFAK_R-TYPE_DSV_DxxxK_hypothetical_protein_GCA-002684395-1-ASM268439v1_d_Bacteria_p_Bacteroidota_c_Bacteroidia_o_Flavobacteriales_f_Flavobacteriaceae_g_GCA-002723295_s_GCA-002723295_sp002690805_gbk_PROKARYOTIC_GENOME	NO	TYPE-1	R-TYPE	-	RYDSV	DSV	DLFAK	DxxxK	Bacteria	p_Bacteroidota	NA	GCA-002684395-1-ASM268439v1-C3	57984	30.77	NCLDV_high	11.3614	45	40	17	PolB:956.1,RNAPL:1459.9	WP_104129524|ref_HELIO_TM3=RWESL_TM7=SLVAK_R-TYPE_ESL_SxxxK_hypothetical_protein_Cryobacterium_sp_N21_Cryobacterium_Microbacteriaceae_Micrococcales_Actinobacteria_Bacteria_heliorhodopsin-blast-nr
2103	L2182	3300026897-3-C5-cds446_3300026897-3-C5_qry_TYPE-1_TM3_RYDTS_TM7_PIISK_R-TYPE_DTS_PxxxK_K04641_bop_bacteriorhodopsin_3300026897-3_d_Bacteria_p_Bacteroidota_c_Bacteroidia_o_Cytophagales_f_Spirosomaceae_g_Fibrisoma_s_Fibrisoma_sp003583365_gbk_PROKARYOTIC_GENOME	NO	TYPE-1	R-TYPE	-	RYDTS	DTS	PIISK	PxxxK	Bacteria	p_Bacteroidota	NA	3300026897-3-C5	579594	55.02	non-NCLDV	-7.45212	504	109	384	-	ERR3586703-C47348-cds1|ERR3586703-C47348|qry_TYPE-1_TM3=HYDTD_TM7=DLIAK_H-TYPE_DTD_DxxxK_ERR3586703_fasta_fa_gbk_TARA_MARINE_METATRANSCRIPTOME
2074	L2153	GCA-010029825-1-ASM1002982v1-C216-cds1_GCA-010029825-1-ASM1002982v1-C216_qry_TYPE-1_TM3_RYETV_TM7_DFFSK_R-TYPE_ETV_DxxxK_K04643_sop_sensory_rhodopsin_GCA-010029825-1-ASM1002982v1_d_Bacteria_p_Bdellovibrionota_c_Oligoflexia_o_Oligoflexales_f_g_s_gbk_PROKARYOTIC_GENOME	NO	TYPE-1	R-TYPE	-	RYETV	ETV	DFFSK	DxxxK	Bacteria	p_Bdellovibrionota	NA	GCA-010029825-1-ASM1002982v1-C216	6572	59.91	NCLDV_high	6.09328	8	6	4	-	1KP_IAYV_2051368.p1|ref_TYPE-1_TM3=KYDTD_TM7=DVLAK_K-TYPE_DTD_DxxxK_na_Rhodomonas_sp_Cryptophyta_Cryptophyte_CCRs_confirmed=na_nearIdentity=na
2148	L2227	CE-Oct18-C6036-cds5_CE-Oct18-C6036_qry_TYPE-1_TM3_RYDTV_TM7_DVVSK_R-TYPE_DTV_DxxxK_CE-Oct18_FRESHWATER_METAGENOME	NO	TYPE-1	R-TYPE	-	RYDTV	DTV	DVVSK	DxxxK	Bacteria	p_Bdellovibrionota	NA	CE-Oct18-C6036	11795	50.26	NCLDV_high	8.53108	10	9	6	PolB:843.8	WP_095687959|ref_HELIO_TM3=RWESL_TM7=SLVAK_R-TYPE_ESL_SxxxK_hypothetical_protein_Candidatus_Nanopelagicus_abundans_Candidatus_Nanopelagicus_Candidatus_Nanopelagicales_Actinobacteria_Bacteria_heliorhodopsin-blast-nr
135	L135	YP_001277280_ref_TYPE-1_TM3_RYDTE_TM7_DIVAK_R-TYPE_DTE_DxxxK_Chloroflexi_rhodopsin_Roseiflexus_sp_RS1_Chloroflexi_R_YP_127728_prf_P_3DDLB_MOTIF_DTE-proteorhodopsin_motif	YES	TYPE-1	R-TYPE	-	RYDTE	DTE	DIVAK	DxxxK	Bacteria	p_Chloroflexota	NA	NA	NA	NA	unknown	NA	NA	NA	NA	NA	RE-14apr17-C803068-cds2|RE-14apr17-C803068|qry_TYPE-1_TM3=RYDTT_TM7=DIFAK_R-TYPE_DTT_DxxxK_RE-14apr17_FRESHWATER_METAGENOME
545	L545	RE-G2_00650_RE-G2-c40_ref_HELIO_TM3_RWESA_TM7_SLVAK_R-TYPE_ESA_SxxxK_hypothetical_protein_heliorhodopsin_in_chloroflexi_SL56_Limnocylindria	YES	HELIO	R-TYPE	-	RWESA	ESA	SLVAK	SxxxK	Bacteria	p_Chloroflexota	NA	RE-G2-c40	NA	NA	unknown	NA	NA	NA	NA	NA	FJ545220|ref_TYPE-1_TM3=RYDTE_TM7=DILAK_R-TYPE_DTE_DxxxK_ActRLG1_putative_actinorhodopsin_Candidatus_Aquiluna_rubra_strain_MWHDar4_Actinobacteria_R_FJ54522_prf_P_3DDLB_MOTIF=DTE-proteorhodopsin_motif
553	L553	ZSoct5m-G104_00718_ZSoct5m-G104-c29_ref_HELIO_TM3_RWESG_TM7_SLVAK_R-TYPE_ESG_SxxxK_hypothetical_protein_heliorhodopsin_in_chloroflexi_SL56_Limnocylindria	YES	HELIO	R-TYPE	-	RWESG	ESG	SLVAK	SxxxK	Bacteria	p_Chloroflexota	NA	ZSoct5m-G104-c29	NA	NA	unknown	NA	NA	NA	NA	NA	JCVI-READ-1095403678450-GS016-cds1|JCVI-READ-1095403678450-GS016|ref_TYPE-1_TM3=RYDTE_TM7=DITAK_R-TYPE_DTE_DxxxK_acidirhodopsin_R_JCVI-READ-1_954_367845_-GS_16-cds1_JCVI-READ-1_954_367845_-GS_16_prf_P_3DDLB_MOTIF=DTE-proteorhodopsin_motif
554	L554	tous25m-G2_00046_tous25m-G2-c3_ref_HELIO_TM3_RWESG_TM7_SLVAK_R-TYPE_ESG_SxxxK_hypothetical_protein_heliorhodopsin_in_chloroflexi_SL56_Limnocylindria_small_bin	YES	HELIO	R-TYPE	-	RWESG	ESG	SLVAK	SxxxK	Bacteria	p_Chloroflexota	NA	tous25m-G2-c3	NA	NA	unknown	NA	NA	NA	NA	NA	CAMPEP_0116243580|CAMNT_0003744049|qry_TYPE-1_TM3=RYDSG_TM7=DVIAK_R-TYPE_DSG_DxxxK_NCGR_PEP_ID=MMETSP0382-20121206_44734_1_TAXON_ID=2926_ORGANISM=Alexandrium_tamarense_Strain_CCMP1771_LENGTH=274_DNA_ID=CAMNT_0003744049_DNA_START=1_DNA_END=820_DNA_ORIENTATION=+_MMETSP
555	L555	ZSMar2m-G89_00660_ZSMar2m-G89-c15_ref_HELIO_TM3_RWESG_TM7_SLVAK_R-TYPE_ESG_SxxxK_hypothetical_protein_heliorhodopsin_in_chloroflexi_SL56_Limnocylindria	YES	HELIO	R-TYPE	-	RWESG	ESG	SLVAK	SxxxK	Bacteria	p_Chloroflexota	NA	ZSMar2m-G89-c15	NA	NA	unknown	NA	NA	NA	NA	NA	CAMPEP_0169427692|CAMNT_0009537789|qry_TYPE-1_TM3=RYDSA_TM7=DVASK_R-TYPE_DSA_DxxxK_NCGR_PEP_ID=MMETSP1042-20121227_917_1_TAXON_ID=464988_ORGANISM=Hemiselmis_andersenii_Strain_CCMP1180_LENGTH=284_DNA_ID=CAMNT_0009537789_DNA_START=1_DNA_END=853_DNA_ORIENTATION=+_MMETSP
556	L556	soli-G5_00176_soli-G5-c22_ref_HELIO_TM3_RWESG_TM7_SLVAK_R-TYPE_ESG_SxxxK_hypothetical_protein_heliorhodopsin_in_chloroflexi_SL56_Limnocylindria_small_bin	YES	HELIO	R-TYPE	-	RWESG	ESG	SLVAK	SxxxK	Bacteria	p_Chloroflexota	NA	soli-G5-c22	NA	NA	unknown	NA	NA	NA	NA	NA	CAMPEP_0169473432|CAMNT_0009587359|qry_TYPE-1_TM3=RFMID_TM7=DLFQK_R-TYPE_MID_DxxxK_NCGR_PEP_ID=MMETSP1042-20121227_25702_1_TAXON_ID=464988_ORGANISM=Hemiselmis_andersenii_Strain_CCMP1180_LENGTH=320_DNA_ID=CAMNT_0009587359_DNA_START=1_DNA_END=957_DNA_ORIENTATION=-_MMETSP
557	L557	ZSoct5m-G40_00154_ZSoct5m-G40-c8_ref_HELIO_TM3_RWESG_TM7_SLVAK_R-TYPE_ESG_SxxxK_hypothetical_protein_heliorhodopsin_in_chloroflexi_SL56_Limnocylindria	YES	HELIO	R-TYPE	-	RWESG	ESG	SLVAK	SxxxK	Bacteria	p_Chloroflexota	NA	ZSoct5m-G40-c8	NA	NA	unknown	NA	NA	NA	NA	NA	CAMPEP_0169656410|CAMNT_0009802905|qry_TYPE-1_TM3=RYDSD_TM7=DAAAK_R-TYPE_DSD_DxxxK_NCGR_PEP_ID=MMETSP1122-20121108_15992_1_TAXON_ID=230996_ORGANISM=Symbiodinium_sp_Strain_Mp_LENGTH=275_DNA_ID=CAMNT_0009802905_DNA_START=1_DNA_END=826_DNA_ORIENTATION=+_MMETSP
558	L558	ZE-G3_00106_ZE-G3-c18_ref_HELIO_TM3_RWESG_TM7_SLVAK_R-TYPE_ESG_SxxxK_hypothetical_protein_heliorhodopsin_in_chloroflexi_SL56_Limnocylindria_small_bin	YES	HELIO	R-TYPE	-	RWESG	ESG	SLVAK	SxxxK	Bacteria	p_Chloroflexota	NA	ZE-G3-c18	NA	NA	unknown	NA	NA	NA	NA	NA	CAMPEP_0169698960|CAMNT_0009848913|qry_TYPE-1_TM3=RYDSD_TM7=DVMAK_R-TYPE_DSD_DxxxK_NCGR_PEP_ID=MMETSP1122-20121108_38996_1_TAXON_ID=230996_ORGANISM=Symbiodinium_sp_Strain_Mp_LENGTH=229_DNA_ID=CAMNT_0009848913_DNA_START=1_DNA_END=689_DNA_ORIENTATION=-_MMETSP
559	L559	ZSMay5m-G18_00151_ZSMay5m-G18-c3_ref_HELIO_TM3_RWESG_TM7_SLVAK_R-TYPE_ESG_SxxxK_hypothetical_protein_heliorhodopsin_in_chloroflexi_SL56_Limnocylindria	YES	HELIO	R-TYPE	-	RWESG	ESG	SLVAK	SxxxK	Bacteria	p_Chloroflexota	NA	ZSMay5m-G18-c3	NA	NA	unknown	NA	NA	NA	NA	NA	JCVI-READ-1103668690421-GS115-cds1|JCVI-READ-1103668690421-GS115|ref_TYPE-1_TM3=RYDTE_TM7=DITAK_R-TYPE_DTE_DxxxK_acidirhodopsin_R_JCVI-READ-11_366869_421-GS115-cds1_JCVI-READ-11_366869_421-GS115_prf_P_3DDLB_MOTIF=DTE-proteorhodopsin_motif
568	L568	AKG52714_ref_HELIO_TM3_RWESL_TM7_SGTAK_R-TYPE_ESL_SxxxK_hypothetical_protein_DGWBC_0021_Dehalogenimonas_sp_WBC-2_Canada_Toronto_water_metagenomic_Dehalococcoidia_Chloroflexi_Bacteria_heliorhodopsin-blast-nr	YES	HELIO	R-TYPE	-	RWESL	ESL	SGTAK	SxxxK	Bacteria	p_Chloroflexota	NA	NA	NA	NA	unknown	NA	NA	NA	NA	NA	CAMPEP_0179138586|CAMNT_0020837891|qry_TYPE-1_TM3=RYDSG_TM7=DVVAK_R-TYPE_DSG_DxxxK_NCGR_PEP_ID=MMETSP0796-20121207_66201_1_TAXON_ID=73915_ORGANISM=Pyrodinium_bahamense_Strain_pbaha01_LENGTH=234_DNA_ID=CAMNT_0020837891_DNA_START=1_DNA_END=704_DNA_ORIENTATION=+_MMETSP
584	L584	PKN82605_ref_HELIO_TM3_RWESL_TM7_SLTAK_R-TYPE_ESL_SxxxK_hypothetical_protein_CVU47_02490_Chloroflexi_bacterium_HGW-Chloroflexi-9_Japan_Horonobe_groundwater_METAGENOMEChloroflexi_Bacteria_heliorhodopsin-blast-nr	YES	HELIO	R-TYPE	-	RWESL	ESL	SLTAK	SxxxK	Bacteria	p_Chloroflexota	NA	NA	NA	NA	unknown	NA	NA	NA	NA	NA	A0A2W0HIA8_9BACI|qry_TYPE-1_TM3=RYDTA_TM7=PMFSK_R-TYPE_DTA_PxxxK_A0A2W0HIA8_9BACI_Lactococcin_Bacillus_lacisalsi_Bacteria_FirmicutesBacilli_Bacillales_Bacillaceae_Bacillus_Bacillus_lacisalsi_UNIPROT_BACTERIA_
585	L585	WP_102331609_ref_HELIO_TM3_RWESL_TM7_SLTAK_R-TYPE_ESL_SxxxK_hypothetical_protein_Dehalogenimonas_sp_GP_Dehalococcoidia_Chloroflexi_Bacteria_heliorhodopsin-blast-nr	YES	HELIO	R-TYPE	-	RWESL	ESL	SLTAK	SxxxK	Bacteria	p_Chloroflexota	NA	NA	NA	NA	unknown	NA	NA	NA	NA	NA	A0A2W4TRN2_9CYAN|qry_TYPE-1_TM3=RYDTA_TM7=PFFSK_R-TYPE_DTA_PxxxK_A0A2W4TRN2_9CYAN_Lactococcin_Leptolyngbya_foveolarum_Bacteria_Cyanobacteria_Synechococcales_Leptolyngbyaceae_Leptolyngbya_Leptolyngbya_foveolarum_UNIPROT_BACTERIA_
586	L586	WP_076004422_ref_HELIO_TM3_RWESL_TM7_SLTAK_R-TYPE_ESL_SxxxK_hypothetical_protein_Dehalogenimonas_formicexedens_Dehalogenimonas_Dehalococcoidia_Chloroflexi_Bacteria_heliorhodopsin-blast-nr	YES	HELIO	R-TYPE	-	RWESL	ESL	SLTAK	SxxxK	Bacteria	p_Chloroflexota	NA	NA	NA	NA	unknown	NA	NA	NA	NA	NA	A0A2W4UKV5_9CYAN|qry_TYPE-1_TM3=RYTSV_TM7=DVTSK_R-TYPE_TSV_DxxxK_A0A2W4UKV5_9CYAN_Rhodopsin_Leptolyngbya_foveolarum_Bacteria_Cyanobacteria_Synechococcales_Leptolyngbyaceae_Leptolyngbya_Leptolyngbya_foveolarum_UNIPROT_BACTERIA_
658	L658	cas150-G1_02073_cas150-G1-c26_ref_HELIO_TM3_RWESV_TM7_SLTSK_R-TYPE_ESV_SxxxK_hypothetical_protein_heliorhodopsin_in_chloroflexi_brackish_SAR202	YES	HELIO	R-TYPE	-	RWESV	ESV	SLTSK	SxxxK	Bacteria	p_Chloroflexota	NA	cas150-G1-c26	NA	NA	unknown	NA	NA	NA	NA	NA	A0A507QZP8_MONPU|qry_TYPE-1_TM3=RYDTN_TM7=DILAK_R-TYPE_DTN_DxxxK_A0A507QZP8_MONPU_Ion_channel_activity_protein_Monascus_purpureus_Eukaryota_Fungi_Dikarya_Ascomycota_Pezizomycotina_Eurotiomycetes_Eurotiomycetidae_Eurotiales_Aspergillaceae_Monascus_Monascus_purpureus_UNIPROT_EUKARYOTE_
1337	L1416	D6U1J0_9CHLR_qry_TYPE-1_TM3_RYDTN_TM7_DILAK_R-TYPE_DTN_DxxxK_D6U1J0_9CHLR_Rhodopsin_a_chromoprotein_Ktedonobacter_racemifer_DSM_44963_Bacteria_Chloroflexi_Ktedonobacteria_Ktedonobacterales_Ktedonobacteraceae_Ktedonobacter_Ktedonobacter_racemifer_DSM_44963_UNIPROT_BACTERIA_	NO	TYPE-1	R-TYPE	-	RYDTN	DTN	DILAK	DxxxK	Bacteria	p_Chloroflexota	NA	NA	NA	NA	unknown	NA	NA	NA	NA	NA	TARA_AON_82_MAG_00137_000000001031-cds5875|TARA_AON_82_MAG_00137_000000001031|qry_TYPE-1_TM3=RYSTN_TM7=DLLSK_R-TYPE_STN_DxxxK_UniRef90_UPI00024A08D1_TARA_AON_82_MAG_00137_000000001031_+_82_1_653e-14_1_19576_20184_19576_19576_20184_20184_609_609_SMAG=TARA_AON_82_MAG_00137_taxid=2925_Alexandrium_Eukaryota_Alveolata_Dinophyceae_Gonyaulacales_Gonyaulacaceae_Alexandrium_MARINE_EUKARYOTIC_MAG
882	L882	GCA-003021505-C132-cds9_GCA-003021505-C132_qry_TYPE-1_TM3_HYDTD_TM7_DFIAK_H-TYPE_DTD_DxxxK_K04641_bop_bacteriorhodopsin_GCA-003021505_d_Bacteria_p_Cyanobacteria_c_Cyanobacteriia_o_Cyanobacteriales_f_Rubidibacteraceae_g_QS-4-48-99_s_QS-4-48-99_sp003021505_gbk_PROKARYOTIC_GENOME	NO	TYPE-1	H-TYPE	ALT-RHODOPSIN	HYDTD	DTD	DFIAK	DxxxK	Bacteria	p_Cyanobacteria	PROKARYOTIC_GENOME	GCA-003021505-C132	8273	46.74	non-NCLDV	-4.21546	9	4	8	-	HRS-EL10-C90117-cds2|HRS-EL10-C90117|qry_HELIO_TM3=HYESV_TM7=SLVAK_H-TYPE_ESV_SxxxK_FRESHWATER_HIRES_UNBINNED_CONTIGS_rhodopsin-contigs-from-unbinned-hires_gbk_FRESHWATER_HIRES_UNBINNED_CONTIGS
47	L47	YP_002379171_ref_TYPE-1_TM3_RYDTA_TM7_PFFSK_R-TYPE_DTA_PxxxK_rhodopsin_Cyanothece_sp_PCC_7424_Cyanobacteria_Chroococcales_R_YP_2379171_prf_P_1XIOA_MOTIF_DTA	YES	TYPE-1	R-TYPE	-	RYDTA	DTA	PFFSK	PxxxK	Bacteria	p_Cyanobacteriota	NA	NA	NA	NA	unknown	NA	NA	NA	NA	NA	Jr-11may16-C198137-cds1|Jr-11may16-C198137|qry_TYPE-1_TM3=RYDTG_TM7=DLIAK_R-TYPE_DTG_DxxxK_Jr-11may16_FRESHWATER_METAGENOME
155	L155	NP_923144_ref_TYPE-1_TM3_RYDTE_TM7_DVLAK_R-TYPE_DTE_DxxxK_Cyanobacteria_bacterioopsin_Gloeobacter_violaceus_PCC_7421_Cyanobacteria_Gloeobacterales_R_NP_923144_prf_P_3DDLB_MOTIF_DTE-proteorhodopsin_motif	YES	TYPE-1	R-TYPE	-	RYDTE	DTE	DVLAK	DxxxK	Bacteria	p_Cyanobacteriota	NA	NA	NA	NA	unknown	NA	NA	NA	NA	NA	RE-23may17-C2251100-cds1|RE-23may17-C2251100|qry_TYPE-1_TM3=RYDTT_TM7=DLFSK_R-TYPE_DTT_DxxxK_RE-23may17_FRESHWATER_METAGENOME
203	L203	Q8YSC4_NOSS1_ref_TYPE-1_TM3_RYDTS_TM7_PFFSK_R-TYPE_DTS_PxxxK_sensory_rhodopsin_OS_Nostoc_sp_same_as_1XIO_Anabena_R_Q8YSC4_NOSS1_prf_P_1XIOA_MOTIF_DTS	YES	TYPE-1	R-TYPE	-	RYDTS	DTS	PFFSK	PxxxK	Bacteria	p_Cyanobacteriota	NA	NA	NA	NA	unknown	NA	NA	NA	NA	NA	RH-23may17-C2605416-cds1|RH-23may17-C2605416|qry_TYPE-1_TM3=RYDTT_TM7=DIFSK_R-TYPE_DTT_DxxxK_RH-23may17_FRESHWATER_METAGENOME
204	L204	NP_487205_ref_TYPE-1_TM3_RYDTS_TM7_PFFSK_R-TYPE_DTS_PxxxK_bacteriorhodopsin_Nostoc_sp_PCC_7120_Cyanobacteria_Nostocales_R_NP_4872_5_prf_P_1XIOA_MOTIF_DTS	YES	TYPE-1	R-TYPE	-	RYDTS	DTS	PFFSK	PxxxK	Bacteria	p_Cyanobacteriota	NA	NA	NA	NA	unknown	NA	NA	NA	NA	NA	RH-23may17-C2641128-cds1|RH-23may17-C2641128|qry_TYPE-1_TM3=RYDTT_TM7=DLLSK_R-TYPE_DTT_DxxxK_RH-23may17_FRESHWATER_METAGENOME
205	L205	1XIO_A_PDBID_ref_TYPE-1_TM3_RYDTS_TM7_PFFSK_R-TYPE_DTS_PxxxK_Anabena_sensory_rhodopsin_R_1XIO_A_PDBID_prf_P_4TL3B_MOTIF_DTS	YES	TYPE-1	R-TYPE	-	RYDTS	DTS	PFFSK	PxxxK	Bacteria	p_Cyanobacteriota	NA	NA	NA	NA	unknown	NA	NA	NA	NA	NA	RH-23may17-C395124-cds2|RH-23may17-C395124|qry_TYPE-1_TM3=RYDTT_TM7=DIFAK_R-TYPE_DTT_DxxxK_RH-23may17_FRESHWATER_METAGENOME
1037	L1116	B7KKH0_GLOC7_qry_TYPE-1_TM3_RYDTA_TM7_PFFSK_R-TYPE_DTA_PxxxK_B7KKH0_GLOC7_Rhodopsin_Gloeothece_citriformis_Bacteria_Cyanobacteria_Oscillatoriophycideae_Chroococcales_Aphanothecaceae_Gloeothece_Gloeothece_citriformis_UNIPROT_BACTERIA_	NO	TYPE-1	R-TYPE	-	RYDTA	DTA	PFFSK	PxxxK	Bacteria	p_Cyanobacteriota	NA	NA	NA	NA	unknown	NA	NA	NA	NA	NA	A0A4T0FS81_WALIC|qry_TYPE-1_TM3=RFETT_TM7=DLGAK_R-TYPE_ETT_DxxxK_A0A4T0FS81_WALIC_Uncharacterized_protein_Wallemia_ichthyophaga_Eukaryota_Fungi_Dikarya_Basidiomycota_Wallemiomycotina_Wallemiomycetes_Wallemiales_Wallemiaceae_Wallemia_Wallemia_ichthyophaga_UNIPROT_EUKARYOTE_
1038	L1117	B8HQU4_CYAP4_qry_TYPE-1_TM3_RYTSV_TM7_DLAAK_R-TYPE_TSV_DxxxK_B8HQU4_CYAP4_Rhodopsin_Cyanothece_sp_Bacteria_Cyanobacteria_Oscillatoriophycideae_Oscillatoriales_Cyanothecaceae_Cyanothece_unclassified_Cyanothece_Cyanothece_sp_UNIPROT_BACTERIA_	NO	TYPE-1	R-TYPE	-	RYTSV	TSV	DLAAK	DxxxK	Bacteria	p_Cyanobacteriota	NA	NA	NA	NA	unknown	NA	NA	NA	NA	NA	A0A4U1MMZ9_9BACI|qry_TYPE-1_TM3=RYDSS_TM7=PIFSK_R-TYPE_DSS_PxxxK_A0A4U1MMZ9_9BACI_Lactococcin_Alkalihalobacillus_hwajinpoensis_Bacteria_FirmicutesBacilli_Bacillales_Bacillaceae_Alkalihalobacillus_Alkalihalobacillus_hwajinpoensis_UNIPROT_BACTERIA_
1084	L1163	A0A6N8G1P5_9CHRO_qry_TYPE-1_TM3_RYDTA_TM7_PFFSK_R-TYPE_DTA_PxxxK_A0A6N8G1P5_9CHRO_Lactococcin_Gloeocapsopsis_sp_AAB1_1H9_Bacteria_Cyanobacteria_Oscillatoriophycideae_Chroococcales_Chroococcaceae_Gloeocapsopsis_unclassified_Gloeocapsopsis_Gloeocapsopsis_sp_AAB1_1H9_UNIPROT_BACTERIA_	NO	TYPE-1	R-TYPE	-	RYDTA	DTA	PFFSK	PxxxK	Bacteria	p_Cyanobacteriota	NA	NA	NA	NA	unknown	NA	NA	NA	NA	NA	ZP_01447408|ref_TYPE-1_TM3=RYDTE_TM7=DVWNK_R-TYPE_DTE_DxxxK_bacteriorhodopsin_Rhodobacterales_bacterium_HTCC2255_Alphaproteobacteria_R_ZP_14474_8_prf_P_4JQ6C_MOTIF=DTE-proteorhodopsin_motif
1200	L1279	A0A3S1AGP4_9CYAN_qry_TYPE-1_TM3_RYDTS_TM7_PFFSK_R-TYPE_DTS_PxxxK_A0A3S1AGP4_9CYAN_Rhodopsin_Calothrix_desertica_PCC_7102_Bacteria_Cyanobacteria_Nostocales_Calotrichaceae_Calothrix_Calothrix_desertica_PCC_7102_UNIPROT_BACTERIA_	NO	TYPE-1	R-TYPE	-	RYDTS	DTS	PFFSK	PxxxK	Bacteria	p_Cyanobacteriota	NA	NA	NA	NA	unknown	NA	NA	NA	NA	NA	CAMPEP_0201427206|CAMNT_0047797375|qry_TYPE-1_TM3=RPETK_TM7=NIVSK_R-TYPE_ETK_NxxxK_NCGR_PEP_ID=MMETSP1371-20130820_122665_1_ASSEMBLY_ACC=CAM_ASM_000859_TAXON_ID=226949_ORGANISM=Symbiodinium_sp_Strain_C15_LENGTH=280_DNA_ID=CAMNT_0047797375_DNA_START=1_DNA_END=839_DNA_ORIENTATION=-_MMETSP
1218	L1297	A0A2T1DJ28_9CYAN_qry_TYPE-1_TM3_RYDTA_TM7_PFLSK_R-TYPE_DTA_PxxxK_A0A2T1DJ28_9CYAN_Lactococcin_filamentous_cyanobacterium_CCP2_Bacteria_Cyanobacteria_filamentous_cyanobacterium_CCP2_UNIPROT_BACTERIA_	NO	TYPE-1	R-TYPE	-	RYDTA	DTA	PFLSK	PxxxK	Bacteria	p_Cyanobacteriota	NA	NA	NA	NA	unknown	NA	NA	NA	NA	NA	N1JJI1_BLUG1|qry_TYPE-1_TM3=RFDTN_TM7=DVLTK_R-TYPE_DTN_DxxxK_N1JJI1_BLUG1_Opsin_like_protein_Blumeria_graminis_f_sp_hordei_Eukaryota_Fungi_Dikarya_Ascomycota_Pezizomycotina_Leotiomycetes_Erysiphales_Erysiphaceae_Blumeria_Blumeria_graminis_f_sp_hordei_UNIPROT_EUKARYOTE_
1222	L1301	A0A2W4TRN2_9CYAN_qry_TYPE-1_TM3_RYDTA_TM7_PFFSK_R-TYPE_DTA_PxxxK_A0A2W4TRN2_9CYAN_Lactococcin_Leptolyngbya_foveolarum_Bacteria_Cyanobacteria_Synechococcales_Leptolyngbyaceae_Leptolyngbya_Leptolyngbya_foveolarum_UNIPROT_BACTERIA_	NO	TYPE-1	R-TYPE	-	RYDTA	DTA	PFFSK	PxxxK	Bacteria	p_Cyanobacteriota	NA	NA	NA	NA	unknown	NA	NA	NA	NA	NA	GROUP_7_MedDCM-JULCOM-C2423-cds6|ref_TYPE-1_TM3=RYDTK_TM7=DMINK_R-TYPE_DTK_DxxxK_Marine_Euryarchaota_Mediterranean_R_GROUP_7_MedDCM-JULCOM-C2423-cds6_prf_P_4HYJB_MOTIF=DTK
1223	L1302	A0A2W4UKV5_9CYAN_qry_TYPE-1_TM3_RYTSV_TM7_DVTSK_R-TYPE_TSV_DxxxK_A0A2W4UKV5_9CYAN_Rhodopsin_Leptolyngbya_foveolarum_Bacteria_Cyanobacteria_Synechococcales_Leptolyngbyaceae_Leptolyngbya_Leptolyngbya_foveolarum_UNIPROT_BACTERIA_	NO	TYPE-1	R-TYPE	-	RYTSV	TSV	DVTSK	DxxxK	Bacteria	p_Cyanobacteriota	NA	NA	NA	NA	unknown	NA	NA	NA	NA	NA	H6BRB5_EXODN|qry_TYPE-1_TM3=RYETT_TM7=DILAK_R-TYPE_ETT_DxxxK_H6BRB5_EXODN_Uncharacterized_protein_Exophiala_dermatitidis_Eukaryota_Fungi_Dikarya_Ascomycota_Pezizomycotina_Eurotiomycetes_Chaetothyriomycetidae_Chaetothyriales_Herpotrichiellaceae_Exophiala_Exophiala_dermatitidis_UNIPROT_EUKARYOTE_
1225	L1304	A0A350XF02_9CYAN_qry_TYPE-1_TM3_RYDTA_TM7_PFFSK_R-TYPE_DTA_PxxxK_A0A350XF02_9CYAN_Lactococcin_Cyanobacteria_bacterium_UBA11372_Bacteria_Cyanobacteria_Cyanobacteria_bacterium_UBA11372_UNIPROT_BACTERIA_	NO	TYPE-1	R-TYPE	-	RYDTA	DTA	PFFSK	PxxxK	Bacteria	p_Cyanobacteriota	NA	NA	NA	NA	unknown	NA	NA	NA	NA	NA	GROUP_1_MedDCM-JULCOM-C3793-cds2|ref_TYPE-1_TM3=RYDTK_TM7=DMINK_R-TYPE_DTK_DxxxK_Marine_Euryarchaota_Mediterranean_R_GROUP_1_MedDCM-JULCOM-C3793-cds2_prf_P_4HYJB_MOTIF=DTK
1461	L1540	3300009083-38-C435-cds5_3300009083-38-C435_qry_TYPE-1_TM3_RYDTA_TM7_PFFSK_R-TYPE_DTA_PxxxK_K04641_bop_bacteriorhodopsin_3300009083-38_d_Bacteria_p_Cyanobacteria_c_Cyanobacteriia_o_Cyanobacteriales_f_Nostocaceae_g_Nostoc_s_gbk_PROKARYOTIC_GENOME	NO	TYPE-1	R-TYPE	-	RYDTA	DTA	PFFSK	PxxxK	Bacteria	p_Cyanobacteriota	NA	3300009083-38-C435	5135	40.95	non-NCLDV	-8.56678	5	1	4	-	ERR3586689-C40332-cds1|ERR3586689-C40332|qry_TYPE-1_TM3=HYDTD_TM7=DLIAK_H-TYPE_DTD_DxxxK_ERR3586689_fasta_fa_gbk_TARA_MARINE_METATRANSCRIPTOME
1462	L1541	3300009084-48-C150-cds1_3300009084-48-C150_qry_TYPE-1_TM3_RYDTS_TM7_PFFSK_R-TYPE_DTS_PxxxK_K04641_bop_bacteriorhodopsin_3300009084-48_d_Bacteria_p_Cyanobacteria_c_Cyanobacteriia_o_Cyanobacteriales_f_Nostocaceae_g_Nostoc_s_gbk_PROKARYOTIC_GENOME	NO	TYPE-1	R-TYPE	-	RYDTS	DTS	PFFSK	PxxxK	Bacteria	p_Cyanobacteriota	NA	3300009084-48-C150	11339	43.48	non-NCLDV	-3.66673	13	2	7	-	HRS-EL3-C18250-cds2|HRS-EL3-C18250|qry_HELIO_TM3=NYESV_TM7=SFIAK_N-TYPE_ESV_SxxxK_FRESHWATER_HIRES_UNBINNED_CONTIGS_rhodopsin-contigs-from-unbinned-hires_gbk_FRESHWATER_HIRES_UNBINNED_CONTIGS
1545	L1624	A0A5Q4E204_9CYAN_qry_TYPE-1_TM3_RYDTA_TM7_PFFSK_R-TYPE_DTA_PxxxK_A0A5Q4E204_9CYAN_Lactococcin_Leptolyngbya_sp_DLM2_Bin27_Bacteria_Cyanobacteria_Synechococcales_Leptolyngbyaceae_Leptolyngbya_Leptolyngbya_sp_DLM2_Bin27_UNIPROT_BACTERIA_	NO	TYPE-1	R-TYPE	-	RYDTA	DTA	PFFSK	PxxxK	Bacteria	p_Cyanobacteriota	NA	NA	NA	NA	unknown	NA	NA	NA	NA	NA	virseq4|ref_TYPE-1_TM3=RYDTV_TM7=DLFSK_R-TYPE_DTV_DxxxK_APF29521_proteorhodopsin_uncultured_bacterium_Israel_Eastern_Mediterranean_Sea_env_samples_Bacteria_ViralGroupI_Koonin
1588	L1667	A0A433NPX7_CHLFR_qry_TYPE-1_TM3_RYDTA_TM7_PFFSK_R-TYPE_DTA_PxxxK_A0A433NPX7_CHLFR_Rhodopsin_Chlorogloeopsis_fritschii_PCC_6912_Bacteria_Cyanobacteria_Nostocales_Chlorogloeopsidaceae_Chlorogloeopsis_Chlorogloeopsis_fritschii_PCC_6912_UNIPROT_BACTERIA_	NO	TYPE-1	R-TYPE	-	RYDTA	DTA	PFFSK	PxxxK	Bacteria	p_Cyanobacteriota	NA	NA	NA	NA	unknown	NA	NA	NA	NA	NA	F4S423_MELLP|qry_TYPE-1_TM3=RYDTT_TM7=DVLAK_R-TYPE_DTT_DxxxK_F4S423_MELLP_Uncharacterized_protein_Melampsora_larici-populina_Eukaryota_Fungi_Dikarya_Basidiomycota_Pucciniomycotina_Pucciniomycetes_Pucciniales_Melampsoraceae_Melampsora_Melampsora_larici-populina_TARA_MARINE_METATRANSCRIPTOME
1589	L1668	A0A433VB56_9CYAN_qry_TYPE-1_TM3_RYDTA_TM7_PFFSK_R-TYPE_DTA_PxxxK_A0A433VB56_9CYAN_Rhodopsin_Chroococcidiopsis_cubana_SAG_39_79_Bacteria_Cyanobacteria_Chroococcidiopsidales_Chroococcidiopsidaceae_Chroococcidiopsis_Chroococcidiopsis_cubana_SAG_39_79_UNIPROT_BACTERIA_	NO	TYPE-1	R-TYPE	-	RYDTA	DTA	PFFSK	PxxxK	Bacteria	p_Cyanobacteriota	NA	NA	NA	NA	unknown	NA	NA	NA	NA	NA	G7E689_MIXOS|qry_TYPE-1_TM3=RYDTT_TM7=DVLAK_R-TYPE_DTT_DxxxK_G7E689_MIXOS_Uncharacterized_protein_Mixia_osmundae_Eukaryota_Fungi_Dikarya_Basidiomycota_Pucciniomycotina_Mixiomycetes_Mixiales_Mixiaceae_Mixia_Mixia_osmundae_UNIPROT_EUKARYOTE_
1658	L1737	3300025354-2-C32-cds17_3300025354-2-C32_qry_TYPE-1_TM3_RYDTA_TM7_PFFSK_R-TYPE_DTA_PxxxK_K04641_bop_bacteriorhodopsin_3300025354-2_d_Bacteria_p_Cyanobacteria_c_Cyanobacteriia_o_Elainellales_f_Elainellaceae_g_s_gbk_PROKARYOTIC_GENOME	NO	TYPE-1	R-TYPE	-	RYDTA	DTA	PFFSK	PxxxK	Bacteria	p_Cyanobacteriota	NA	3300025354-2-C32	36218	55.01	non-NCLDV	-4.36858	27	8	22	-	ERR3587179-C11822-cds2|ERR3587179-C11822|qry_TYPE-1_TM3=HYDTD_TM7=DLIAK_H-TYPE_DTD_DxxxK_ERR3587179_fasta_fa_gbk_TARA_MARINE_METATRANSCRIPTOME
1659	L1738	A0A1Z4SKJ0_9CYAN_qry_TYPE-1_TM3_RYDTS_TM7_PFFSK_R-TYPE_DTS_PxxxK_A0A1Z4SKJ0_9CYAN_Bacteriorhodopsin_Calothrix_sp_NIES-4105_Bacteria_Cyanobacteria_Nostocales_Calotrichaceae_Calothrix_unclassified_Calothrix_Calothrix_sp_NIES-4105_UNIPROT_BACTERIA_	NO	TYPE-1	R-TYPE	-	RYDTS	DTS	PFFSK	PxxxK	Bacteria	p_Cyanobacteriota	NA	NA	NA	NA	unknown	NA	NA	NA	NA	NA	B9LQT9|ref_TYPE-1_TM3=RYDTY_TM7=DIVSK_R-TYPE_DTY_DxxxK_Rhodopsin_Halorubrum_lacusprofundi_strain_ATCC_49239_Euryarchaeota_Halobacteria_R_B9LQT9_prf_P_2F95A_MOTIF=DTY
1936	L2015	GCF-000733415-C2-cds234_GCF-000733415-C2_qry_TYPE-1_TM3_RYDTA_TM7_PFFSK_R-TYPE_DTA_PxxxK_K04641_bop_bacteriorhodopsin_GCF-000733415_d_Bacteria_p_Cyanobacteria_c_Cyanobacteriia_o_Elainellales_f_Elainellaceae_g_Elainella_s_Elainella_sp000733415_gbk_PROKARYOTIC_GENOME	NO	TYPE-1	R-TYPE	-	RYDTA	DTA	PFFSK	PxxxK	Bacteria	p_Cyanobacteriota	NA	GCF-000733415-C2	1531785	46.22	non-NCLDV	-5.7843	1229	279	872	-	ERR3586732-C15824-cds1|ERR3586732-C15824|qry_TYPE-1_TM3=HYDTD_TM7=DLIAK_H-TYPE_DTD_DxxxK_ERR3586732_fasta_fa_gbk_TARA_MARINE_METATRANSCRIPTOME
1938	L2017	GCF-000763385-C2-cds968_GCF-000763385-C2_qry_TYPE-1_TM3_RYDTA_TM7_PFFSK_R-TYPE_DTA_PxxxK_K04641_bop_bacteriorhodopsin_GCF-000763385_d_Bacteria_p_Cyanobacteria_c_Cyanobacteriia_o_Phormidesmiales_f_Phormidesmiaceae_g_Nodosilinea_s_Nodosilinea_sp000763385_gbk_PROKARYOTIC_GENOME	NO	TYPE-1	R-TYPE	-	RYDTA	DTA	PFFSK	PxxxK	Bacteria	p_Cyanobacteriota	NA	GCF-000763385-C2	2106336	59.54	non-NCLDV	-6.60168	1917	419	1433	RNAPL:227.4,RNAPS:348.6	KGN29028|ref_HELIO_TM3=RWESV_TM7=SLVAK_R-TYPE_ESV_SxxxK_hypothetical_protein_N798_15560_Knoellia_flava_TL1_China_pig_manure_Intrasporangiaceae_Micrococcales_Actinobacteria_Bacteria_heliorhodopsin-blast-nr
1939	L2018	GCF-000828085-C14-cds17_GCF-000828085-C14_qry_TYPE-1_TM3_RYDTA_TM7_PILSK_R-TYPE_DTA_PxxxK_K04641_bop_bacteriorhodopsin_GCF-000828085_d_Bacteria_p_Cyanobacteria_c_Cyanobacteriia_o_Cyanobacteriales_f_Nostocaceae_g_Scytonema_A_s_Scytonema_A_tolypothrichoides_gbk_PROKARYOTIC_GENOME	NO	TYPE-1	R-TYPE	-	RYDTA	DTA	PILSK	PxxxK	Bacteria	p_Cyanobacteriota	NA	GCF-000828085-C14	81921	41.41	non-NCLDV	-4.36952	79	2	32	-	ERR3587152-C40752-cds1|ERR3587152-C40752|qry_TYPE-1_TM3=HYDTL_TM7=DLVTK_H-TYPE_DTL_DxxxK_ERR3587152_fasta_fa_gbk_TARA_MARINE_METATRANSCRIPTOME
2035	L2114	A0A0D8ZMP0_9CYAN_qry_TYPE-1_TM3_RYDTA_TM7_PFFSK_R-TYPE_DTA_PxxxK_A0A0D8ZMP0_9CYAN_Lactococcin_Aliterella_atlantica_CENA595_Bacteria_Cyanobacteria_Chroococcidiopsidales_Chroococcidiopsidaceae_Aliterella_Aliterella_atlantica_CENA595_UNIPROT_BACTERIA_	NO	TYPE-1	R-TYPE	-	RYDTA	DTA	PFFSK	PxxxK	Bacteria	p_Cyanobacteriota	NA	NA	NA	NA	unknown	NA	NA	NA	NA	NA	YP_658762|ref_TYPE-1_TM3=RYTSA_TM7=DILAK_R-TYPE_TSA_DxxxK_halorhodopsin_Haloquadratum_walsbyi_DSM_16790_Euryarchaeota_Halobacteria_R_YP_658762_prf_P_5AHZA_MOTIF=TSA
2078	L2157	GCF-000517105-C5-cds339_GCF-000517105-C5_qry_TYPE-1_TM3_RYDTA_TM7_PFFSK_R-TYPE_DTA_PxxxK_K04641_bop_bacteriorhodopsin_GCF-000517105_d_Bacteria_p_Cyanobacteria_c_Cyanobacteriia_o_Cyanobacteriales_f_Nostocaceae_g_Fischerella_s_Fischerella_sp000517105_gbk_PROKARYOTIC_GENOME	NO	TYPE-1	R-TYPE	-	RYDTA	DTA	PFFSK	PxxxK	Bacteria	p_Cyanobacteriota	NA	GCF-000517105-C5	429688	42.91	non-NCLDV	-6.69852	405	59	271	-	ERR3586715-C19080-cds1|ERR3586715-C19080|qry_TYPE-1_TM3=HYDTD_TM7=DLIAK_H-TYPE_DTD_DxxxK_ERR3586715_fasta_fa_gbk_TARA_MARINE_METATRANSCRIPTOME
2081	L2160	GCF-002215035-C5-cds104_GCF-002215035-C5_qry_TYPE-1_TM3_RYDTA_TM7_PFFSK_R-TYPE_DTA_PxxxK_K04641_bop_bacteriorhodopsin_GCF-002215035_d_Bacteria_p_Cyanobacteria_c_Cyanobacteriia_o_Elainellales_f_Elainellaceae_g_Leptolyngbya_A_s_Leptolyngbya_A_ohadii_gbk_PROKARYOTIC_GENOME	NO	TYPE-1	R-TYPE	-	RYDTA	DTA	PFFSK	PxxxK	Bacteria	p_Cyanobacteriota	NA	GCF-002215035-C5	243519	50.05	non-NCLDV	-6.21309	203	45	136	-	ERR3586730-C12007-cds1|ERR3586730-C12007|qry_TYPE-1_TM3=HYDTD_TM7=DLIAK_H-TYPE_DTD_DxxxK_ERR3586730_fasta_fa_gbk_TARA_MARINE_METATRANSCRIPTOME
137	L137	ZP_03495873_ref_TYPE-1_TM3_RYDTE_TM7_DLIAK_R-TYPE_DTE_DxxxK_rhodopsin_Thermus_aquaticus_Y51MC23_Deinococcus-Thermus_Deinococci_R_ZP_3495873_prf_P_5AZDD_MOTIF_DTE-proteorhodopsin_motif	YES	TYPE-1	R-TYPE	-	RYDTE	DTE	DLIAK	DxxxK	Bacteria	p_Deinococcota	NA	NA	NA	NA	unknown	NA	NA	NA	NA	NA	RE-16jun15-C273956-cds1|RE-16jun15-C273956|qry_TYPE-1_TM3=RYDTV_TM7=DVIAK_R-TYPE_DTV_DxxxK_RE-16jun15_FRESHWATER_METAGENOME
242	L242	gi_297625147_ref_YP_003706581.1_ref_TYPE-1_TM3_RYNDQ_TM7_DVTSK_R-TYPE_NDQ_DxxxK_rhodopsin_Truepera_radiovictrix_DSM_17093_Deinococcus-Thermus_Deinococci_R_gi_297625147_ref_YP_37_6581_1_prf_P_4XTOE_MOTIF_NDQ-sodium_pumping_motif	YES	TYPE-1	R-TYPE	-	RYNDQ	NDQ	DVTSK	DxxxK	Bacteria	p_Deinococcota	NA	NA	NA	NA	unknown	NA	NA	NA	NA	NA	SimonC-130626-EF-SRR5818191-C77286-cds1|SimonC-130626-EF-SRR5818191-C77286|qry_TYPE-1_TM3=RYDTT_TM7=DIFAK_R-TYPE_DTT_DxxxK_SimonC-130626-EF-SRR5818191_FRESHWATER_METAGENOME
1935	L2014	GCF-000701405-C164-cds1_GCF-000701405-C164_qry_TYPE-1_TM3_RYDTA_TM7_PVLSK_R-TYPE_DTA_PxxxK_K04641_bop_bacteriorhodopsin_GCF-000701405_d_Bacteria_p_Deinococcota_c_Deinococci_o_Deinococcales_f_Deinococcaceae_g_Deinococcus_s_Deinococcus_marmoris_gbk_PROKARYOTIC_GENOME	NO	TYPE-1	R-TYPE	-	RYDTA	DTA	PVLSK	PxxxK	Bacteria	p_Deinococcota	NA	GCF-000701405-C164	5805	63.76	non-NCLDV	-10.7955	6	2	5	-	ERR3586678-C56631-cds1|ERR3586678-C56631|qry_TYPE-1_TM3=HFDSS_TM7=DLMSK_H-TYPE_DSS_DxxxK_ERR3586678_fasta_fa_gbk_TARA_MARINE_METATRANSCRIPTOME
2063	L2142	A0A6J4UQD4_9DEIN_qry_TYPE-1_TM3_RYTSV_TM7_DILSK_R-TYPE_TSV_DxxxK_A0A6J4UQD4_9DEIN_Bacteriorhodopsin-like_protein_uncultured_Truepera_sp_Bacteria_Deinococcus-Thermus_Deinococci_Trueperales_Trueperaceae_Truepera_environmental_samples_uncultured_Truepera_sp_UNIPROT_BACTERIA_	NO	TYPE-1	R-TYPE	-	RYTSV	TSV	DILSK	DxxxK	Bacteria	p_Deinococcota	NA	NA	NA	NA	unknown	NA	NA	NA	NA	NA	BACH_HALSS|ref_TYPE-1_TM3=RYTSA_TM7=DIVAK_R-TYPE_TSA_DxxxK_Halorhodopsin_Halobacterium_sp_SG1_Euryarchaeota_Halobacteria_R_BACH_HALSS_prf_P_3ABWD_MOTIF=TSA
2083	L2162	GCF-002869765-C63-cds15_GCF-002869765-C63_qry_TYPE-1_TM3_RYDTA_TM7_PILSK_R-TYPE_DTA_PxxxK_K04641_bop_bacteriorhodopsin_GCF-002869765_d_Bacteria_p_Deinococcota_c_Deinococci_o_Deinococcales_f_Deinococcaceae_g_Deinococcus_s_Deinococcus_planocerae_gbk_PROKARYOTIC_GENOME	NO	TYPE-1	R-TYPE	-	RYDTA	DTA	PILSK	PxxxK	Bacteria	p_Deinococcota	NA	GCF-002869765-C63	12637	67.45	non-NCLDV	-9.88756	17	1	9	-	ERR3586678-C75260-cds1|ERR3586678-C75260|qry_TYPE-1_TM3=HFDSS_TM7=DLVGK_H-TYPE_DSS_DxxxK_ERR3586678_fasta_fa_gbk_TARA_MARINE_METATRANSCRIPTOME
907	L907	GCA-002721975-1-ASM272197v1-C1-cds12_GCA-002721975-1-ASM272197v1-C1_qry_TYPE-1_TM3_YYDSA_TM7_PILCK_Y-TYPE_DSA_PxxxK_K04641_bop_bacteriorhodopsin_GCA-002721975-1-ASM272197v1_d_Bacteria_p_Dependentiae_c_Babeliae_o_Babeliales_f_GCA-2721975_g_GCA-2721975_s_GCA-2721975_sp002721975_gbk_PROKARYOTIC_GENOME	NO	TYPE-1	Y-TYPE	ALT-RHODOPSIN	YYDSA	DSA	PILCK	PxxxK	Bacteria	p_Dependentiae	PROKARYOTIC_GENOME	GCA-002721975-1-ASM272197v1-C1	121987	32.24	non-NCLDV	-3.00324	132	27	61	-	HRS-ES10-C152010-cds2|HRS-ES10-C152010|qry_TYPE-1_TM3=HYSTL_TM7=DLTSK_H-TYPE_STL_DxxxK_FRESHWATER_HIRES_UNBINNED_CONTIGS_rhodopsin-contigs-from-unbinned-hires_gbk_FRESHWATER_HIRES_UNBINNED_CONTIGS
908	L908	GCA-002721975-C1-cds12_GCA-002721975-C1_qry_TYPE-1_TM3_YYDSA_TM7_PILCK_Y-TYPE_DSA_PxxxK_K04641_bop_bacteriorhodopsin_GCA-002721975_d_Bacteria_p_Dependentiae_c_Babeliae_o_Babeliales_f_GCA-2721975_g_GCA-2721975_s_GCA-2721975_sp002721975_gbk_PROKARYOTIC_GENOME	NO	TYPE-1	Y-TYPE	ALT-RHODOPSIN	YYDSA	DSA	PILCK	PxxxK	Bacteria	p_Dependentiae	PROKARYOTIC_GENOME	GCA-002721975-C1	121987	32.24	non-NCLDV	-3.00324	132	27	61	-	HRS-ES11-C154181-cds2|HRS-ES11-C154181|qry_TYPE-1_TM3=HYSTL_TM7=DFTSK_H-TYPE_STL_DxxxK_FRESHWATER_HIRES_UNBINNED_CONTIGS_rhodopsin-contigs-from-unbinned-hires_gbk_FRESHWATER_HIRES_UNBINNED_CONTIGS
1	L1	CSSed16-2cmA-6208-cds8_CSSed16-2cmA-6208_ref_HELIO_TM3_RWESL_TM7_SLVAK_R-TYPE_ESL_SxxxK_MORN-HeR_Heliorhodopsin_Anaerobic_Firmicutes	YES	HELIO	R-TYPE	-	RWESL	ESL	SLVAK	SxxxK	Bacteria	p_Firmicutes	NA	CSSed16-2cmA-6208	19220	49.71	non-NCLDV	-9.93711	15	4	14	-	ERR3586678-C69471-cds1|ERR3586678-C69471|qry_TYPE-1_TM3=HYDTC_TM7=DLVAK_H-TYPE_DTC_DxxxK_ERR3586678_fasta_fa_gbk_TARA_MARINE_METATRANSCRIPTOME
2	L2	CS-Sed11-C47443-cds2_CS-Sed11-C47443_ref_HELIO_TM3_RWESL_TM7_SLVAK_R-TYPE_ESL_SxxxK_MORN-HeR_Heliorhodopsin_Anaerobic_Firmicutes	YES	HELIO	R-TYPE	-	RWESL	ESL	SLVAK	SxxxK	Bacteria	p_Firmicutes	NA	CS-Sed11-C47443	4402	48.07	unknown	NA	NA	NA	NA	NA	CESM01076950-cds3|CESM01076950|qry_TYPE-1_TM3=RYDTT_TM7=DLVSK_R-TYPE_DTT_DxxxK_GCA_001049015_1_TARA_102_DCM_0_22-3_TARA_MARINE_METAGENOME
3	L3	T1-Sed10-C6904-cds3_T1-Sed10-C6904_ref_HELIO_TM3_RWESL_TM7_SLVAK_R-TYPE_ESL_SxxxK_MORN-HeR_Heliorhodopsin_Anaerobic_Firmicutes	YES	HELIO	R-TYPE	-	RWESL	ESL	SLVAK	SxxxK	Bacteria	p_Firmicutes	NA	T1-Sed10-C6904	10766	45.37	non-NCLDV	-5.53665	10	3	8	-	ERR3586950-C46606-cds1|ERR3586950-C46606|qry_TYPE-1_TM3=HYDTD_TM7=DLIAK_H-TYPE_DTD_DxxxK_ERR3586950_fasta_fa_gbk_TARA_MARINE_METATRANSCRIPTOME
5	L5	CSSed16-2cmA-349563-cds2_CSSed16-2cmA-349563_ref_HELIO_TM3_RWESL_TM7_SLLAK_R-TYPE_ESL_SxxxK_MORN-HeR_Heliorhodopsin_Anaerobic_Firmicutes	YES	HELIO	R-TYPE	-	RWESL	ESL	SLLAK	SxxxK	Bacteria	p_Firmicutes	NA	CSSed16-2cmA-349563	2076	41.86	unknown	NA	NA	NA	NA	NA	TYMEFLIES-ME20Jul2016-rr0004-SRR10955137-C372113-cds1|TYMEFLIES-ME20Jul2016-rr0004-SRR10955137-C372113|qry_HELIO_TM3=RWETI_TM7=SLLSK_R-TYPE_ETI_SxxxK_TYMEFLIES-ME20Jul2016-rr0004-SRR10955137_FRESHWATER_METAGENOME
6	L6	CS-Sed10-C201071-cds1_CS-Sed10-C201071_ref_HELIO_TM3_RWESL_TM7_SLVAK_R-TYPE_ESL_SxxxK_MORN-HeR_Heliorhodopsin_Anaerobic_Firmicutes	YES	HELIO	R-TYPE	-	RWESL	ESL	SLVAK	SxxxK	Bacteria	p_Firmicutes	NA	CS-Sed10-C201071	2312	44.9	unknown	NA	NA	NA	NA	NA	ZE-Oct18-C511375-cds1|ZE-Oct18-C511375|qry_TYPE-1_TM3=RTHTQ_TM7=DCFAK_R-TYPE_HTQ_DxxxK_ZE-Oct18_FRESHWATER_METAGENOME
8	L8	CS-Sed10-C56250-cds4_CS-Sed10-C56250_ref_HELIO_TM3_RWESL_TM7_SLVAK_R-TYPE_ESL_SxxxK_MORN-HeR_Heliorhodopsin_Anaerobic_Firmicutes	YES	HELIO	R-TYPE	-	RWESL	ESL	SLVAK	SxxxK	Bacteria	p_Firmicutes	NA	CS-Sed10-C56250	5109	43.84	non-NCLDV	-8.42127	6	1	5	-	ERR3586689-C61849-cds1|ERR3586689-C61849|qry_TYPE-1_TM3=HFDSS_TM7=DLMSK_H-TYPE_DSS_DxxxK_ERR3586689_fasta_fa_gbk_TARA_MARINE_METATRANSCRIPTOME
9	L9	CS-Sed10-C284536-cds1_CS-Sed10-C284536_ref_HELIO_TM3_RWESL_TM7_SLVAK_R-TYPE_ESL_SxxxK_MORN-HeR_Heliorhodopsin_Anaerobic_Firmicutes	YES	HELIO	R-TYPE	-	RWESL	ESL	SLVAK	SxxxK	Bacteria	p_Firmicutes	NA	CS-Sed10-C284536	1851	40.19	unknown	NA	NA	NA	NA	NA	3300027823-69-C42-cds9|3300027823-69-C42|qry_TYPE-1_TM3=RYDTG_TM7=DLLAK_R-TYPE_DTG_DxxxK_K04641_bop_bacteriorhodopsin_3300027823-69_d_Bacteria_p_Actinobacteriota_c_Thermoleophilia_o_Solirubrobacterales_f_70-9_g_67-14_s_gbk_PROKARYOTIC_GENOME
10	L10	AMARA-sed17-118795-cds4_AMARA-sed17-118795_ref_HELIO_TM3_RWESL_TM7_SLVAK_R-TYPE_ESL_SxxxK_MORN-HeR_Heliorhodopsin_Anaerobic_Firmicutes	YES	HELIO	R-TYPE	-	RWESL	ESL	SLVAK	SxxxK	Bacteria	p_Firmicutes	NA	AMARA-sed17-118795	NA	NA	unknown	NA	NA	NA	NA	NA	CEUB01125300-cds1|CEUB01125300|qry_TYPE-1_TM3=RYDSV_TM7=DLIAK_R-TYPE_DSV_DxxxK_GCA_001040545_1_TARA_138_DCM_0_22-3_TARA_MARINE_METAGENOME
11	L11	Tekir-sed17-143-cds41_Tekir-sed17-143_ref_HELIO_TM3_RWESL_TM7_SLVAK_R-TYPE_ESL_SxxxK_MORN-HeR_Heliorhodopsin_Anaerobic_Firmicutes	YES	HELIO	R-TYPE	-	RWESL	ESL	SLVAK	SxxxK	Bacteria	p_Firmicutes	NA	Tekir-sed17-143	NA	NA	unknown	NA	NA	NA	NA	NA	CEUF01256795-cds1|CEUF01256795|qry_HELIO_TM3=RTETA_TM7=SVTTK_R-TYPE_ETA_SxxxK_GCA_001372115_1_TARA_138_SRF_0_22-3_TARA_MARINE_METAGENOME
12	L12	T1-Sed10-C31992-cds3_T1-Sed10-C31992_ref_HELIO_TM3_RWESL_TM7_SLVAK_R-TYPE_ESL_SxxxK_MORN-HeR_Heliorhodopsin_Anaerobic_Firmicutes	YES	HELIO	R-TYPE	-	RWESL	ESL	SLVAK	SxxxK	Bacteria	p_Firmicutes	NA	T1-Sed10-C31992	3933	43.15	unknown	NA	NA	NA	NA	NA	CERI01280403-cds2|CERI01280403|qry_TYPE-1_TM3=RYDTV_TM7=DIFSK_R-TYPE_DTV_DxxxK_GCA_001028425_1_TARA_067_SRF_0_22-0_45_TARA_MARINE_METAGENOME
13	L13	T3-Sed10-C153294-cds1_T3-Sed10-C153294_ref_HELIO_TM3_RWESL_TM7_SLVAK_R-TYPE_ESL_SxxxK_MORN-HeR_Heliorhodopsin_Anaerobic_Firmicutes	YES	HELIO	R-TYPE	-	RWESL	ESL	SLVAK	SxxxK	Bacteria	p_Firmicutes	NA	T3-Sed10-C153294	2299	38.19	unknown	NA	NA	NA	NA	NA	ZE-Oct18-C159795-cds2|ZE-Oct18-C159795|qry_TYPE-1_TM3=RYDTT_TM7=DIFAK_R-TYPE_DTT_DxxxK_ZE-Oct18_FRESHWATER_METAGENOME
15	L15	CS-Sed10-C181368-cds3_CS-Sed10-C181368_ref_HELIO_TM3_RWESL_TM7_SLVAK_R-TYPE_ESL_SxxxK_MORN-HeR_Heliorhodopsin_Anaerobic_Firmicutes	YES	HELIO	R-TYPE	-	RWESL	ESL	SLVAK	SxxxK	Bacteria	p_Firmicutes	NA	CS-Sed10-C181368	2470	45.38	unknown	NA	NA	NA	NA	NA	GCA-002496355-C126-cds4|GCA-002496355-C126|ref_HELIO_TM3=RWESL_TM7=SLVAK_R-TYPE_ESL_SxxxK_Znf-HeR_Heliorhodopsin_d_Archaea_p_Thermoplasmatota_c_E2
17	L17	B1-Sed10-C52071-cds1_B1-Sed10-C52071_ref_HELIO_TM3_RWESL_TM7_SLVAK_R-TYPE_ESL_SxxxK_MORN-HeR_Heliorhodopsin_Anaerobic_Firmicutes	YES	HELIO	R-TYPE	-	RWESL	ESL	SLVAK	SxxxK	Bacteria	p_Firmicutes	NA	B1-Sed10-C52071	3208	49.28	unknown	NA	NA	NA	NA	NA	ERR3586892-C41440-cds1|ERR3586892-C41440|qry_TYPE-1_TM3=RYETM_TM7=DIINK_R-TYPE_ETM_DxxxK_ERR3586892_fasta_fa_gbk_TARA_MARINE_METATRANSCRIPTOME
18	L18	B1-Sed10-C34043-cds1_B1-Sed10-C34043_ref_HELIO_TM3_RWESL_TM7_SLVAK_R-TYPE_ESL_SxxxK_MORN-HeR_Heliorhodopsin_Anaerobic_Firmicutes	YES	HELIO	R-TYPE	-	RWESL	ESL	SLVAK	SxxxK	Bacteria	p_Firmicutes	NA	B1-Sed10-C34043	4339	51.09	unknown	NA	NA	NA	NA	NA	CESI01083832-cds2|CESI01083832|qry_HELIO_TM3=RWETV_TM7=SFLAK_R-TYPE_ETV_SxxxK_GCA_001040165_1_TARA_082_DCM_0_22-3_TARA_MARINE_METAGENOME
20	L20	AMARA-sed17-106565-cds3_AMARA-sed17-106565_ref_HELIO_TM3_RWESL_TM7_SLVAK_R-TYPE_ESL_SxxxK_MORN-HeR_Heliorhodopsin_Anaerobic_Firmicutes	YES	HELIO	R-TYPE	-	RWESL	ESL	SLVAK	SxxxK	Bacteria	p_Firmicutes	NA	AMARA-sed17-106565	NA	NA	unknown	NA	NA	NA	NA	NA	CEUH01246386-cds1|CEUH01246386|qry_TYPE-1_TM3=RYDTV_TM7=DLLSK_R-TYPE_DTV_DxxxK_GCA_001040485_1_TARA_137_SRF_0_22-3_TARA_MARINE_METAGENOME
21	L21	CSSed16-2cmB-303786-cds1_CSSed16-2cmB-303786_ref_HELIO_TM3_RWESL_TM7_SLLAK_R-TYPE_ESL_SxxxK_MORN-HeR_Heliorhodopsin_Anaerobic_Firmicutes	YES	HELIO	R-TYPE	-	RWESL	ESL	SLLAK	SxxxK	Bacteria	p_Firmicutes	NA	CSSed16-2cmB-303786	2310	50.82	unknown	NA	NA	NA	NA	NA	ZE-Oct18-C345580-cds2|ZE-Oct18-C345580|qry_TYPE-1_TM3=RYDTT_TM7=DLFAK_R-TYPE_DTT_DxxxK_ZE-Oct18_FRESHWATER_METAGENOME
22	L22	CS-Sed11-C115207-cds3_CS-Sed11-C115207_ref_HELIO_TM3_RWESL_TM7_SLVAK_R-TYPE_ESL_SxxxK_MORN-HeR_Heliorhodopsin_Anaerobic_Firmicutes	YES	HELIO	R-TYPE	-	RWESL	ESL	SLVAK	SxxxK	Bacteria	p_Firmicutes	NA	CS-Sed11-C115207	2555	44.58	unknown	NA	NA	NA	NA	NA	CE-Jul18-C37094-cds2|CE-Jul18-C37094|qry_TYPE-1_TM3=RYDTT_TM7=DVFSK_R-TYPE_DTT_DxxxK_CE-Jul18_FRESHWATER_METAGENOME
23	L23	B1-Sed10-C7807-cds10_B1-Sed10-C7807_ref_HELIO_TM3_RWESL_TM7_SLLAK_R-TYPE_ESL_SxxxK_MORN-HeR_Heliorhodopsin_Anaerobic_Firmicutes	YES	HELIO	R-TYPE	-	RWESL	ESL	SLLAK	SxxxK	Bacteria	p_Firmicutes	NA	B1-Sed10-C7807	11352	41.39	non-NCLDV	-2.58837	15	4	8	-	HRS-ES12-C40568-cds4|HRS-ES12-C40568|qry_TYPE-1_TM3=HYSTL_TM7=DLTSK_H-TYPE_STL_DxxxK_FRESHWATER_HIRES_UNBINNED_CONTIGS_rhodopsin-contigs-from-unbinned-hires_gbk_FRESHWATER_HIRES_UNBINNED_CONTIGS
24	L24	Tekir-sed17-12614-cds7_Tekir-sed17-12614_ref_HELIO_TM3_RWESL_TM7_SLVAK_R-TYPE_ESL_SxxxK_MORN-HeR_Heliorhodopsin_Anaerobic_Firmicutes	YES	HELIO	R-TYPE	-	RWESL	ESL	SLVAK	SxxxK	Bacteria	p_Firmicutes	NA	Tekir-sed17-12614	NA	NA	unknown	NA	NA	NA	NA	NA	CEUH01288805-cds3|CEUH01288805|qry_TYPE-1_TM3=RYDSS_TM7=DIFSK_R-TYPE_DSS_DxxxK_GCA_001040485_1_TARA_137_SRF_0_22-3_TARA_MARINE_METAGENOME
25	L25	CSSed16-2cmA-721813-cds2_CSSed16-2cmA-721813_ref_HELIO_TM3_RWESL_TM7_SLLAK_R-TYPE_ESL_SxxxK_MORN-HeR_Heliorhodopsin_Anaerobic_Firmicutes	YES	HELIO	R-TYPE	-	RWESL	ESL	SLLAK	SxxxK	Bacteria	p_Firmicutes	NA	CSSed16-2cmA-721813	1263	43.15	unknown	NA	NA	NA	NA	NA	TNGK-Kigoma-12-surface-SRR7990527-C683-cds11|TNGK-Kigoma-12-surface-SRR7990527-C683|qry_TYPE-1_TM3=RYDSS_TM7=DLFSK_R-TYPE_DSS_DxxxK_TNGK-Kigoma-12-surface-SRR7990527_FRESHWATER_METAGENOME
27	L27	T3-Sed10-C179835-cds1_T3-Sed10-C179835_ref_HELIO_TM3_RWESL_TM7_SLVAK_R-TYPE_ESL_SxxxK_MORN-HeR_Heliorhodopsin_Anaerobic_Firmicutes	YES	HELIO	R-TYPE	-	RWESL	ESL	SLVAK	SxxxK	Bacteria	p_Firmicutes	NA	T3-Sed10-C179835	2066	38	unknown	NA	NA	NA	NA	NA	TYMEFLIES-ME20Apr2018-rr0058-SRR10955477-C940962-cds1|TYMEFLIES-ME20Apr2018-rr0058-SRR10955477-C940962|qry_TYPE-1_TM3=RYDTG_TM7=DVFSK_R-TYPE_DTG_DxxxK_TYMEFLIES-ME20Apr2018-rr0058-SRR10955477_FRESHWATER_METAGENOME
28	L28	CSSed16-2cmB-43173-cds4_CSSed16-2cmB-43173_ref_HELIO_TM3_RWESL_TM7_SLVAK_R-TYPE_ESL_SxxxK_MORN-HeR_Heliorhodopsin_Anaerobic_Firmicutes	YES	HELIO	R-TYPE	-	RWESL	ESL	SLVAK	SxxxK	Bacteria	p_Firmicutes	NA	CSSed16-2cmB-43173	7578	48.1	non-NCLDV	-7.6513	7	4	7	-	ERR3586700-C45483-cds1|ERR3586700-C45483|qry_TYPE-1_TM3=KYDTD_TM7=DVIAK_K-TYPE_DTD_DxxxK_ERR3586700_fasta_fa_gbk_TARA_MARINE_METATRANSCRIPTOME
29	L29	CS-Sed10-C4444-cds8_CS-Sed10-C4444_ref_HELIO_TM3_RWESL_TM7_SLLAK_R-TYPE_ESL_SxxxK_MORN-HeR_Heliorhodopsin_Anaerobic_Firmicutes	YES	HELIO	R-TYPE	-	RWESL	ESL	SLLAK	SxxxK	Bacteria	p_Firmicutes	NA	CS-Sed10-C4444	20959	46.37	non-NCLDV	-5.98636	23	5	20	-	ERR3586731-C20903-cds1|ERR3586731-C20903|qry_TYPE-1_TM3=HYDTD_TM7=DLIAK_H-TYPE_DTD_DxxxK_ERR3586731_fasta_fa_gbk_TARA_MARINE_METATRANSCRIPTOME
30	L30	CS-Sed11-C306665-cds1_CS-Sed11-C306665_ref_HELIO_TM3_RWESL_TM7_SLLAK_R-TYPE_ESL_SxxxK_MORN-HeR_Heliorhodopsin_Anaerobic_Firmicutes	YES	HELIO	R-TYPE	-	RWESL	ESL	SLLAK	SxxxK	Bacteria	p_Firmicutes	NA	CS-Sed11-C306665	1369	46.46	unknown	NA	NA	NA	NA	NA	3300000236-9-C84-cds4|3300000236-9-C84|qry_TYPE-1_TM3=RYYTM_TM7=DIVNK_R-TYPE_YTM_DxxxK_hypothetical_protein_3300000236-9_d_Bacteria_p_Proteobacteria_c_Gammaproteobacteria_o_Chromatiales_f_Chromatiaceae_g_Chromatium_s_gbk_PROKARYOTIC_GENOME
31	L31	B1-Sed10-C1700-cds15_B1-Sed10-C1700_ref_HELIO_TM3_RWESL_TM7_SLLAK_R-TYPE_ESL_SxxxK_MORN-HeR_Heliorhodopsin_Anaerobic_Firmicutes	YES	HELIO	R-TYPE	-	RWESL	ESL	SLLAK	SxxxK	Bacteria	p_Firmicutes	NA	B1-Sed10-C1700	25197	47.15	non-NCLDV	-7.47539	18	5	16	-	ERR3586702-C18835-cds1|ERR3586702-C18835|qry_TYPE-1_TM3=HYDTC_TM7=DLVCK_H-TYPE_DTC_DxxxK_ERR3586702_fasta_fa_gbk_TARA_MARINE_METATRANSCRIPTOME
186	L186	YP_002885111_ref_TYPE-1_TM3_RYDTK_TM7_DLINK_R-TYPE_DTK_DxxxK_rhodopsin_Exiguobacterium_sp_AT1b_FirmicutesBacillales_R_YP_2885111_prf_P_4HYJB_MOTIF_DTK	YES	TYPE-1	R-TYPE	-	RYDTK	DTK	DLINK	DxxxK	Bacteria	p_Firmicutes	NA	NA	NA	NA	unknown	NA	NA	NA	NA	NA	RH-15aug16-C427746-cds1|RH-15aug16-C427746|qry_TYPE-1_TM3=RYACI_TM7=DLIAK_R-TYPE_ACI_DxxxK_RH-15aug16_FRESHWATER_METAGENOME
187	L187	YP_001813902_ref_TYPE-1_TM3_RYDTK_TM7_DLTNK_R-TYPE_DTK_DxxxK_rhodopsin_Exiguobacterium_sibiricum_25515_FirmicutesBacillales_R_YP_18139_2_prf_P_4HYJB_MOTIF_DTK	YES	TYPE-1	R-TYPE	-	RYDTK	DTK	DLTNK	DxxxK	Bacteria	p_Firmicutes	NA	NA	NA	NA	unknown	NA	NA	NA	NA	NA	RH-18aug17-C522186-cds1|RH-18aug17-C522186|qry_TYPE-1_TM3=RYDTT_TM7=DIFAK_R-TYPE_DTT_DxxxK_RH-18aug17_FRESHWATER_METAGENOME
705	L705	A0A1X2JHD2_PARBF_qry_TYPE-1_TM3_IYDII_TM7_PTIYK_I-TYPE_DII_PxxxK_A0A1X2JHD2_PARBF_Uncharacterized_protein_Paraclostridium_bifermentans_Bacteria_FirmicutesClostridia_Clostridiales_Peptostreptococcaceae_Paraclostridium_Paraclostridium_bifermentans_UNIPROT_BACTERIA_	NO	TYPE-1	I-TYPE	ALT-RHODOPSIN	IYDII	DII	PTIYK	PxxxK	Bacteria	p_Firmicutes	NA	NA	NA	NA	unknown	NA	NA	NA	NA	NA	QCW06520.1|ref_TYPE-1_TM3=RYGTF_TM7=DLISK_R-TYPE_GTF_DxxxK_MerMAID2_na_Stramenopiles_MerMAIDs_confirmed=ACR_nearIdentity=ACR_ref=doi_10_1038_s41467-019-11322-6
1082	L1161	A0A6I0FE40_9CLOT_qry_TYPE-1_TM3_RYDTS_TM7_PIFSK_R-TYPE_DTS_PxxxK_A0A6I0FE40_9CLOT_Lactococcin_Alkaliphilus_sp_LacV_Bacteria_FirmicutesClostridia_Clostridiales_Clostridiaceae_Alkaliphilus_unclassified_Alkaliphilus_Alkaliphilus_sp_LacV_UNIPROT_BACTERIA_	NO	TYPE-1	R-TYPE	-	RYDTS	DTS	PIFSK	PxxxK	Bacteria	p_Firmicutes	NA	NA	NA	NA	unknown	NA	NA	NA	NA	NA	ABL60988|ref_TYPE-1_TM3=RYDTE_TM7=DVVNK_R-TYPE_DTE_DxxxK_proteorhodopsin_uncultured_marine_bacterium_HF10_19P19_R_ABL6_988_prf_MOTIF=DTE-proteorhodopsin_motif
1083	L1162	A0A6I1MRX8_9CLOT_qry_TYPE-1_TM3_RYDTS_TM7_PIFSK_R-TYPE_DTS_PxxxK_A0A6I1MRX8_9CLOT_Lactococcin_Clostridium_tarantellae_Bacteria_FirmicutesClostridia_Clostridiales_Clostridiaceae_Clostridium_Clostridium_tarantellae_UNIPROT_BACTERIA_	NO	TYPE-1	R-TYPE	-	RYDTS	DTS	PIFSK	PxxxK	Bacteria	p_Firmicutes	NA	NA	NA	NA	unknown	NA	NA	NA	NA	NA	A4GIJ7|ref_TYPE-1_TM3=RYDTE_TM7=DVVNK_R-TYPE_DTE_DxxxK_Proteorhodopsin_uncultured_marine_bacterium_HF10_25F10_R_A4GIJ7_prf_P_4JQ6C_MOTIF=DTE-proteorhodopsin_motif
1095	L1174	GCF-000215935-C23-cds5_GCF-000215935-C23_qry_TYPE-1_TM3_RYDTA_TM7_PIFSK_R-TYPE_DTA_PxxxK_K04641_bop_bacteriorhodopsin_GCF-000215935_d_Bacteria_p_Firmicutesc_Bacilli_o_Haloplasmatales_f_Haloplasmataceae_g_Haloplasma_s_Haloplasma_contractile_gbk_PROKARYOTIC_GENOME	NO	TYPE-1	R-TYPE	-	RYDTA	DTA	PIFSK	PxxxK	Bacteria	p_Firmicutes	NA	GCF-000215935-C23	22213	31.92	non-NCLDV	-3.92269	22	8	17	-	HRS-EL12-C20484-cds2|HRS-EL12-C20484|qry_HELIO_TM3=NYESV_TM7=SFIAK_N-TYPE_ESV_SxxxK_FRESHWATER_HIRES_UNBINNED_CONTIGS_rhodopsin-contigs-from-unbinned-hires_gbk_FRESHWATER_HIRES_UNBINNED_CONTIGS
1221	L1300	A0A2W0HIA8_9BACI_qry_TYPE-1_TM3_RYDTA_TM7_PMFSK_R-TYPE_DTA_PxxxK_A0A2W0HIA8_9BACI_Lactococcin_Bacillus_lacisalsi_Bacteria_FirmicutesBacilli_Bacillales_Bacillaceae_Bacillus_Bacillus_lacisalsi_UNIPROT_BACTERIA_	NO	TYPE-1	R-TYPE	-	RYDTA	DTA	PMFSK	PxxxK	Bacteria	p_Firmicutes	NA	NA	NA	NA	unknown	NA	NA	NA	NA	NA	GROUP_8_Contig455-cds51_Contig455|ref_TYPE-1_TM3=RYDTK_TM7=DMINK_R-TYPE_DTK_DxxxK_Marine_Euryarchaota_Mediterranean_R_GROUP_8_Contig455-cds51_Contig455_prf_MOTIF=DTK
1272	L1351	A0A2A9CE82_9BACI_qry_TYPE-1_TM3_RYDSS_TM7_PIFSK_R-TYPE_DSS_PxxxK_A0A2A9CE82_9BACI_Bacteriorhodopsin_Bacillus_sp_es_036_Bacteria_FirmicutesBacilli_Bacillales_Bacillaceae_Bacillus_Bacillus_sp_es_036_UNIPROT_BACTERIA_	NO	TYPE-1	R-TYPE	-	RYDSS	DSS	PIFSK	PxxxK	Bacteria	p_Firmicutes	NA	NA	NA	NA	unknown	NA	NA	NA	NA	NA	1XIO_A|PDBID|ref_TYPE-1_TM3=RYDTS_TM7=PFFSK_R-TYPE_DTS_PxxxK_Anabena_sensory_rhodopsin_R_1XIO_A_PDBID_prf_P_4TL3B_MOTIF=DTS
1362	L1441	3300000457-1-C1-cds179_3300000457-1-C1_qry_TYPE-1_TM3_RYDTA_TM7_PIFSK_R-TYPE_DTA_PxxxK_K04641_bop_bacteriorhodopsin_3300000457-1_d_Bacteria_p_Firmicutesc_Bacilli_o_Bacillales_f_Halobacillaceae_g_Halobacillus_s_gbk_PROKARYOTIC_GENOME	NO	TYPE-1	R-TYPE	-	RYDTA	DTA	PIFSK	PxxxK	Bacteria	p_Firmicutes	NA	3300000457-1-C1	442265	41.55	non-NCLDV	-7.06804	455	87	325	-	ERR3586710-C46340-cds1|ERR3586710-C46340|qry_TYPE-1_TM3=HYDTC_TM7=DLVAK_H-TYPE_DTC_DxxxK_ERR3586710_fasta_fa_gbk_TARA_MARINE_METATRANSCRIPTOME
1498	L1577	GCA-001636495-C1-cds906_GCA-001636495-C1_qry_TYPE-1_TM3_RYDTA_TM7_PILSK_R-TYPE_DTA_PxxxK_K04641_bop_bacteriorhodopsin_GCA-001636495_d_Bacteria_p_Firmicutesc_Bacilli_o_Bacillales_f_Bacillaceae_I_g_Bacillus_G_s_Bacillus_G_horikoshii_A_gbk_PROKARYOTIC_GENOME	NO	TYPE-1	R-TYPE	-	RYDTA	DTA	PILSK	PxxxK	Bacteria	p_Firmicutes	NA	GCA-001636495-C1	4249101	41.86	non-NCLDV	-7.99269	4292	979	3472	RNAPL:419.3,RNAPS:383.7,RNR:131.4	AEO97890.1|ref_HELIO_TM3=RWETT_TM7=SFFAK_R-TYPE_ETT_SxxxK_hypothetical_protein_ENVG_00195_Emiliania_huxleyi_virus_84_Phycodnaviridae_ehux-blast
1538	L1617	A0A511WV80_9BACI_qry_TYPE-1_TM3_RYDTA_TM7_PILSK_R-TYPE_DTA_PxxxK_A0A511WV80_9BACI_Sensory_rhodopsin-2_Halobacillus_faecis_Bacteria_FirmicutesBacilli_Bacillales_Bacillaceae_Halobacillus_Halobacillus_faecis_UNIPROT_BACTERIA_	NO	TYPE-1	R-TYPE	-	RYDTA	DTA	PILSK	PxxxK	Bacteria	p_Firmicutes	NA	NA	NA	NA	unknown	NA	NA	NA	NA	NA	A0A0D2BC45_9EURO|qry_TYPE-1_TM3=RYDTL_TM7=DILIK_R-TYPE_DTL_DxxxK_A0A0D2BC45_9EURO_Uncharacterized_protein_Cladophialophora_immunda_Eukaryota_Fungi_Dikarya_Ascomycota_Pezizomycotina_Eurotiomycetes_Chaetothyriomycetidae_Chaetothyriales_Herpotrichiellaceae_Cladophialophora_Cladophialophora_immunda_UNIPROT_EUKARYOTE_
1542	L1621	A0A5C6VX47_9BACI_qry_TYPE-1_TM3_RYDTA_TM7_PIFSK_R-TYPE_DTA_PxxxK_A0A5C6VX47_9BACI_Lactococcin_Metabacillus_litoralis_Bacteria_FirmicutesBacilli_Bacillales_Bacillaceae_Metabacillus_Metabacillus_litoralis_UNIPROT_BACTERIA_	NO	TYPE-1	R-TYPE	-	RYDTA	DTA	PIFSK	PxxxK	Bacteria	p_Firmicutes	NA	NA	NA	NA	unknown	NA	NA	NA	NA	NA	TARA_ARC_108_MAG_00312_000000014443-cds1525|TARA_ARC_108_MAG_00312_000000014443|qry_TYPE-1_TM3=RMSTQ_TM7=DALCK_R-TYPE_STQ_DxxxK_UniRef90_L1IFZ3_TARA_ARC_108_MAG_00312_000000014443_+_207_3_885e-52_1_8697_9416_8697_8697_9416_9416_720_720_SMAG=TARA_ARC_108_MAG_00312_taxid=46946_Geminigera_Eukaryota_Cryptophyceae_Pyrenomonadales_Geminigeraceae_Geminigera_MARINE_EUKARYOTIC_MAG
1543	L1622	A0A5D4KIP2_9BACI_qry_TYPE-1_TM3_RYDTA_TM7_PIFSK_R-TYPE_DTA_PxxxK_A0A5D4KIP2_9BACI_Lactococcin_Bacillus_vietnamensis_Bacteria_FirmicutesBacilli_Bacillales_Bacillaceae_Bacillus_Bacillus_vietnamensis_UNIPROT_BACTERIA_	NO	TYPE-1	R-TYPE	-	RYDTA	DTA	PIFSK	PxxxK	Bacteria	p_Firmicutes	NA	NA	NA	NA	unknown	NA	NA	NA	NA	NA	TARA_ION_45_MAG_00160_000000001259-cds429|TARA_ION_45_MAG_00160_000000001259|qry_HELIO_TM3=RWETI_TM7=SFVAK_R-TYPE_ETI_SxxxK_UniRef90_A0A0G3V464_TARA_ION_45_MAG_00160_000000001259_-_72_1_692e-11_1_876_1793_1793_1793_876_876_918_918_SMAG=TARA_ION_45_MAG_00160_taxid=236787_Florenciella_Eukaryota_Stramenopiles_Dictyochophyceae_Florenciellales_Florenciella_MARINE_EUKARYOTIC_MAG
1592	L1671	A0A4P8XNV2_9BACL_qry_TYPE-1_TM3_RYDTA_TM7_PIFSK_R-TYPE_DTA_PxxxK_A0A4P8XNV2_9BACL_Rhodopsin_Paenibacillus_sp_HB172198_Bacteria_FirmicutesBacilli_Bacillales_Paenibacillaceae_Paenibacillus_Paenibacillus_sp_HB172198_UNIPROT_BACTERIA_	NO	TYPE-1	R-TYPE	-	RYDTA	DTA	PIFSK	PxxxK	Bacteria	p_Firmicutes	NA	NA	NA	NA	unknown	NA	NA	NA	NA	NA	G8DGI5_9PHYC|qry_HELIO_TM3=RWETV_TM7=SLTAK_R-TYPE_ETV_SxxxK_G8DGI5_9PHYC_Uncharacterized_protein_Emiliania_huxleyi_virus_PS401_Viruses_Varidnaviria_Bamfordvirae_Nucleocytoviricota_Megaviricetes_Algavirales_Phycodnaviridae_unclassified_Phycodnaviridae_Emiliania_huxleyi_virus_PS401_UNIPROT_VIRUSES_
1599	L1678	A0A4U1MMZ9_9BACI_qry_TYPE-1_TM3_RYDSS_TM7_PIFSK_R-TYPE_DSS_PxxxK_A0A4U1MMZ9_9BACI_Lactococcin_Alkalihalobacillus_hwajinpoensis_Bacteria_FirmicutesBacilli_Bacillales_Bacillaceae_Alkalihalobacillus_Alkalihalobacillus_hwajinpoensis_UNIPROT_BACTERIA_	NO	TYPE-1	R-TYPE	-	RYDSS	DSS	PIFSK	PxxxK	Bacteria	p_Firmicutes	NA	NA	NA	NA	unknown	NA	NA	NA	NA	NA	virseq28|ref_TYPE-1_TM3=RYDTV_TM7=DLFSK_R-TYPE_DTV_DxxxK_ADX06667_hypothetical_protein_162309577_Organic_Lake_phycodnavirus_Organic_Lake_Antarctica_env_samples_Phycodnaviridae_dsDNA_viruses_no_RNA_stage_Viruses_ViralGroupII_Koonin
1667	L1746	A0A1L3MLR8_9BACI_qry_TYPE-1_TM3_RYDTA_TM7_PIFSK_R-TYPE_DTA_PxxxK_A0A1L3MLR8_9BACI_Uncharacterized_protein_Bacillus_weihaiensis_Bacteria_FirmicutesBacilli_Bacillales_Bacillaceae_Bacillus_Bacillus_weihaiensis_UNIPROT_BACTERIA_	NO	TYPE-1	R-TYPE	-	RYDTA	DTA	PIFSK	PxxxK	Bacteria	p_Firmicutes	NA	NA	NA	NA	unknown	NA	NA	NA	NA	NA	H2EZZ5_9CHLO|ref_TYPE-1_TM3=RYETH_TM7=DLASK_R-TYPE_ETH_DxxxK_Channelrhodopsin-1_PsChR1_Fragment_OS=Pleodorina_starrii_PE=2_SV=1_Viridiplantae_Chlorophyta_Chlorophyceae_Chlamydomonadales_Volvocaceae_Pleodorina_R_H2EZZ5_9CHLO_prf_P_3UG9A_MOTIF=ETH
1818	L1897	GCF-003667865-C1-cds606_GCF-003667865-C1_qry_TYPE-1_TM3_RYDTA_TM7_PIFSK_R-TYPE_DTA_PxxxK_K04641_bop_bacteriorhodopsin_GCF-003667865_d_Bacteria_p_Firmicutesc_Bacilli_o_Bacillales_f_Bacillaceae_B_g_Bacillus_BQ_s_Bacillus_BQ_marisflavi_A_gbk_PROKARYOTIC_GENOME	NO	TYPE-1	R-TYPE	-	RYDTA	DTA	PIFSK	PxxxK	Bacteria	p_Firmicutes	NA	GCF-003667865-C1	4591517	36.9	non-NCLDV	-7.83136	4419	1030	3569	RNAPL:426.8,RNAPS:381.7,RNR:138.5	AET97964.1|ref_HELIO_TM3=RWETT_TM7=SFFAK_R-TYPE_ETT_SxxxK_hypothetical_protein_EPVG_00076_Emiliania_huxleyi_virus_201_Phycodnaviridae_ehux-blast
1937	L2016	GCF-000744185-C1-cds1585_GCF-000744185-C1_qry_TYPE-1_TM3_RYDTA_TM7_PIFSK_R-TYPE_DTA_PxxxK_K04641_bop_bacteriorhodopsin_GCF-000744185_d_Bacteria_p_Firmicutesc_Bacilli_o_Lactobacillales_f_Carnobacteriaceae_g_Carnobacterium_A_s_Carnobacterium_A_funditum_gbk_PROKARYOTIC_GENOME	NO	TYPE-1	R-TYPE	-	RYDTA	DTA	PIFSK	PxxxK	Bacteria	p_Firmicutes	NA	GCF-000744185-C1	2329297	34.68	non-NCLDV	-8.28589	2152	580	1859	D5:86.7,RNAPL:414.5,RNAPS:378.6,RNR:86.0,SFII:122.2	Jr-28jun17-C2102-cds8|Jr-28jun17-C2102|qry_HELIO_TM3=HYESV_TM7=SLLAK_H-TYPE_ESV_SxxxK_Jr-28jun17_FRESHWATER_METAGENOME
2029	L2108	A0A0A2VA27_9BACI_qry_TYPE-1_TM3_RYDTA_TM7_PIFSK_R-TYPE_DTA_PxxxK_A0A0A2VA27_9BACI_Lactococcin_Pontibacillus_chungwhensis_BH030062_Bacteria_FirmicutesBacilli_Bacillales_Bacillaceae_Pontibacillus_Pontibacillus_chungwhensis_BH030062_UNIPROT_BACTERIA_	NO	TYPE-1	R-TYPE	-	RYDTA	DTA	PIFSK	PxxxK	Bacteria	p_Firmicutes	NA	NA	NA	NA	unknown	NA	NA	NA	NA	NA	D0RNG4|ref_TYPE-1_TM3=RYTAT_TM7=DLFNK_R-TYPE_TAT_DxxxK_Rhodopsin_alpha_proteobacterium_HIMB114_Alphaproteobacteria_R_D_RNG4_prf_P_4HYJB_MOTIF=TAT
2030	L2109	A0A0A5GJX6_9BACI_qry_TYPE-1_TM3_RYDTA_TM7_PIFSK_R-TYPE_DTA_PxxxK_A0A0A5GJX6_9BACI_Lactococcin_Pontibacillus_halophilus_JSM_076056_DSM_19796_Bacteria_FirmicutesBacilli_Bacillales_Bacillaceae_Pontibacillus_Pontibacillus_halophilus_JSM_076056_DSM_19796_UNIPROT_BACTERIA_	NO	TYPE-1	R-TYPE	-	RYDTA	DTA	PIFSK	PxxxK	Bacteria	p_Firmicutes	NA	NA	NA	NA	unknown	NA	NA	NA	NA	NA	AAT76430|ref_TYPE-1_TM3=RYTSA_TM7=DIFAK_R-TYPE_TSA_DxxxK_halorhodopsinlike_Salinibacter_ruber_DSM_13855_Bacteroidetes_R_AAT7643_prf_P_3ABWD_MOTIF=TSA
2031	L2110	A0A0C2RLC5_9BACL_qry_TYPE-1_TM3_RYDTA_TM7_PILSK_R-TYPE_DTA_PxxxK_A0A0C2RLC5_9BACL_Rhodopsin_Jeotgalibacillus_campisalis_Bacteria_FirmicutesBacilli_Bacillales_Planococcaceae_Jeotgalibacillus_Jeotgalibacillus_campisalis_UNIPROT_BACTERIA_	NO	TYPE-1	R-TYPE	-	RYDTA	DTA	PILSK	PxxxK	Bacteria	p_Firmicutes	NA	NA	NA	NA	unknown	NA	NA	NA	NA	NA	O93741|ref_TYPE-1_TM3=RYTSA_TM7=DIGAK_R-TYPE_TSA_DxxxK_Halorhodopsin_Halobacterium_sp_strain_arg-4_Euryarchaeota_Halobacteria_R_O93741_prf_P_2JAGA_MOTIF=TSA
2076	L2155	GCF-000425705-C5-cds228_GCF-000425705-C5_qry_TYPE-1_TM3_RYDTA_TM7_PILSK_R-TYPE_DTA_PxxxK_K04641_bop_bacteriorhodopsin_GCF-000425705_d_Bacteria_p_Firmicutesc_Bacilli_o_Bacillales_f_Halobacillaceae_g_Halobacillus_s_Halobacillus_kuroshimensis_gbk_PROKARYOTIC_GENOME	NO	TYPE-1	R-TYPE	-	RYDTA	DTA	PILSK	PxxxK	Bacteria	p_Firmicutes	NA	GCF-000425705-C5	241072	48.6	non-NCLDV	-8.58734	239	56	194	-	ERR3586689-C141074-cds1|ERR3586689-C141074|qry_TYPE-1_TM3=HYDTD_TM7=DLIAK_H-TYPE_DTD_DxxxK_ERR3586689_fasta_fa_gbk_TARA_MARINE_METATRANSCRIPTOME
2077	L2156	GCF-000429705-C3-cds296_GCF-000429705-C3_qry_TYPE-1_TM3_RYDTA_TM7_PIFSK_R-TYPE_DTA_PxxxK_K04641_bop_bacteriorhodopsin_GCF-000429705_d_Bacteria_p_Firmicutesc_Bacilli_o_Bacillales_f_Salisediminibacteriaceae_g_Bacillus_AS_s_Bacillus_AS_aurantiacus_gbk_PROKARYOTIC_GENOME	NO	TYPE-1	R-TYPE	-	RYDTA	DTA	PIFSK	PxxxK	Bacteria	p_Firmicutes	NA	GCF-000429705-C3	500399	43.89	non-NCLDV	-9.16591	448	101	377	SFII:109.0	ABL97421|ref_TYPE-1_TM3=RYDTE_TM7=DFINK_R-TYPE_DTE_DxxxK_pop_proteorhodopsin_uncultured_marine_bacterium_EB80_69G07_R_ABL97421_prf_MOTIF=DTE-proteorhodopsin_motif
899	L899	GCF-000452245-C1-cds191_GCF-000452245-C1_qry_TYPE-1_TM3_IYDII_TM7_PTIYK_I-TYPE_DII_PxxxK_hypothetical_protein_GCF-000452245_d_Bacteria_p_FirmicutesA_c_Clostridia_o_Peptostreptococcales_f_Peptostreptococcaceae_g_Paraclostridium_s_Paraclostridium_bifermentans_A_gbk_PROKARYOTIC_GENOME	NO	TYPE-1	I-TYPE	ALT-RHODOPSIN	IYDII	DII	PTIYK	PxxxK	Bacteria	p_FirmicutesA	PROKARYOTIC_GENOME	GCF-000452245-C1	2254808	27.88	non-NCLDV	-7.48338	2196	531	1758	RNR:120.7,SFII:103.6,SFII:102.0	W8VZ92_9FLAO|ref_TYPE-1_TM3=RYDTE_TM7=DAINK_R-TYPE_DTE_DxxxK_Proteorhodopsin_Flavobacteriia_bacteroidetes_OS=Nonlabens_marinus_S1-08_NM-R1_DTE_Motif_GN=NMS_0162_PE=4_SV=1_R_W8VZ92_9FLAO_prf_P_4JQ6C_MOTIF=DTE-proteorhodopsin_motif
900	L900	GCF-001006285-C9-cds15_GCF-001006285-C9_qry_TYPE-1_TM3_IYDII_TM7_PTIYK_I-TYPE_DII_PxxxK_hypothetical_protein_GCF-001006285_d_Bacteria_p_FirmicutesA_c_Clostridia_o_Peptostreptococcales_f_Peptostreptococcaceae_g_Paraclostridium_s_Paraclostridium_benzoelyticum_gbk_PROKARYOTIC_GENOME	NO	TYPE-1	I-TYPE	ALT-RHODOPSIN	IYDII	DII	PTIYK	PxxxK	Bacteria	p_FirmicutesA	PROKARYOTIC_GENOME	GCF-001006285-C9	48950	28.08	non-NCLDV	-6.73992	45	23	42	-	ERR3586714-C56988-cds1|ERR3586714-C56988|qry_TYPE-1_TM3=HYDTD_TM7=DLIAK_H-TYPE_DTD_DxxxK_ERR3586714_fasta_fa_gbk_TARA_MARINE_METATRANSCRIPTOME
901	L901	GCF-006802875-C1-cds782_GCF-006802875-C1_qry_TYPE-1_TM3_IYDII_TM7_PTIYK_I-TYPE_DII_PxxxK_hypothetical_protein_GCF-006802875_d_Bacteria_p_FirmicutesA_c_Clostridia_o_Peptostreptococcales_f_Peptostreptococcaceae_g_Paraclostridium_s_Paraclostridium_bifermentans_gbk_PROKARYOTIC_GENOME	NO	TYPE-1	I-TYPE	ALT-RHODOPSIN	IYDII	DII	PTIYK	PxxxK	Bacteria	p_FirmicutesA	PROKARYOTIC_GENOME	GCF-006802875-C1	1057015	27.93	non-NCLDV	-7.60759	989	252	804	RNR:118.7,SFII:107.0	A3J6H7|ref_TYPE-1_TM3=RYDTE_TM7=DAINK_R-TYPE_DTE_DxxxK_Bacteriorhodopsin_Flavobacteria_bacterium_BAL38_Bacteroidetes_R_A3J6H7_prf_MOTIF=DTE-proteorhodopsin_motif
1224	L1303	A0A328QTJ8_9BACT_qry_TYPE-1_TM3_RYDTG_TM7_DVINK_R-TYPE_DTG_DxxxK_A0A328QTJ8_9BACT_Biphenyl_2_3-dioxygenase_Candidatus_Marinamargulisbacteria_bacterium_SCGC_AG-343-K17_Bacteria_Candidatus_Margulisbacteria_Candidatus_Marinamargulisbacteria_Candidatus_Marinamargulisbacteria_bacterium_SCGC_AG-343-K17_UNIPROT_BACTERIA_	NO	TYPE-1	R-TYPE	-	RYDTG	DTG	DVINK	DxxxK	Bacteria	p_Margulisbacteria	NA	NA	NA	NA	unknown	NA	NA	NA	NA	NA	I4Y6X6_WALMC|qry_TYPE-1_TM3=RFETT_TM7=DLAAK_R-TYPE_ETT_DxxxK_I4Y6X6_WALMC_Family_A_G_protein-coupled_receptor-like_protein_Wallemia_mellicola_Eukaryota_Fungi_Dikarya_Basidiomycota_Wallemiomycotina_Wallemiomycetes_Wallemiales_Wallemiaceae_Wallemia_Wallemia_mellicola_UNIPROT_EUKARYOTE_
566	L566	AGL62162_ref_HELIO_TM3_RWESL_TM7_SFTAK_R-TYPE_ESL_SxxxK_conserved_membrane_protein_of_unknown_function_Candidatus_Saccharimonas_aalborgensis_Candidatus_Saccharibacteria_Bacteria_heliorhodopsin-blast-nr	YES	HELIO	R-TYPE	-	RWESL	ESL	SFTAK	SxxxK	Bacteria	p_Patescibacteria	NA	NA	NA	NA	unknown	NA	NA	NA	NA	NA	A0A3S1AGP4_9CYAN|qry_TYPE-1_TM3=RYDTS_TM7=PFFSK_R-TYPE_DTS_PxxxK_A0A3S1AGP4_9CYAN_Rhodopsin_Calothrix_desertica_PCC_7102_Bacteria_Cyanobacteria_Nostocales_Calotrichaceae_Calothrix_Calothrix_desertica_PCC_7102_UNIPROT_BACTERIA_
1003	L1082	3300025502-27-C1-cds122_3300025502-27-C1_qry_TYPE-1_TM3_RWGSS_TM7_DIITK_R-TYPE_GSS_DxxxK_hypothetical_protein_3300025502-27_d_Bacteria_p_Patescibacteria_c_Paceibacteria_o_UBA9983_f_GCA-2401445_g_s_gbk_PROKARYOTIC_GENOME	NO	TYPE-1	R-TYPE	-	RWGSS	GSS	DIITK	DxxxK	Bacteria	p_Patescibacteria	NA	3300025502-27-C1	143990	36.37	non-NCLDV	-5.78095	148	30	85	-	CE-Oct18-C135515-cds1|CE-Oct18-C135515|qry_TYPE-1_TM3=KYDTD_TM7=DVAAK_K-TYPE_DTD_DxxxK_CE-Oct18_FRESHWATER_METAGENOME
1069	L1148	3300025836-38-C13-cds11_3300025836-38-C13_qry_HELIO_TM3_RWETV_TM7_SLVAK_R-TYPE_ETV_SxxxK_hypothetical_protein_3300025836-38_d_Bacteria_p_Patescibacteria_c_CPR2_o_UBA1875_f_g_s_gbk_PROKARYOTIC_GENOME	NO	HELIO	R-TYPE	-	RWETV	ETV	SLVAK	SxxxK	Bacteria	p_Patescibacteria	NA	3300025836-38-C13	14513	45.36	non-NCLDV	-4.23687	16	8	14	-	HRS-EL10-C125267-cds1|HRS-EL10-C125267|qry_TYPE-1_TM3=QYESN_TM7=DVVAK_Q-TYPE_ESN_DxxxK_FRESHWATER_HIRES_UNBINNED_CONTIGS_rhodopsin-contigs-from-unbinned-hires_gbk_FRESHWATER_HIRES_UNBINNED_CONTIGS
1124	L1203	Jr-11may16-C33331-cds3_Jr-11may16-C33331_qry_TYPE-1_TM3_RYGTA_TM7_DLLSK_R-TYPE_GTA_DxxxK_Jr-11may16_FRESHWATER_METAGENOME	NO	TYPE-1	R-TYPE	-	RYGTA	GTA	DLLSK	DxxxK	Bacteria	p_Patescibacteria	NA	Jr-11may16-C33331	5217	29.9	NCLDV_high	7.94432	6	5	4	RNR:465.2	ABL97357|ref_TYPE-1_TM3=RYDTE_TM7=DFINK_R-TYPE_DTE_DxxxK_pop_proteorhodopsin_uncultured_marine_bacterium_HF10_45G01_R_ABL97357_prf_MOTIF=DTE-proteorhodopsin_motif
1232	L1311	3300025929-40-C13-cds10_3300025929-40-C13_qry_HELIO_TM3_RWDSA_TM7_SLIAK_R-TYPE_DSA_SxxxK_hypothetical_protein_3300025929-40_d_Bacteria_p_Patescibacteria_c_Saccharimonadia_o_Saccharimonadales_f_UBA10212_g_s_gbk_PROKARYOTIC_GENOME	NO	HELIO	R-TYPE	-	RWDSA	DSA	SLIAK	SxxxK	Bacteria	p_Patescibacteria	NA	3300025929-40-C13	18198	47.77	non-NCLDV	-4.74668	18	4	13	-	ERR3587117-C26673-cds1|ERR3587117-C26673|qry_TYPE-1_TM3=HYDTD_TM7=DLIAK_H-TYPE_DTD_DxxxK_ERR3587117_fasta_fa_gbk_TARA_MARINE_METATRANSCRIPTOME
1233	L1312	3300025930-14-C6-cds34_3300025930-14-C6_qry_HELIO_TM3_RWETV_TM7_SLVAK_R-TYPE_ETV_SxxxK_hypothetical_protein_3300025930-14_d_Bacteria_p_Patescibacteria_c_Saccharimonadia_o_Saccharimonadales_f_UBA4665_g_s_gbk_PROKARYOTIC_GENOME	NO	HELIO	R-TYPE	-	RWETV	ETV	SLVAK	SxxxK	Bacteria	p_Patescibacteria	NA	3300025930-14-C6	75655	49.35	non-NCLDV	-5.97061	79	21	65	-	ERR3586731-C24259-cds1|ERR3586731-C24259|qry_TYPE-1_TM3=HFDSS_TM7=DLMSK_H-TYPE_DSS_DxxxK_ERR3586731_fasta_fa_gbk_TARA_MARINE_METATRANSCRIPTOME
1247	L1326	TH-Jun18-C1338-cds11_TH-Jun18-C1338_qry_TYPE-1_TM3_RYDST_TM7_DIFAK_R-TYPE_DST_DxxxK_TH-Jun18_FRESHWATER_METAGENOME	NO	TYPE-1	R-TYPE	-	RYDST	DST	DIFAK	DxxxK	Bacteria	p_Patescibacteria	NA	TH-Jun18-C1338	46808	32.97	NCLDV_high	12.0261	42	37	18	RNAPS:1289.7	1KP_VALZ_2004172.p1|ref_TYPE-1_TM3=RYQAL_TM7=DMVAK_R-TYPE_QAL_DxxxK_na_Chlamydomonas_noctigama_SAG_36_72_Viridiplantae_green_algae_Other_green_algal_ChRs_confirmed=na_nearIdentity=na
1264	L1343	3300017480-52-C1-cds112_3300017480-52-C1_qry_HELIO_TM3_RWETV_TM7_SLVAK_R-TYPE_ETV_SxxxK_hypothetical_protein_3300017480-52_d_Bacteria_p_Patescibacteria_c_CPR2_o_UBA1875_f_g_s_gbk_PROKARYOTIC_GENOME	NO	HELIO	R-TYPE	-	RWETV	ETV	SLVAK	SxxxK	Bacteria	p_Patescibacteria	NA	3300017480-52-C1	848188	44.46	non-NCLDV	-6.22899	860	182	607	RNAPL:410.1,RNAPS:353.3	AET42570.1|ref_HELIO_TM3=RWETT_TM7=SFFAK_R-TYPE_ETT_SxxxK_hypothetical_protein_EXVG_00221_Emiliania_huxleyi_virus_202_Phycodnaviridae_ehux-blast
1322	L1401	CS-Sed11-C22515-cds5_CS-Sed11-C22515_qry_HELIO_TM3_RWETV_TM7_SLVAK_R-TYPE_ETV_SxxxK_CS-Sed11_gbk_HALOALKALIPHILIC_SEDIMENT_METAGENOMEHALOALKALIPHILIC_SEDIMENT_METAGENOME	NO	HELIO	R-TYPE	-	RWETV	ETV	SLVAK	SxxxK	Bacteria	p_Patescibacteria	NA	CS-Sed11-C22515	6843	42.5	non-NCLDV	-6.1151	6	2	5	-	ERR3586730-C14439-cds1|ERR3586730-C14439|qry_TYPE-1_TM3=HYDTD_TM7=DLIAK_H-TYPE_DTD_DxxxK_ERR3586730_fasta_fa_gbk_TARA_MARINE_METATRANSCRIPTOME
1325	L1404	GCA-009918665-1-ASM991866v1-C4-cds55_GCA-009918665-1-ASM991866v1-C4_qry_TYPE-1_TM3_RYDST_TM7_DLFAK_R-TYPE_DST_DxxxK_hypothetical_protein_GCA-009918665-1-ASM991866v1_d_Bacteria_p_Dependentiae_c_Babeliae_o_Babeliales_f_GWF2-32-72_g_s_gbk_PROKARYOTIC_GENOME	NO	TYPE-1	R-TYPE	-	RYDST	DST	DLFAK	DxxxK	Bacteria	p_Patescibacteria	NA	GCA-009918665-1-ASM991866v1-C4	86250	38.12	NCLDV_high	9.17437	85	70	34	D5:338.0,mRNAc:398.9,PolB:540.0,RNR:435.0	RE-14apr17-C12208-cds4|RE-14apr17-C12208|qry_TYPE-1_TM3=HYSTL_TM7=DFISK_H-TYPE_STL_DxxxK_RE-14apr17_FRESHWATER_METAGENOME
1328	L1407	GCA-009923445-1-ASM992344v1-C13-cds21_GCA-009923445-1-ASM992344v1-C13_qry_TYPE-1_TM3_RYDTT_TM7_DLFSK_R-TYPE_DTT_DxxxK_hypothetical_protein_GCA-009923445-1-ASM992344v1_d_Bacteria_p_Patescibacteria_c_Saccharimonadia_o_Saccharimonadales_f_SZUA-47_g_s_gbk_PROKARYOTIC_GENOME	NO	TYPE-1	R-TYPE	-	RYDTT	DTT	DLFSK	DxxxK	Bacteria	p_Patescibacteria	NA	GCA-009923445-1-ASM992344v1-C13	34532	38.66	NCLDV_high	9.54429	32	28	13	mRNAc:357.5,PolB:534.8	LFCJ01001247.1-cds3|LFCJ01001247.1|qry_TYPE-1_TM3=WYDSA_TM7=PFFCK_W-TYPE_DSA_PxxxK_B1-brine_gbk_HALOALKALIPHILIC_BRINE_METAGENOME
1346	L1425	CSBr16-9825-cds9_CSBr16-9825_qry_TYPE-1_TM3_RWGSV_TM7_DIYTK_R-TYPE_GSV_DxxxK_CS-Br16_renamed2_gbk_HALOALKALIPHILIC_BRINE_METAGENOME	NO	TYPE-1	R-TYPE	-	RWGSV	GSV	DIYTK	DxxxK	Bacteria	p_Patescibacteria	NA	CSBr16-9825	9098	35.59	non-NCLDV	-6.6786	11	3	9	-	ERR3586715-C9429-cds1|ERR3586715-C9429|qry_TYPE-1_TM3=HYDTD_TM7=DLIAK_H-TYPE_DTD_DxxxK_ERR3586715_fasta_fa_gbk_TARA_MARINE_METATRANSCRIPTOME
1385	L1464	MJ-time-bin-1956-C32-cds2_MJ-time-bin-1956-C32_qry_HELIO_TM3_RWETV_TM7_SLVAK_R-TYPE_ETV_SxxxK_hypothetical_protein_MJ-time-bin-1956_d_Bacteria_p_Patescibacteria_c_CPR2_o_UBA1875_f_g_s_gbk_PROKARYOTIC_GENOME	NO	HELIO	R-TYPE	-	RWETV	ETV	SLVAK	SxxxK	Bacteria	p_Patescibacteria	NA	MJ-time-bin-1956-C32	9453	41.5	non-NCLDV	-4.26174	14	2	6	-	ERR3587179-C6343-cds1|ERR3587179-C6343|qry_TYPE-1_TM3=KYDTD_TM7=DVLAK_K-TYPE_DTD_DxxxK_ERR3587179_fasta_fa_gbk_TARA_MARINE_METATRANSCRIPTOME
1465	L1544	3300013100-45-C6-cds12_3300013100-45-C6_qry_HELIO_TM3_RWDSA_TM7_SLLLK_R-TYPE_DSA_SxxxK_hypothetical_protein_3300013100-45_d_Bacteria_p_Patescibacteria_c_Saccharimonadia_o_Saccharimonadales_f_UBA4665_g_PMNU01_s_gbk_PROKARYOTIC_GENOME	NO	HELIO	R-TYPE	-	RWDSA	DSA	SLLLK	SxxxK	Bacteria	p_Patescibacteria	NA	3300013100-45-C6	72510	54.1	non-NCLDV	-6.38628	66	16	51	-	ERR3586727-C30506-cds1|ERR3586727-C30506|qry_TYPE-1_TM3=HFDSS_TM7=DLVGK_H-TYPE_DSS_DxxxK_ERR3586727_fasta_fa_gbk_TARA_MARINE_METATRANSCRIPTOME
1491	L1570	Loclat-bin-13377-C20-cds4_Loclat-bin-13377-C20_qry_HELIO_TM3_RWETV_TM7_SLVAK_R-TYPE_ETV_SxxxK_hypothetical_protein_Loclat-bin-13377_d_Bacteria_p_Patescibacteria_c_Saccharimonadia_o_Saccharimonadales_f_Saccharimonadaceae_g_UBA1547_s_gbk_PROKARYOTIC_GENOME	NO	HELIO	R-TYPE	-	RWETV	ETV	SLVAK	SxxxK	Bacteria	p_Patescibacteria	NA	Loclat-bin-13377-C20	6951	38.94	non-NCLDV	-4.63677	9	3	6	-	ERR3587117-C31601-cds2|ERR3587117-C31601|qry_TYPE-1_TM3=HFDSS_TM7=DLVAK_H-TYPE_DSS_DxxxK_ERR3587117_fasta_fa_gbk_TARA_MARINE_METATRANSCRIPTOME
1559	L1638	3300027970-75-C11-cds5_3300027970-75-C11_qry_TYPE-1_TM3_RWGSV_TM7_DIYTK_R-TYPE_GSV_DxxxK_hypothetical_protein_3300027970-75_d_Bacteria_p_Patescibacteria_c_Paceibacteria_o_UBA9983_f_CSBR16-119_g_CSBR16-119_s_gbk_PROKARYOTIC_GENOME	NO	TYPE-1	R-TYPE	-	RWGSV	GSV	DIYTK	DxxxK	Bacteria	p_Patescibacteria	NA	3300027970-75-C11	19788	33.73	non-NCLDV	-5.49232	25	9	21	-	ERR3586983-C38584-cds1|ERR3586983-C38584|qry_TYPE-1_TM3=HYDTD_TM7=DLIAK_H-TYPE_DTD_DxxxK_ERR3586983_fasta_fa_gbk_TARA_MARINE_METATRANSCRIPTOME
1652	L1731	3300017960-45-C30-cds10_3300017960-45-C30_qry_TYPE-1_TM3_RWFST_TM7_DVYAK_R-TYPE_FST_DxxxK_hypothetical_protein_3300017960-45_d_Bacteria_p_Patescibacteria_c_SOKK01_o_f_g_s_gbk_PROKARYOTIC_GENOME	NO	TYPE-1	R-TYPE	-	RWFST	FST	DVYAK	DxxxK	Bacteria	p_Patescibacteria	NA	3300017960-45-C30	13463	41.99	non-NCLDV	-3.49875	19	5	12	-	HRS-EL5-C61021-cds1|HRS-EL5-C61021|qry_TYPE-1_TM3=KYDTD_TM7=DIVAK_K-TYPE_DTD_DxxxK_FRESHWATER_HIRES_UNBINNED_CONTIGS_rhodopsin-contigs-from-unbinned-hires_gbk_FRESHWATER_HIRES_UNBINNED_CONTIGS
1653	L1732	3300017991-103-C94-cds1_3300017991-103-C94_qry_TYPE-1_TM3_RWFST_TM7_DLFTK_R-TYPE_FST_DxxxK_hypothetical_protein_3300017991-103_d_Bacteria_p_Patescibacteria_c_ABY1_o_SG8-24_f_g_s_gbk_PROKARYOTIC_GENOME	NO	TYPE-1	R-TYPE	-	RWFST	FST	DLFTK	DxxxK	Bacteria	p_Patescibacteria	NA	3300017991-103-C94	3425	44.76	unknown	NA	NA	NA	NA	NA	CEQN01198798-cds2|CEQN01198798|qry_TYPE-1_TM3=RYDTT_TM7=DLISK_R-TYPE_DTT_DxxxK_GCA_001179545_1_TARA_078_DCM_0_22-0_45_TARA_MARINE_METAGENOME
1656	L1735	3300023245-13-C2-cds79_3300023245-13-C2_qry_TYPE-1_TM3_RWGSS_TM7_DFFTK_R-TYPE_GSS_DxxxK_hypothetical_protein_3300023245-13_d_Bacteria_p_Patescibacteria_c_Paceibacteria_o_UBA9983_f_GCA-2401445_g_s_gbk_PROKARYOTIC_GENOME	NO	TYPE-1	R-TYPE	-	RWGSS	GSS	DFFTK	DxxxK	Bacteria	p_Patescibacteria	NA	3300023245-13-C2	99719	40.32	non-NCLDV	-6.61824	107	15	83	-	ERR3586716-C14712-cds1|ERR3586716-C14712|qry_TYPE-1_TM3=HYDTD_TM7=DLIAK_H-TYPE_DTD_DxxxK_ERR3586716_fasta_fa_gbk_TARA_MARINE_METATRANSCRIPTOME
1879	L1958	LaPlata-15m-a-bin-615-C9-cds3_LaPlata-15m-a-bin-615-C9_qry_HELIO_TM3_RWETV_TM7_SLIAK_R-TYPE_ETV_SxxxK_hypothetical_protein_LaPlata-15m-a-bin-615_d_Bacteria_p_Patescibacteria_c_Dojkabacteria_o_SC72_f_SC72_g_UBA5232_s_gbk_PROKARYOTIC_GENOME	NO	HELIO	R-TYPE	-	RWETV	ETV	SLIAK	SxxxK	Bacteria	p_Patescibacteria	NA	LaPlata-15m-a-bin-615-C9	10537	36.39	non-NCLDV	-2.98522	12	5	8	-	HRS-ES11-C33636-cds2|HRS-ES11-C33636|qry_TYPE-1_TM3=HYSTL_TM7=DFTSK_H-TYPE_STL_DxxxK_FRESHWATER_HIRES_UNBINNED_CONTIGS_rhodopsin-contigs-from-unbinned-hires_gbk_FRESHWATER_HIRES_UNBINNED_CONTIGS
2012	L2091	3300002244-4-C42-cds4_3300002244-4-C42_qry_HELIO_TM3_RWETV_TM7_SIVAK_R-TYPE_ETV_SxxxK_hypothetical_protein_3300002244-4_d_Bacteria_p_Patescibacteria_c_Saccharimonadia_o_Saccharimonadales_f_UBA4665_g_s_gbk_PROKARYOTIC_GENOME	NO	HELIO	R-TYPE	-	RWETV	ETV	SIVAK	SxxxK	Bacteria	p_Patescibacteria	NA	3300002244-4-C42	11736	50.97	non-NCLDV	-5.42037	14	5	13	-	ERR3587043-C10777-cds1|ERR3587043-C10777|qry_TYPE-1_TM3=HYDTD_TM7=DLIAK_H-TYPE_DTD_DxxxK_ERR3587043_fasta_fa_gbk_TARA_MARINE_METATRANSCRIPTOME
2016	L2095	3300012031-10-C12-cds16_3300012031-10-C12_qry_HELIO_TM3_RWETV_TM7_SLVSK_R-TYPE_ETV_SxxxK_hypothetical_protein_3300012031-10_d_Bacteria_p_Patescibacteria_c_Saccharimonadia_o_Saccharimonadales_f_Saccharimonadaceae_g_UBA1547_s_gbk_PROKARYOTIC_GENOME	NO	HELIO	R-TYPE	-	RWETV	ETV	SLVSK	SxxxK	Bacteria	p_Patescibacteria	NA	3300012031-10-C12	18545	48.57	non-NCLDV	-4.32165	24	7	13	-	ERR3587179-C13927-cds2|ERR3587179-C13927|qry_TYPE-1_TM3=HFDSS_TM7=DLVAK_H-TYPE_DSS_DxxxK_ERR3587179_fasta_fa_gbk_TARA_MARINE_METATRANSCRIPTOME
2017	L2096	3300012031-7-C5-cds32_3300012031-7-C5_qry_TYPE-1_TM3_RWGSS_TM7_DFFTK_R-TYPE_GSS_DxxxK_hypothetical_protein_3300012031-7_d_Bacteria_p_Patescibacteria_c_Paceibacteria_o_UBA9983_f_GCA-2401445_g_s_gbk_PROKARYOTIC_GENOME	NO	TYPE-1	R-TYPE	-	RWGSS	GSS	DFFTK	DxxxK	Bacteria	p_Patescibacteria	NA	3300012031-7-C5	41313	38.69	non-NCLDV	-2.20789	39	10	21	-	HRS-ES8-C77079-cds2|HRS-ES8-C77079|qry_TYPE-1_TM3=QYESN_TM7=DVVAK_Q-TYPE_ESN_DxxxK_FRESHWATER_HIRES_UNBINNED_CONTIGS_rhodopsin-contigs-from-unbinned-hires_gbk_FRESHWATER_HIRES_UNBINNED_CONTIGS
2116	L2195	cas-50m-181-C7-cds24_cas-50m-181-C7_qry_TYPE-1_TM3_RWFST_TM7_DIFTK_R-TYPE_FST_DxxxK_hypothetical_protein_cas-50m-181_d_Bacteria_p_Patescibacteria_c_ABY1_o_SG8-24_f_UBA9934_g_UM-FILTER-41-35_s_gbk_PROKARYOTIC_GENOME	NO	TYPE-1	R-TYPE	-	RWFST	FST	DIFTK	DxxxK	Bacteria	p_Patescibacteria	NA	cas-50m-181-C7	56254	44.23	non-NCLDV	-0.832535	61	24	35	RNR:243.5	YP_004446506|ref_TYPE-1_TM3=RYDTE_TM7=DAVNK_R-TYPE_DTE_DxxxK_rhodopsin_Haliscomenobacter_hydrossis_DSM_1100_Bacteroidetes_Sphingobacteria_R_YP_44465_6_prf_P_4JQ6C_MOTIF=DTE-proteorhodopsin_motif
2161	L2240	3300027741-55-C5-cds36_3300027741-55-C5_qry_HELIO_TM3_RWETV_TM7_SLVAK_R-TYPE_ETV_SxxxK_hypothetical_protein_3300027741-55_d_Bacteria_p_Patescibacteria_c_Saccharimonadia_o_Saccharimonadales_f_Saccharimonadaceae_g_UBA1547_s_gbk_PROKARYOTIC_GENOME	NO	HELIO	R-TYPE	-	RWETV	ETV	SLVAK	SxxxK	Bacteria	p_Patescibacteria	NA	3300027741-55-C5	35596	38.79	non-NCLDV	-5.57918	38	17	28	RNR:180.3	YP_004653826|ref_TYPE-1_TM3=RYDTE_TM7=DAVNK_R-TYPE_DTE_DxxxK_rhodopsin_Runella_slithyformis_DSM_19594_Bacteroidetes_Cytophagia_R_YP_4653826_prf_P_4JQ6C_MOTIF=DTE-proteorhodopsin_motif
1327	L1406	GCA-009922585-1-ASM992258v1-C59-cds12_GCA-009922585-1-ASM992258v1-C59_qry_TYPE-1_TM3_RYDTT_TM7_DVINK_R-TYPE_DTT_DxxxK_K04643_sop_sensory_rhodopsin_GCA-009922585-1-ASM992258v1_d_Bacteria_p_Planctomycetota_c_Planctomycetes_o_Pirellulales_f_UBA1268_g_s_gbk_PROKARYOTIC_GENOME	NO	TYPE-1	R-TYPE	-	RYDTT	DTT	DVINK	DxxxK	Bacteria	p_Planctomycetota	NA	GCA-009922585-1-ASM992258v1-C59	13861	61.45	non-NCLDV	-6.28693	14	4	11	-	ERR3586729-C26082-cds1|ERR3586729-C26082|qry_TYPE-1_TM3=HYDTD_TM7=DLIAK_H-TYPE_DTD_DxxxK_ERR3586729_fasta_fa_gbk_TARA_MARINE_METATRANSCRIPTOME
782	L782	RE-15aug16-C798-cds26_RE-15aug16-C798_qry_TYPE-1_TM3_HYDTQ_TM7_DWVNK_H-TYPE_DTQ_DxxxK_RE-15aug16_FRESHWATER_METAGENOME	NO	TYPE-1	H-TYPE	ALT-RHODOPSIN	HYDTQ	DTQ	DWVNK	DxxxK	Bacteria	p_Proteobacteria	FRESHWATER	RE-15aug16-C798	41320	54.46	non-NCLDV	-4.92196	30	12	24	-	ERR3587117-C25772-cds1|ERR3587117-C25772|qry_TYPE-1_TM3=HYDTD_TM7=DLIAK_H-TYPE_DTD_DxxxK_ERR3587117_fasta_fa_gbk_TARA_MARINE_METATRANSCRIPTOME
783	L783	Loclat-bin-11545-C98-cds1_Loclat-bin-11545-C98_qry_TYPE-1_TM3_HYDTQ_TM7_DWVNK_H-TYPE_DTQ_DxxxK_K04643_sop_sensory_rhodopsin_Loclat-bin-11545_d_Bacteria_p_Proteobacteria_c_Alphaproteobacteria_o_f_g_s_gbk_PROKARYOTIC_GENOME	NO	TYPE-1	H-TYPE	ALT-RHODOPSIN	HYDTQ	DTQ	DWVNK	DxxxK	Bacteria	p_Proteobacteria	PROKARYOTIC_GENOME	Loclat-bin-11545-C98	5016	56.7	non-NCLDV	-0.283067	5	4	4	-	HRSG-E7-C323179-cds1|HRSG-E7-C323179|qry_TYPE-1_TM3=QYESN_TM7=DVVAK_Q-TYPE_ESN_DxxxK_FRESHWATER_HIRES_UNBINNED_CONTIGS_rhodopsin-contigs-from-unbinned-hires_gbk_FRESHWATER_HIRES_UNBINNED_CONTIGS
787	L787	TYMEFLIES-ME11Sep2014-rr0078-SRR12658710-C2422-cds8_TYMEFLIES-ME11Sep2014-rr0078-SRR12658710-C2422_qry_TYPE-1_TM3_HHDTQ_TM7_DWVNK_H-TYPE_DTQ_DxxxK_TYMEFLIES-ME11Sep2014-rr0078-SRR12658710_FRESHWATER_METAGENOME	NO	TYPE-1	H-TYPE	ALT-RHODOPSIN	HHDTQ	DTQ	DWVNK	DxxxK	Bacteria	p_Proteobacteria	FRESHWATER	TYMEFLIES-ME11Sep2014-rr0078-SRR12658710-C2422	25720	53.48	non-NCLDV	-3.82911	17	8	13	-	HRS-EL12-C65542-cds1|HRS-EL12-C65542|qry_HELIO_TM3=HYESV_TM7=SLVAK_H-TYPE_ESV_SxxxK_FRESHWATER_HIRES_UNBINNED_CONTIGS_rhodopsin-contigs-from-unbinned-hires_gbk_FRESHWATER_HIRES_UNBINNED_CONTIGS
789	L789	TYMEFLIES-ME18Aug2017-rr0027-SRR10955139-C773-cds8_TYMEFLIES-ME18Aug2017-rr0027-SRR10955139-C773_qry_TYPE-1_TM3_HHDTQ_TM7_DWVNK_H-TYPE_DTQ_DxxxK_TYMEFLIES-ME18Aug2017-rr0027-SRR10955139_FRESHWATER_METAGENOME	NO	TYPE-1	H-TYPE	ALT-RHODOPSIN	HHDTQ	DTQ	DWVNK	DxxxK	Bacteria	p_Proteobacteria	FRESHWATER	TYMEFLIES-ME18Aug2017-rr0027-SRR10955139-C773	40343	53.62	non-NCLDV	-3.2586	26	12	20	-	HRS-EL6-C29923-cds2|HRS-EL6-C29923|qry_HELIO_TM3=NYESV_TM7=SFIAK_N-TYPE_ESV_SxxxK_FRESHWATER_HIRES_UNBINNED_CONTIGS_rhodopsin-contigs-from-unbinned-hires_gbk_FRESHWATER_HIRES_UNBINNED_CONTIGS
792	L792	TYMEFLIES-ME07Sep2017-rr0141-SRR12658723-C35441-cds3_TYMEFLIES-ME07Sep2017-rr0141-SRR12658723-C35441_qry_TYPE-1_TM3_HHDTQ_TM7_DWVNK_H-TYPE_DTQ_DxxxK_TYMEFLIES-ME07Sep2017-rr0141-SRR12658723_FRESHWATER_METAGENOME	NO	TYPE-1	H-TYPE	ALT-RHODOPSIN	HHDTQ	DTQ	DWVNK	DxxxK	Bacteria	p_Proteobacteria	FRESHWATER	TYMEFLIES-ME07Sep2017-rr0141-SRR12658723-C35441	5174	54.08	non-NCLDV	-2.61066	5	3	4	-	HRS-ES11-C89954-cds2|HRS-ES11-C89954|qry_TYPE-1_TM3=HYSTL_TM7=DFTSK_H-TYPE_STL_DxxxK_FRESHWATER_HIRES_UNBINNED_CONTIGS_rhodopsin-contigs-from-unbinned-hires_gbk_FRESHWATER_HIRES_UNBINNED_CONTIGS
1268	L1347	A0A259U1H3_9BACT_qry_TYPE-1_TM3_RYDTA_TM7_PIFSK_R-TYPE_DTA_PxxxK_A0A259U1H3_9BACT_Uncharacterized_protein_Rubricoccus_marinus_Bacteria_Rhodothermaeota_Rhodothermia_Rhodothermales_Rubricoccaceae_Rubricoccus_Rubricoccus_marinus_UNIPROT_BACTERIA_	NO	TYPE-1	R-TYPE	-	RYDTA	DTA	PIFSK	PxxxK	Bacteria	p_Rhodothermaeota	NA	NA	NA	NA	unknown	NA	NA	NA	NA	NA	TARA_MED_95_MAG_00438_000000000323-cds3363|TARA_MED_95_MAG_00438_000000000323|qry_TYPE-1_TM3=RYGTT_TM7=DILSK_R-TYPE_GTT_DxxxK_UniRef90_M1PA51_TARA_MED_95_MAG_00438_000000000323_+_70_6_769e-11_1_0_587_0_0_587_587_588_588_SMAG=TARA_MED_95_MAG_00438_taxid=33657_Phaeocystis_Eukaryota_Haptophyceae_Phaeocystales_Phaeocystaceae_Phaeocystis_MARINE_EUKARYOTIC_MAG
1269	L1348	A0A271IX38_9BACT_qry_TYPE-1_TM3_RYDTA_TM7_PIFSK_R-TYPE_DTA_PxxxK_A0A271IX38_9BACT_Uncharacterized_protein_Rubrivirga_marina_Bacteria_Rhodothermaeota_Rhodothermia_Rhodothermales_Rubricoccaceae_Rubrivirga_Rubrivirga_marina_UNIPROT_BACTERIA_	NO	TYPE-1	R-TYPE	-	RYDTA	DTA	PIFSK	PxxxK	Bacteria	p_Rhodothermaeota	NA	NA	NA	NA	unknown	NA	NA	NA	NA	NA	virseq37|ref_TYPE-1_TM3=RYDTS_TM7=DVIAK_R-TYPE_DTS_DxxxK_EBQ10989_hypothetical_protein_GOS_7801807_marine_METAGENOME_unclassified_sequences_ViralGroupI_Koonin
1093	L1172	3300027793-51-C11-cds16_3300027793-51-C11_qry_HELIO_TM3_RWETL_TM7_SLCSK_R-TYPE_ETL_SxxxK_hypothetical_protein_3300027793-51_d_Bacteria_p_UBP7_A_c_o_f_g_s_gbk_PROKARYOTIC_GENOME	NO	HELIO	R-TYPE	-	RWETL	ETL	SLCSK	SxxxK	Bacteria	p_UBP7_A	NA	3300027793-51-C11	26582	33.31	non-NCLDV	-3.73133	28	4	17	-	HRS-EL13-C58667-cds1|HRS-EL13-C58667|qry_HELIO_TM3=HYESV_TM7=SIVAK_H-TYPE_ESV_SxxxK_FRESHWATER_HIRES_UNBINNED_CONTIGS_rhodopsin-contigs-from-unbinned-hires_gbk_FRESHWATER_HIRES_UNBINNED_CONTIGS
978	L978	UppL3-bin-807-C770-cds2_UppL3-bin-807-C770_qry_TYPE-1_TM3_HYSTL_TM7_DFTSK_H-TYPE_STL_DxxxK_hypothetical_protein_UppL3-bin-807_d_Bacteria_p_Verrucomicrobiota_c_Verrucomicrobiae_o_Pedosphaerales_f_UBA9464_g_SXXZ01_s_gbk_PROKARYOTIC_GENOME	NO	TYPE-1	H-TYPE	ALT-RHODOPSIN	HYSTL	STL	DFTSK	DxxxK	Bacteria	p_Verrucomicrobiota	PROKARYOTIC_GENOME	UppL3-bin-807-C770	1890	49.47	unknown	NA	NA	NA	NA	NA	WP_103460279|ref_HELIO_TM3=RWESL_TM7=SLVAK_R-TYPE_ESL_SxxxK_hypothetical_protein_Cryobacterium_sp_TMN-42_Microbacteriaceae_Micrococcales_Actinobacteria_Bacteria_heliorhodopsin-blast-nr
1326	L1405	GCA-009918805-1-ASM991880v1-C405-cds2_GCA-009918805-1-ASM991880v1-C405_qry_TYPE-1_TM3_RYDTT_TM7_DCIAK_R-TYPE_DTT_DxxxK_K04643_sop_sensory_rhodopsin_GCA-009918805-1-ASM991880v1_d_Bacteria_p_Verrucomicrobiota_A_c_Chlamydiia_o_Parachlamydiales_f_Simkaniaceae_g_s_gbk_PROKARYOTIC_GENOME	NO	TYPE-1	R-TYPE	-	RYDTT	DTT	DCIAK	DxxxK	Bacteria	p_Verrucomicrobiota	NA	GCA-009918805-1-ASM991880v1-C405	1291	38.26	unknown	NA	NA	NA	NA	NA	RE-26jul17-C10016-cds1|RE-26jul17-C10016|qry_TYPE-1_TM3=RYDTG_TM7=DAISK_R-TYPE_DTG_DxxxK_RE-26jul17_FRESHWATER_METAGENOME
1874	L1953	Loc090721-6m-bin-749-C453-cds1_Loc090721-6m-bin-749-C453_qry_TYPE-1_TM3_RYDTG_TM7_DLLAK_R-TYPE_DTG_DxxxK_K04641_bop_bacteriorhodopsin_Loc090721-6m-bin-749_d_Bacteria_p_Verrucomicrobiota_c_Verrucomicrobiae_o_Opitutales_f_Opitutaceae_g_UBA6669_s_gbk_PROKARYOTIC_GENOME	NO	TYPE-1	R-TYPE	-	RYDTG	DTG	DLLAK	DxxxK	Bacteria	p_Verrucomicrobiota	NA	Loc090721-6m-bin-749-C453	1618	66.69	unknown	NA	NA	NA	NA	NA	GCF-000517105-C5-cds339|GCF-000517105-C5|qry_TYPE-1_TM3=RYDTA_TM7=PFFSK_R-TYPE_DTA_PxxxK_K04641_bop_bacteriorhodopsin_GCF-000517105_d_Bacteria_p_Cyanobacteria_c_Cyanobacteriia_o_Cyanobacteriales_f_Nostocaceae_g_Fischerella_s_Fischerella_sp000517105_gbk_PROKARYOTIC_GENOME
772	L772	3300028569-13-C159-cds3_3300028569-13-C159_qry_HELIO_TM3_HFESA_TM7_SLCAK_H-TYPE_ESA_SxxxK_hypothetical_protein_3300028569-13_d_Bacteria_p_Myxococcota_c_Polyangia_o_Polyangiales_f_Ga0077539_g_SCUS01_s_gbk_PROKARYOTIC_GENOME	NO	HELIO	H-TYPE	ALT-RHODOPSIN	HFESA	ESA	SLCAK	SxxxK	Bacteria	unclassified	PROKARYOTIC_GENOME	3300028569-13-C159	3261	67.37	unknown	NA	NA	NA	NA	NA	WP_066598408|ref_HELIO_TM3=RWESL_TM7=SLVAK_R-TYPE_ESL_SxxxK_hypothetical_protein_Cryobacterium_arcticum_Microbacteriaceae_Micrococcales_Actinobacteria_Bacteria_heliorhodopsin-blast-nr
82	L82	AAY82724_ref_TYPE-1_TM3_RYDTE_TM7_DFINK_R-TYPE_DTE_DxxxK_predicted_proteorhodopsin_uncultured_bacterium_eBACmed86H08_R_AAY82724_prf_MOTIF_DTE-proteorhodopsin_motif	YES	TYPE-1	R-TYPE	-	RYDTE	DTE	DFINK	DxxxK	Bacteria	unknown	NA	NA	NA	NA	unknown	NA	NA	NA	NA	NA	Montoje-130207-XF-SRR5818194-C65871-cds1|Montoje-130207-XF-SRR5818194-C65871|qry_TYPE-1_TM3=RYDTT_TM7=DLLAK_R-TYPE_DTT_DxxxK_Montoje-130207-XF-SRR5818194_FRESHWATER_METAGENOME
84	L84	ABL97357_ref_TYPE-1_TM3_RYDTE_TM7_DFINK_R-TYPE_DTE_DxxxK_pop_proteorhodopsin_uncultured_marine_bacterium_HF10_45G01_R_ABL97357_prf_MOTIF_DTE-proteorhodopsin_motif	YES	TYPE-1	R-TYPE	-	RYDTE	DTE	DFINK	DxxxK	Bacteria	unknown	NA	NA	NA	NA	unknown	NA	NA	NA	NA	NA	Montoje-130628-MF-SRR5211163-C284426-cds2|Montoje-130628-MF-SRR5211163-C284426|qry_TYPE-1_TM3=RYDTT_TM7=DIVAK_R-TYPE_DTT_DxxxK_Montoje-130628-MF-SRR5211163_FRESHWATER_METAGENOME
91	L91	ABL97421_ref_TYPE-1_TM3_RYDTE_TM7_DFINK_R-TYPE_DTE_DxxxK_pop_proteorhodopsin_uncultured_marine_bacterium_EB80_69G07_R_ABL97421_prf_MOTIF_DTE-proteorhodopsin_motif	YES	TYPE-1	R-TYPE	-	RYDTE	DTE	DFINK	DxxxK	Bacteria	unknown	NA	NA	NA	NA	unknown	NA	NA	NA	NA	NA	CEVN01151500-cds1|CEVN01151500|qry_HELIO_TM3=RWETL_TM7=SLVSK_R-TYPE_ETL_SxxxK_GCA_001179605_1_TARA_142_SRF_0_22-3_TARA_MARINE_METAGENOME
97	L97	ABL97172_ref_TYPE-1_TM3_RYDTE_TM7_DFVNK_R-TYPE_DTE_DxxxK_pop_proteorhodopsin_uncultured_marine_bacterium_EB0_49D07_R_ABL97172_prf_MOTIF_DTE-proteorhodopsin_motif	YES	TYPE-1	R-TYPE	-	RYDTE	DTE	DFVNK	DxxxK	Bacteria	unknown	NA	NA	NA	NA	unknown	NA	NA	NA	NA	NA	CEVO01096191-cds2|CEVO01096191|qry_TYPE-1_TM3=RFSTQ_TM7=DIASK_R-TYPE_STQ_DxxxK_GCA_001372215_1_TARA_152_MES_0_22-3_TARA_MARINE_METAGENOME
100	L100	A4GJG2_ref_TYPE-1_TM3_RYDTE_TM7_DFVNK_R-TYPE_DTE_DxxxK_Pop_proteorhodopsin_uncultured_marine_bacterium_EB0_50A10_R_A4GJG2_prf_MOTIF_DTE-proteorhodopsin_motif	YES	TYPE-1	R-TYPE	-	RYDTE	DTE	DFVNK	DxxxK	Bacteria	unknown	NA	NA	NA	NA	unknown	NA	NA	NA	NA	NA	Montoje-140625-MF-SRR5818199-C476750-cds2|Montoje-140625-MF-SRR5818199-C476750|qry_TYPE-1_TM3=RYDTT_TM7=DLFAK_R-TYPE_DTT_DxxxK_Montoje-140625-MF-SRR5818199_FRESHWATER_METAGENOME
102	L102	AAR05251_ref_TYPE-1_TM3_RYDTE_TM7_DFVNK_R-TYPE_DTE_DxxxK_proteorhodopsin_uncultured_marine_proteobacterium_ANT32C12_R_AAR_5251_prf_MOTIF_DTE-proteorhodopsin_motif	YES	TYPE-1	R-TYPE	-	RYDTE	DTE	DFVNK	DxxxK	Bacteria	unknown	NA	NA	NA	NA	unknown	NA	NA	NA	NA	NA	Montoje-140625-MF-SRR5818199-C75347-cds3|Montoje-140625-MF-SRR5818199-C75347|qry_TYPE-1_TM3=RYDTV_TM7=DCLSK_R-TYPE_DTV_DxxxK_Montoje-140625-MF-SRR5818199_FRESHWATER_METAGENOME
104	L104	A4GI53_ref_TYPE-1_TM3_RYDTE_TM7_DFVNK_R-TYPE_DTE_DxxxK_Pop_proteorhodopsin_uncultured_marine_bacterium_EB0_41B09_R_A4GI53_prf_MOTIF_DTE-proteorhodopsin_motif	YES	TYPE-1	R-TYPE	-	RYDTE	DTE	DFVNK	DxxxK	Bacteria	unknown	NA	NA	NA	NA	unknown	NA	NA	NA	NA	NA	Montoje-140807-EF-SRR5818200-C220758-cds2|Montoje-140807-EF-SRR5818200-C220758|qry_TYPE-1_TM3=RYDTT_TM7=DLFSK_R-TYPE_DTT_DxxxK_Montoje-140807-EF-SRR5818200_FRESHWATER_METAGENOME
105	L105	ADI16288_ref_TYPE-1_TM3_RYDTE_TM7_DFVNK_R-TYPE_DTE_DxxxK_hypothetical_protein_uncultured_bacterium_HF0010_16H03_R_ADI16288_prf_P_4KNFE_MOTIF_DTE-proteorhodopsin_motif	YES	TYPE-1	R-TYPE	-	RYDTE	DTE	DFVNK	DxxxK	Bacteria	unknown	NA	NA	NA	NA	unknown	NA	NA	NA	NA	NA	Montoje-140807-EF-SRR5818200-C24452-cds2|Montoje-140807-EF-SRR5818200-C24452|qry_TYPE-1_TM3=RYDTT_TM7=DIFSK_R-TYPE_DTT_DxxxK_Montoje-140807-EF-SRR5818200_FRESHWATER_METAGENOME
138	L138	Q4PK46_ref_TYPE-1_TM3_RYDTE_TM7_DLINK_R-TYPE_DTE_DxxxK_Proteorhodopsin_uncultured_bacterium_MedeBAC49C08_R_Q4PK46_prf_P_4JQ6C_MOTIF_DTE-proteorhodopsin_motif	YES	TYPE-1	R-TYPE	-	RYDTE	DTE	DLINK	DxxxK	Bacteria	unknown	NA	NA	NA	NA	unknown	NA	NA	NA	NA	NA	RE-18aug17-C219309-cds2|RE-18aug17-C219309|qry_HELIO_TM3=RWETA_TM7=SFVAK_R-TYPE_ETA_SxxxK_RE-18aug17_FRESHWATER_METAGENOME
139	L139	A4GJJ9_ref_TYPE-1_TM3_RYDTE_TM7_DLINK_R-TYPE_DTE_DxxxK_Pop_proteorhodopsin_uncultured_marine_bacterium_HF10_05C07_R_A4GJJ9_prf_MOTIF_DTE-proteorhodopsin_motif	YES	TYPE-1	R-TYPE	-	RYDTE	DTE	DLINK	DxxxK	Bacteria	unknown	NA	NA	NA	NA	unknown	NA	NA	NA	NA	NA	RE-18aug17-C306501-cds1|RE-18aug17-C306501|qry_TYPE-1_TM3=RYDTT_TM7=DIFAK_R-TYPE_DTT_DxxxK_RE-18aug17_FRESHWATER_METAGENOME
144	L144	ABL97827_ref_TYPE-1_TM3_RYDTE_TM7_DLVNK_R-TYPE_DTE_DxxxK_pop_proteorhodopsin_uncultured_marine_bacterium_HF10_49E08_R_ABL97827_prf_MOTIF_DTE-proteorhodopsin_motif	YES	TYPE-1	R-TYPE	-	RYDTE	DTE	DLVNK	DxxxK	Bacteria	unknown	NA	NA	NA	NA	unknown	NA	NA	NA	NA	NA	RE-20APR16-C67296-cds1|RE-20APR16-C67296|qry_TYPE-1_TM3=RYDTV_TM7=DVLSK_R-TYPE_DTV_DxxxK_RE-20APR16_FRESHWATER_METAGENOME
145	L145	ABB82977_ref_TYPE-1_TM3_RYDTE_TM7_DLVNK_R-TYPE_DTE_DxxxK_proteorhodopsin_uncultured_organism_HF70_19B12_R_ABB82977_prf_MOTIF_DTE-proteorhodopsin_motif	YES	TYPE-1	R-TYPE	-	RYDTE	DTE	DLVNK	DxxxK	Bacteria	unknown	NA	NA	NA	NA	unknown	NA	NA	NA	NA	NA	RE-20APR16-C745369-cds1|RE-20APR16-C745369|qry_TYPE-1_TM3=RYDTT_TM7=DLISK_R-TYPE_DTT_DxxxK_RE-20APR16_FRESHWATER_METAGENOME
167	L167	Q2Q0E7_ref_TYPE-1_TM3_RYDTE_TM7_DVVNK_R-TYPE_DTE_DxxxK_Proteorhodopsin_uncultured_organism_HF10_3D09_R_Q2Q_E7_prf_P_4JQ6C_MOTIF_DTE-proteorhodopsin_motif	YES	TYPE-1	R-TYPE	-	RYDTE	DTE	DVVNK	DxxxK	Bacteria	unknown	NA	NA	NA	NA	unknown	NA	NA	NA	NA	NA	RE-23may17-C443568-cds2|RE-23may17-C443568|qry_TYPE-1_TM3=RYDTN_TM7=DLFAK_R-TYPE_DTN_DxxxK_RE-23may17_FRESHWATER_METAGENOME
168	L168	ABL60988_ref_TYPE-1_TM3_RYDTE_TM7_DVVNK_R-TYPE_DTE_DxxxK_proteorhodopsin_uncultured_marine_bacterium_HF10_19P19_R_ABL6_988_prf_MOTIF_DTE-proteorhodopsin_motif	YES	TYPE-1	R-TYPE	-	RYDTE	DTE	DVVNK	DxxxK	Bacteria	unknown	NA	NA	NA	NA	unknown	NA	NA	NA	NA	NA	RE-23may17-C527200-cds1|RE-23may17-C527200|qry_TYPE-1_TM3=RYDTG_TM7=DMTAK_R-TYPE_DTG_DxxxK_RE-23may17_FRESHWATER_METAGENOME
169	L169	A4GIJ7_ref_TYPE-1_TM3_RYDTE_TM7_DVVNK_R-TYPE_DTE_DxxxK_Proteorhodopsin_uncultured_marine_bacterium_HF10_25F10_R_A4GIJ7_prf_P_4JQ6C_MOTIF_DTE-proteorhodopsin_motif	YES	TYPE-1	R-TYPE	-	RYDTE	DTE	DVVNK	DxxxK	Bacteria	unknown	NA	NA	NA	NA	unknown	NA	NA	NA	NA	NA	RE-23may17-C544961-cds2|RE-23may17-C544961|qry_TYPE-1_TM3=RYGTA_TM7=DLLSK_R-TYPE_GTA_DxxxK_RE-23may17_FRESHWATER_METAGENOME
1666	L1745	A0A1L2YWA2_9BACT_qry_TYPE-1_TM3_RYDSS_TM7_DIVSK_R-TYPE_DSS_DxxxK_A0A1L2YWA2_9BACT_Proteorhodopsin_uncultured_bacterium_Bacteria_environmental_samples_uncultured_bacterium_UNIPROT_BACTERIA_	NO	TYPE-1	R-TYPE	-	RYDSS	DSS	DIVSK	DxxxK	Bacteria	unknown	NA	NA	NA	NA	unknown	NA	NA	NA	NA	NA	RaCCR1 Rhodomonas abbreviata
50	L50	Q1AJZ3_ref_TYPE-1_TM3_RYDTD_TM7_DLLAK_R-TYPE_DTD_DxxxK_Rhodopsin_Acetabularia_acetabulum_Green_Algae_Viridiplantae_Chlorophyta_R_Q1AJZ3_prf_P_5AX1A_MOTIF_DTD	YES	TYPE-1	R-TYPE	-	RYDTD	DTD	DLLAK	DxxxK	Eukaryota	Chlorophyta	NA	NA	NA	NA	unknown	NA	NA	NA	NA	NA	Jr-11may16-C238000-cds2|Jr-11may16-C238000|qry_TYPE-1_TM3=RYDTL_TM7=DVVAK_R-TYPE_DTL_DxxxK_Jr-11may16_FRESHWATER_METAGENOME
59	L59	G1K3Q0_ACEAT_ref_TYPE-1_TM3_RYDTD_TM7_DVLAK_R-TYPE_DTD_DxxxK_proton_pump_Rhodopsin-2_Green_Algae_Viridiplantae_Chlorophyta_Alga_Rhodopsin_OS_Acetabularia_acetabulum_PE_1_SV_1_suggested_by_Ivan_R_G1K3Q_ACEAT_prf_P_3AM6D_MOTIF_DTD	YES	TYPE-1	R-TYPE	-	RYDTD	DTD	DVLAK	DxxxK	Eukaryota	Chlorophyta	NA	NA	NA	NA	unknown	NA	NA	NA	NA	NA	Jr-7aug17-C62792-cds4|Jr-7aug17-C62792|qry_TYPE-1_TM3=RYDTV_TM7=DMVAK_R-TYPE_DTV_DxxxK_Jr-7aug17_FRESHWATER_METAGENOME
228	L228	H2EZZ5_9CHLO_ref_TYPE-1_TM3_RYETH_TM7_DLASK_R-TYPE_ETH_DxxxK_Channelrhodopsin-1_PsChR1_Fragment_OS_Pleodorina_starrii_PE_2_SV_1_Viridiplantae_Chlorophyta_Chlorophyceae_Chlamydomonadales_Volvocaceae_Pleodorina_R_H2EZZ5_9CHLO_prf_P_3UG9A_MOTIF_ETH	YES	TYPE-1	R-TYPE	-	RYETH	ETH	DLASK	DxxxK	Eukaryota	Chlorophyta	NA	NA	NA	NA	unknown	NA	NA	NA	NA	NA	SimonC-130206-EF-SRR5818196-C551024-cds1|SimonC-130206-EF-SRR5818196-C551024|qry_TYPE-1_TM3=RYDTT_TM7=DLFAK_R-TYPE_DTT_DxxxK_SimonC-130206-EF-SRR5818196_FRESHWATER_METAGENOME
229	L229	AAM15777.1_ref_TYPE-1_TM3_RYETH_TM7_DLMSK_R-TYPE_ETH_DxxxK_Channelrhodopsin_chlamyopsin-4_microbial_type_rhodopsin_hypothetical_light_gated_ion_channel_Chlamydomonas_reinhardtii_Bac_rhodopsin_domain_only_Algae_R_AAM15777_1_prf_MOTIF_ETH	YES	TYPE-1	R-TYPE	-	RYETH	ETH	DLMSK	DxxxK	Eukaryota	Chlorophyta	NA	NA	NA	NA	unknown	NA	NA	NA	NA	NA	SimonC-130206-EF-SRR5818196-C62946-cds3|SimonC-130206-EF-SRR5818196-C62946|qry_TYPE-1_TM3=RYDTV_TM7=DVISK_R-TYPE_DTV_DxxxK_SimonC-130206-EF-SRR5818196_FRESHWATER_METAGENOME
230	L230	H2EZZ6_9CHLO_ref_TYPE-1_TM3_RYETH_TM7_DPMSK_R-TYPE_ETH_DxxxK_Channelrhodopsin-2_PsChR2_Fragment_OS_Pleodorina_starrii_PE_2_SV_1_Viridiplantae_Chlorophyta_Chlorophyceae_Chlamydomonadales_Volvocaceae_Pleodorina_R_H2EZZ6_9CHLO_prf_P_3UG9A_MOTIF_ETH	YES	TYPE-1	R-TYPE	-	RYETH	ETH	DPMSK	DxxxK	Eukaryota	Chlorophyta	NA	NA	NA	NA	unknown	NA	NA	NA	NA	NA	SimonC-130626-EF-SRR5818191-C106327-cds1|SimonC-130626-EF-SRR5818191-C106327|qry_TYPE-1_TM3=RYDTT_TM7=DLFAK_R-TYPE_DTT_DxxxK_SimonC-130626-EF-SRR5818191_FRESHWATER_METAGENOME
275	L275	MMETSP0033_DN14889_c0_g1_i1.p1_ref_TYPE-1_TM3_RYGTH_TM7_DVLAK_R-TYPE_GTH_DxxxK_na_Dolichomastix_tenuilepis_CCMP3274_Viridiplantae_green_algae_Prasinophyte_ACRs_confirmed_na_nearIdentity_na	YES	TYPE-1	R-TYPE	-	RYGTH	GTH	DVLAK	DxxxK	Eukaryota	Chlorophyta	NA	NA	NA	NA	unknown	NA	NA	NA	NA	NA	ssrna-C153762-cds1|ssrna-C153762|qry_TYPE-1_TM3=RYAVI_TM7=DILTK_R-TYPE_AVI_DxxxK_ssRNA_rimov_hard_filtered_transcripts_fa_gbk_SS_FRESHWATER_METATRANSCRIPTOME
284	L284	MMETSP1468_DN13736_c6_g1_i1.p1_ref_TYPE-1_TM3_RYGTH_TM7_DVPSK_R-TYPE_GTH_DxxxK_na_Mantoniella_sp_CCMP1436_Viridiplantae_green_algae_Prasinophyte_ACRs_confirmed_na_nearIdentity_na	YES	TYPE-1	R-TYPE	-	RYGTH	GTH	DVPSK	DxxxK	Eukaryota	Chlorophyta	NA	NA	NA	NA	unknown	NA	NA	NA	NA	NA	TEKIR-sed17-C343762-cds2|TEKIR-sed17-C343762|qry_HELIO_TM3=RWETI_TM7=SLVSK_R-TYPE_ETI_SxxxK_TEKIR-sed17_nv_BRACKISH_SEDIMENT_METAGENOME
286	L286	MMETSP1106_DN9282_c2_g1_i1.p1_ref_TYPE-1_TM3_RYGTH_TM7_DVPSK_R-TYPE_GTH_DxxxK_na_Mantoniella_antarctica_SL-175_Viridiplantae_green_algae_Prasinophyte_ACRs_confirmed_na_nearIdentity_na	YES	TYPE-1	R-TYPE	-	RYGTH	GTH	DVPSK	DxxxK	Eukaryota	Chlorophyta	NA	NA	NA	NA	unknown	NA	NA	NA	NA	NA	CSBr16-47404-cds2|CSBr16-47404|qry_HELIO_TM3=RWETV_TM7=SFSSK_R-TYPE_ETV_SxxxK_CS-Br16_renamed2_gbk_HALOALKALIPHILIC_BRINE_METAGENOME
293	L293	1KP_LNIL_2005986.p1_ref_TYPE-1_TM3_RMQDA_TM7_DFVAK_R-TYPE_QDA_DxxxK_na_Pteromonas_angulosa_M2612_Viridiplantae_green_algae_Other_green_algal_ChRs_confirmed_na_nearIdentity_na	YES	TYPE-1	R-TYPE	-	RMQDA	QDA	DFVAK	DxxxK	Eukaryota	Chlorophyta	NA	NA	NA	NA	unknown	NA	NA	NA	NA	NA	TEKIR-sed17-C843613-cds1|TEKIR-sed17-C843613|qry_TYPE-1_TM3=RWFSD_TM7=DIITK_R-TYPE_FSD_DxxxK_TEKIR-sed17_nv_BRACKISH_SEDIMENT_METAGENOME
294	L294	AEY68833.1_ref_TYPE-1_TM3_RYASH_TM7_EIFSK_R-TYPE_ASH_ExxxK_DChR1_Dunaliella_salina_Viridiplantae_green_algae_Green_algal_CCRs_confirmed_CCR_nearIdentity_CCR_ref_doi_10_1016_j_cell_2011_12_004	YES	TYPE-1	R-TYPE	-	RYASH	ASH	EIFSK	ExxxK	Eukaryota	Chlorophyta	NA	NA	NA	NA	unknown	NA	NA	NA	NA	NA	TH-Jun18-C100162-cds3|TH-Jun18-C100162|qry_TYPE-1_TM3=RYDTV_TM7=DLTSK_R-TYPE_DTV_DxxxK_TH-Jun18_FRESHWATER_METAGENOME
295	L295	AHH02115.1_ref_TYPE-1_TM3_RYECH_TM7_DILSK_R-TYPE_ECH_DxxxK_na_Chlamydomonas_bilatus_A_Viridiplantae_green_algae_Green_algal_CCRs_confirmed_na_nearIdentity_na_ref_doi_10_1038_nmeth_2836	YES	TYPE-1	R-TYPE	-	RYECH	ECH	DILSK	DxxxK	Eukaryota	Chlorophyta	NA	NA	NA	NA	unknown	NA	NA	NA	NA	NA	TH-Jun18-C1007155-cds1|TH-Jun18-C1007155|qry_TYPE-1_TM3=RYDTT_TM7=DIFAK_R-TYPE_DTT_DxxxK_TH-Jun18_FRESHWATER_METAGENOME
297	L297	1KP_MULF_2007075.p1_ref_TYPE-1_TM3_RYECH_TM7_DILSK_R-TYPE_ECH_DxxxK_na_Chlamydomonas_bilatus_SAG_7_72_Viridiplantae_green_algae_Green_algal_CCRs_confirmed_na_nearIdentity_na	YES	TYPE-1	R-TYPE	-	RYECH	ECH	DILSK	DxxxK	Eukaryota	Chlorophyta	NA	NA	NA	NA	unknown	NA	NA	NA	NA	NA	TH-Jun18-C106091-cds2|TH-Jun18-C106091|qry_TYPE-1_TM3=RYDTT_TM7=DIFAK_R-TYPE_DTT_DxxxK_TH-Jun18_FRESHWATER_METAGENOME
298	L298	AHH02096.1_ref_TYPE-1_TM3_RYECH_TM7_DLISK_R-TYPE_ECH_DxxxK_na_Chloromonas_reticulata_A_Chloromonas_typhlos_Viridiplantae_green_algae_Green_algal_CCRs_confirmed_CCR_nearIdentity_CCR_ref_doi_10_1038_nmeth_2836	YES	TYPE-1	R-TYPE	-	RYECH	ECH	DLISK	DxxxK	Eukaryota	Chlorophyta	NA	NA	NA	NA	unknown	NA	NA	NA	NA	NA	TH-Jun18-C123161-cds2|TH-Jun18-C123161|qry_TYPE-1_TM3=RYDTT_TM7=DIFAK_R-TYPE_DTT_DxxxK_TH-Jun18_FRESHWATER_METAGENOME
300	L300	AHH02125.1_ref_TYPE-1_TM3_RYESH_TM7_DIFSK_R-TYPE_ESH_DxxxK_HdChR_Haematococcus_droebakensis_Viridiplantae_green_algae_Green_algal_CCRs_confirmed_CCR_nearIdentity_CCR_ref_doi_10_1038_nmeth_2836	YES	TYPE-1	R-TYPE	-	RYESH	ESH	DIFSK	DxxxK	Eukaryota	Chlorophyta	NA	NA	NA	NA	unknown	NA	NA	NA	NA	NA	TH-Jun18-C128642-cds1|TH-Jun18-C128642|qry_TYPE-1_TM3=RYDTT_TM7=DLFSK_R-TYPE_DTT_DxxxK_TH-Jun18_FRESHWATER_METAGENOME
304	L304	QAXP01000305.1_gmes_10456_ref_TYPE-1_TM3_RYESH_TM7_DIFSK_R-TYPE_ESH_DxxxK_na_Characiochloris_sp_AAM3_Viridiplantae_green_algae_Green_algal_CCRs_confirmed_na_nearIdentity_na	YES	TYPE-1	R-TYPE	-	RYESH	ESH	DIFSK	DxxxK	Eukaryota	Chlorophyta	NA	NA	NA	NA	unknown	NA	NA	NA	NA	NA	TH-Jun18-C263214-cds1|TH-Jun18-C263214|qry_TYPE-1_TM3=RYDTV_TM7=DCTAK_R-TYPE_DTV_DxxxK_TH-Jun18_FRESHWATER_METAGENOME
313	L313	1KP_QXSZ_2010086.p1_ref_TYPE-1_TM3_RFSTH_TM7_DFISK_R-TYPE_STH_DxxxK_na_Mantoniella_squamata_CCAP_1965_1_Viridiplantae_green_algae_Prasinophyte_ACRs_confirmed_na_nearIdentity_na	YES	TYPE-1	R-TYPE	-	RFSTH	STH	DFISK	DxxxK	Eukaryota	Chlorophyta	NA	NA	NA	NA	unknown	NA	NA	NA	NA	NA	TH-Jun18-C55667-cds3|TH-Jun18-C55667|qry_TYPE-1_TM3=RYDST_TM7=DLFAK_R-TYPE_DST_DxxxK_TH-Jun18_FRESHWATER_METAGENOME
326	L326	QAXH01004306.1_gmes_5711_ref_TYPE-1_TM3_RYESH_TM7_DIFSK_R-TYPE_ESH_DxxxK_na_Chloromonas_sp_AAM2_Viridiplantae_green_algae_Green_algal_CCRs_confirmed_na_nearIdentity_na	YES	TYPE-1	R-TYPE	-	RYESH	ESH	DIFSK	DxxxK	Eukaryota	Chlorophyta	NA	NA	NA	NA	unknown	NA	NA	NA	NA	NA	TNGK-Kigoma-12-surface-SRR7990527-C46734-cds6|TNGK-Kigoma-12-surface-SRR7990527-C46734|qry_TYPE-1_TM3=RYDTT_TM7=DLFAK_R-TYPE_DTT_DxxxK_TNGK-Kigoma-12-surface-SRR7990527_FRESHWATER_METAGENOME
327	L327	AHH02119.1_ref_TYPE-1_TM3_RYESH_TM7_DIFSK_R-TYPE_ESH_DxxxK_na_Stephanosphaera_pluvialis_Viridiplantae_green_algae_Green_algal_CCRs_confirmed_CCR_nearIdentity_CCR_ref_doi_10_1038_nmeth_2836	YES	TYPE-1	R-TYPE	-	RYESH	ESH	DIFSK	DxxxK	Eukaryota	Chlorophyta	NA	NA	NA	NA	unknown	NA	NA	NA	NA	NA	TNGK-Kigoma-12-surface-SRR7990527-C474631-cds1|TNGK-Kigoma-12-surface-SRR7990527-C474631|qry_TYPE-1_TM3=RYDTT_TM7=DIFSK_R-TYPE_DTT_DxxxK_TNGK-Kigoma-12-surface-SRR7990527_FRESHWATER_METAGENOME
332	L332	AHH02128.1_ref_TYPE-1_TM3_RYESH_TM7_DILAK_R-TYPE_ESH_DxxxK_CbChR1_Chlamydomonas_bilatus-A_Viridiplantae_green_algae_Green_algal_CCRs_confirmed_CCR_nearIdentity_CCR_ref_doi_10_1038_nmeth_2836	YES	TYPE-1	R-TYPE	-	RYESH	ESH	DILAK	DxxxK	Eukaryota	Chlorophyta	NA	NA	NA	NA	unknown	NA	NA	NA	NA	NA	TNGK-Kigoma-12-surface-SRR7990527-C54022-cds1|TNGK-Kigoma-12-surface-SRR7990527-C54022|qry_TYPE-1_TM3=RYDSS_TM7=DLFSK_R-TYPE_DSS_DxxxK_TNGK-Kigoma-12-surface-SRR7990527_FRESHWATER_METAGENOME
336	L336	1KP_QXSZ_2042408.p1_ref_TYPE-1_TM3_RYGTH_TM7_DVPSK_R-TYPE_GTH_DxxxK_na_Mantoniella_squamata_CCAP_1965_1_Viridiplantae_green_algae_Prasinophyte_ACRs_confirmed_na_nearIdentity_na	YES	TYPE-1	R-TYPE	-	RYGTH	GTH	DVPSK	DxxxK	Eukaryota	Chlorophyta	NA	NA	NA	NA	unknown	NA	NA	NA	NA	NA	TNGK-Kigoma-12-surface-SRR7990527-C658829-cds1|TNGK-Kigoma-12-surface-SRR7990527-C658829|qry_TYPE-1_TM3=RYDTT_TM7=DLFAK_R-TYPE_DTT_DxxxK_TNGK-Kigoma-12-surface-SRR7990527_FRESHWATER_METAGENOME
338	L338	1KP_PRIQ_2002050.p1_ref_TYPE-1_TM3_RYESH_TM7_DIMSK_R-TYPE_ESH_DxxxK_na_Chlorococcum_oleofaciens_SAG_30_93_Viridiplantae_green_algae_Green_algal_CCRs_confirmed_na_nearIdentity_na	YES	TYPE-1	R-TYPE	-	RYESH	ESH	DIMSK	DxxxK	Eukaryota	Chlorophyta	NA	NA	NA	NA	unknown	NA	NA	NA	NA	NA	TNGK-Kigoma-Deep-Cast-0m-SRR7053051-C144989-cds2|TNGK-Kigoma-Deep-Cast-0m-SRR7053051-C144989|qry_TYPE-1_TM3=RYDSG_TM7=DTIAK_R-TYPE_DSG_DxxxK_TNGK-Kigoma-Deep-Cast-0m-SRR7053051_FRESHWATER_METAGENOME
341	L341	AHH02152.1_ref_TYPE-1_TM3_RYESH_TM7_DITSK_R-TYPE_ESH_DxxxK_BsChR1_Brachiomonas_submarina_Viridiplantae_green_algae_Green_algal_CCRs_confirmed_CCR_nearIdentity_CCR_ref_doi_10_1038_nmeth_2836	YES	TYPE-1	R-TYPE	-	RYESH	ESH	DITSK	DxxxK	Eukaryota	Chlorophyta	NA	NA	NA	NA	unknown	NA	NA	NA	NA	NA	TNGK-Kigoma-Deep-Cast-0m-SRR7053051-C151080-cds1|TNGK-Kigoma-Deep-Cast-0m-SRR7053051-C151080|qry_TYPE-1_TM3=RYDTV_TM7=DFFAK_R-TYPE_DTV_DxxxK_TNGK-Kigoma-Deep-Cast-0m-SRR7053051_FRESHWATER_METAGENOME
344	L344	AHH02097.1_ref_TYPE-1_TM3_RYESH_TM7_DLFAK_R-TYPE_ESH_DxxxK_na_Lobomonas_rostrata_Viridiplantae_green_algae_Green_algal_CCRs_confirmed_na_nearIdentity_na_ref_doi_10_1038_nmeth_2836	YES	TYPE-1	R-TYPE	-	RYESH	ESH	DLFAK	DxxxK	Eukaryota	Chlorophyta	NA	NA	NA	NA	unknown	NA	NA	NA	NA	NA	TNGK-Kigoma-Deep-Cast-0m-SRR7053051-C45482-cds3|TNGK-Kigoma-Deep-Cast-0m-SRR7053051-C45482|qry_TYPE-1_TM3=RYDTT_TM7=DIFSK_R-TYPE_DTT_DxxxK_TNGK-Kigoma-Deep-Cast-0m-SRR7053051_FRESHWATER_METAGENOME
345	L345	AHH02114.1_ref_TYPE-1_TM3_RYESH_TM7_DLISK_R-TYPE_ESH_DxxxK_na_Carteria_crucifera_Viridiplantae_green_algae_Green_algal_CCRs_confirmed_na_nearIdentity_na_ref_doi_10_1038_nmeth_2836	YES	TYPE-1	R-TYPE	-	RYESH	ESH	DLISK	DxxxK	Eukaryota	Chlorophyta	NA	NA	NA	NA	unknown	NA	NA	NA	NA	NA	CS-Sed10-C201071-cds1|CS-Sed10-C201071|ref_HELIO_TM3=RWESL_TM7=SLVAK_R-TYPE_ESL_SxxxK_MORN-HeR_Heliorhodopsin_Anaerobic_Firmicutes
346	L346	AHH02126.1_ref_TYPE-1_TM3_RYESK_TM7_DIIAK_R-TYPE_ESK_DxxxK_Chrimson_Chlamydomonas_noctigama_Viridiplantae_green_algae_Green_algal_CCRs_confirmed_CCR_nearIdentity_CCR_ref_doi_10_1038_nmeth_2836	YES	TYPE-1	R-TYPE	-	RYESK	ESK	DIIAK	DxxxK	Eukaryota	Chlorophyta	NA	NA	NA	NA	unknown	NA	NA	NA	NA	NA	TNGK-Kigoma-Deep-Cast-0m-SRR7053051-C58216-cds3|TNGK-Kigoma-Deep-Cast-0m-SRR7053051-C58216|qry_TYPE-1_TM3=RYDTT_TM7=DLFSK_R-TYPE_DTT_DxxxK_TNGK-Kigoma-Deep-Cast-0m-SRR7053051_FRESHWATER_METAGENOME
347	L347	GAQ87305.1_ref_TYPE-1_TM3_RYETA_TM7_DIFAK_R-TYPE_ETA_DxxxK_na_Klebsormidium_nitens_Viridiplantae_green_algae_Other_green_algal_ChRs_confirmed_na_nearIdentity_na	YES	TYPE-1	R-TYPE	-	RYETA	ETA	DIFAK	DxxxK	Eukaryota	Chlorophyta	NA	NA	NA	NA	unknown	NA	NA	NA	NA	NA	TNGK-Kigoma-Deep-Cast-0m-SRR7053051-C95258-cds3|TNGK-Kigoma-Deep-Cast-0m-SRR7053051-C95258|qry_TYPE-1_TM3=RYDTT_TM7=DLFSK_R-TYPE_DTT_DxxxK_TNGK-Kigoma-Deep-Cast-0m-SRR7053051_FRESHWATER_METAGENOME
350	L350	1KP_BTFM_2045979.p1_ref_TYPE-1_TM3_RYETA_TM7_DLFAK_R-TYPE_ETA_DxxxK_na_Monomastix_opisthostigma_CCAC_0206_M2844_1_Viridiplantae_green_algae_Green_algal_CCRs_confirmed_na_nearIdentity_na	YES	TYPE-1	R-TYPE	-	RYETA	ETA	DLFAK	DxxxK	Eukaryota	Chlorophyta	NA	NA	NA	NA	unknown	NA	NA	NA	NA	NA	TNGK-Kigoma-Deep-Cast-100m-SRR7990334-C783179-cds1|TNGK-Kigoma-Deep-Cast-100m-SRR7990334-C783179|qry_HELIO_TM3=RWETV_TM7=SLVAK_R-TYPE_ETV_SxxxK_TNGK-Kigoma-Deep-Cast-100m-SRR7990334_FRESHWATER_METAGENOME
352	L352	MMETSP1081_DN19374_c1_g2_i1.p1_ref_TYPE-1_TM3_RYETA_TM7_DLFSK_R-TYPE_ETA_DxxxK_na_Pyramimonas_amylifera_CCMP720_Viridiplantae_green_algae_Green_algal_CCRs_confirmed_na_nearIdentity_na	YES	TYPE-1	R-TYPE	-	RYETA	ETA	DLFSK	DxxxK	Eukaryota	Chlorophyta	NA	NA	NA	NA	unknown	NA	NA	NA	NA	NA	TNGK-Kigoma-Deep-Cast-300m-SRR7979708-C1163268-cds1|TNGK-Kigoma-Deep-Cast-300m-SRR7979708-C1163268|qry_TYPE-1_TM3=RYDSV_TM7=DLLAK_R-TYPE_DSV_DxxxK_TNGK-Kigoma-Deep-Cast-300m-SRR7979708_FRESHWATER_METAGENOME
353	L353	MMETSP1081_DN15038_c0_g1_i1.p1_ref_TYPE-1_TM3_RYETA_TM7_DLFSK_R-TYPE_ETA_DxxxK_na_Pyramimonas_amylifera_CCMP720_Viridiplantae_green_algae_Other_green_algal_ChRs_confirmed_na_nearIdentity_na	YES	TYPE-1	R-TYPE	-	RYETA	ETA	DLFSK	DxxxK	Eukaryota	Chlorophyta	NA	NA	NA	NA	unknown	NA	NA	NA	NA	NA	TNGK-Kigoma-Deep-Cast-35m-SRR7053298-C163328-cds2|TNGK-Kigoma-Deep-Cast-35m-SRR7053298-C163328|qry_TYPE-1_TM3=RYDTT_TM7=DLFAK_R-TYPE_DTT_DxxxK_TNGK-Kigoma-Deep-Cast-35m-SRR7053298_FRESHWATER_METAGENOME
354	L354	MMETSP1445_DN18216_c0_g1_i1.p1_ref_TYPE-1_TM3_RYETA_TM7_DLFSK_R-TYPE_ETA_DxxxK_na_Pyramimonas_sp_CCMP2087_Viridiplantae_green_algae_Other_green_algal_ChRs_confirmed_na_nearIdentity_na	YES	TYPE-1	R-TYPE	-	RYETA	ETA	DLFSK	DxxxK	Eukaryota	Chlorophyta	NA	NA	NA	NA	unknown	NA	NA	NA	NA	NA	TNGK-Kigoma-Deep-Cast-35m-SRR7053298-C585240-cds1|TNGK-Kigoma-Deep-Cast-35m-SRR7053298-C585240|qry_TYPE-1_TM3=RYDTT_TM7=DLFAK_R-TYPE_DTT_DxxxK_TNGK-Kigoma-Deep-Cast-35m-SRR7053298_FRESHWATER_METAGENOME
355	L355	AEY68835.1_ref_TYPE-1_TM3_RYETA_TM7_DLFSK_R-TYPE_ETA_DxxxK_PgChR1_Pyramimonas_gelidicola_Viridiplantae_green_algae_Other_green_algal_ChRs_confirmed_na_nearIdentity_na_ref_doi_10_1016_j_cell_2011_12_004	YES	TYPE-1	R-TYPE	-	RYETA	ETA	DLFSK	DxxxK	Eukaryota	Chlorophyta	NA	NA	NA	NA	unknown	NA	NA	NA	NA	NA	CS-Sed11-C115207-cds3|CS-Sed11-C115207|ref_HELIO_TM3=RWESL_TM7=SLVAK_R-TYPE_ESL_SxxxK_MORN-HeR_Heliorhodopsin_Anaerobic_Firmicutes
356	L356	MMETSP1106_DN11521_c12_g1_i1.p1_ref_TYPE-1_TM3_RYETA_TM7_DLISK_R-TYPE_ETA_DxxxK_na_Mantoniella_antarctica_SL-175_Viridiplantae_green_algae_Green_algal_CCRs_confirmed_na_nearIdentity_na	YES	TYPE-1	R-TYPE	-	RYETA	ETA	DLISK	DxxxK	Eukaryota	Chlorophyta	NA	NA	NA	NA	unknown	NA	NA	NA	NA	NA	TNGK-Kigoma-Deep-Cast-65m-SRR7990525-C512135-cds1|TNGK-Kigoma-Deep-Cast-65m-SRR7990525-C512135|qry_TYPE-1_TM3=RYDTV_TM7=DLISK_R-TYPE_DTV_DxxxK_TNGK-Kigoma-Deep-Cast-65m-SRR7990525_FRESHWATER_METAGENOME
363	L363	MMETSP1081_DN18642_c1_g1_i1.p1_ref_TYPE-1_TM3_RWGTH_TM7_DFMSK_R-TYPE_GTH_DxxxK_na_Pyramimonas_amylifera_CCMP720_Viridiplantae_green_algae_Prasinophyte_ACRs_confirmed_na_nearIdentity_na	YES	TYPE-1	R-TYPE	-	RWGTH	GTH	DFMSK	DxxxK	Eukaryota	Chlorophyta	NA	NA	NA	NA	unknown	NA	NA	NA	NA	NA	TNGK-Kigoma-Offshore-40m-SRR7990546-C308516-cds1|TNGK-Kigoma-Offshore-40m-SRR7990546-C308516|qry_TYPE-1_TM3=RYDTV_TM7=DLISK_R-TYPE_DTV_DxxxK_TNGK-Kigoma-Offshore-40m-SRR7990546_FRESHWATER_METAGENOME
369	L369	MMETSP1468_DN17105_c0_g1_i1.p1_ref_TYPE-1_TM3_RYETA_TM7_DLISK_R-TYPE_ETA_DxxxK_na_Mantoniella_sp_CCMP1436_Viridiplantae_green_algae_Green_algal_CCRs_confirmed_na_nearIdentity_na	YES	TYPE-1	R-TYPE	-	RYETA	ETA	DLISK	DxxxK	Eukaryota	Chlorophyta	NA	NA	NA	NA	unknown	NA	NA	NA	NA	NA	CS-Sed11-C306665-cds1|CS-Sed11-C306665|ref_HELIO_TM3=RWESL_TM7=SLLAK_R-TYPE_ESL_SxxxK_MORN-HeR_Heliorhodopsin_Anaerobic_Firmicutes
370	L370	1KP_XIVI_2008500.p1_ref_TYPE-1_TM3_RYETA_TM7_DLLSK_R-TYPE_ETA_DxxxK_na_Cymbomonas_sp_M3265_Viridiplantae_green_algae_Green_algal_CCRs_confirmed_na_nearIdentity_na	YES	TYPE-1	R-TYPE	-	RYETA	ETA	DLLSK	DxxxK	Eukaryota	Chlorophyta	NA	NA	NA	NA	unknown	NA	NA	NA	NA	NA	TNGK-Mahale-A-surface-SRR7988745-C31149-cds7|TNGK-Mahale-A-surface-SRR7988745-C31149|qry_TYPE-1_TM3=RYDTV_TM7=DLVSK_R-TYPE_DTV_DxxxK_TNGK-Mahale-A-surface-SRR7988745_FRESHWATER_METAGENOME
377	L377	MMETSP0033_DN7944_c0_g1_i1.p1_ref_TYPE-1_TM3_RYETA_TM7_DLLSK_R-TYPE_ETA_DxxxK_na_Dolichomastix_tenuilepis_CCMP3274_Viridiplantae_green_algae_Green_algal_CCRs_confirmed_na_nearIdentity_na	YES	TYPE-1	R-TYPE	-	RYETA	ETA	DLLSK	DxxxK	Eukaryota	Chlorophyta	NA	NA	NA	NA	unknown	NA	NA	NA	NA	NA	TNGK-Mahale-A-surface-SRR7988745-C346900-cds1|TNGK-Mahale-A-surface-SRR7988745-C346900|qry_TYPE-1_TM3=RYDTT_TM7=DLIAK_R-TYPE_DTT_DxxxK_TNGK-Mahale-A-surface-SRR7988745_FRESHWATER_METAGENOME
383	L383	MMETSP1106_DN7780_c0_g1_i1.p1_ref_TYPE-1_TM3_RYETA_TM7_DLLSK_R-TYPE_ETA_DxxxK_na_Mantoniella_antarctica_SL-175_Viridiplantae_green_algae_Green_algal_CCRs_confirmed_na_nearIdentity_na	YES	TYPE-1	R-TYPE	-	RYETA	ETA	DLLSK	DxxxK	Eukaryota	Chlorophyta	NA	NA	NA	NA	unknown	NA	NA	NA	NA	NA	CS-Sed11-C47443-cds2|CS-Sed11-C47443|ref_HELIO_TM3=RWESL_TM7=SLVAK_R-TYPE_ESL_SxxxK_MORN-HeR_Heliorhodopsin_Anaerobic_Firmicutes
403	L403	MMETSP1326_DN13908_c1_g4_i1.p1_ref_TYPE-1_TM3_RYETA_TM7_DLLSK_R-TYPE_ETA_DxxxK_na_Mantoniella_beaufortii_RCC2288_Viridiplantae_green_algae_Green_algal_CCRs_confirmed_na_nearIdentity_na	YES	TYPE-1	R-TYPE	-	RYETA	ETA	DLLSK	DxxxK	Eukaryota	Chlorophyta	NA	NA	NA	NA	unknown	NA	NA	NA	NA	NA	TNGK-Mahale-Deep-Cast-200m-SRR7008372-C139864-cds1|TNGK-Mahale-Deep-Cast-200m-SRR7008372-C139864|qry_HELIO_TM3=RWETI_TM7=SLVAK_R-TYPE_ETI_SxxxK_TNGK-Mahale-Deep-Cast-200m-SRR7008372_FRESHWATER_METAGENOME
408	L408	MMETSP1326_DN13944_c5_g2_i1.p1_ref_TYPE-1_TM3_RYETA_TM7_DLLSK_R-TYPE_ETA_DxxxK_na_Mantoniella_beaufortii_RCC2288_Viridiplantae_green_algae_Green_algal_CCRs_confirmed_na_nearIdentity_na	YES	TYPE-1	R-TYPE	-	RYETA	ETA	DLLSK	DxxxK	Eukaryota	Chlorophyta	NA	NA	NA	NA	unknown	NA	NA	NA	NA	NA	TNGK-Mahale-Deep-Cast-400m-SRR7979709-C620609-cds2|TNGK-Mahale-Deep-Cast-400m-SRR7979709-C620609|qry_TYPE-1_TM3=RYDTT_TM7=DLFSK_R-TYPE_DTT_DxxxK_TNGK-Mahale-Deep-Cast-400m-SRR7979709_FRESHWATER_METAGENOME
414	L414	MMETSP1326_DN13944_c5_g1_i1.p1_ref_TYPE-1_TM3_RYETA_TM7_DLLSK_R-TYPE_ETA_DxxxK_na_Mantoniella_beaufortii_RCC2288_Viridiplantae_green_algae_Green_algal_CCRs_confirmed_na_nearIdentity_na	YES	TYPE-1	R-TYPE	-	RYETA	ETA	DLLSK	DxxxK	Eukaryota	Chlorophyta	NA	NA	NA	NA	unknown	NA	NA	NA	NA	NA	TNGK-Mahale-N5-surface-SRR7985617-C263903-cds1|TNGK-Mahale-N5-surface-SRR7985617-C263903|qry_TYPE-1_TM3=RYDTT_TM7=DLFSK_R-TYPE_DTT_DxxxK_TNGK-Mahale-N5-surface-SRR7985617_FRESHWATER_METAGENOME
415	L415	MMETSP1081_DN19574_c0_g2_i1.p1_ref_TYPE-1_TM3_RWSTH_TM7_DIMSK_R-TYPE_STH_DxxxK_na_Pyramimonas_amylifera_CCMP720_Viridiplantae_green_algae_Prasinophyte_ACRs_confirmed_na_nearIdentity_na	YES	TYPE-1	R-TYPE	-	RWSTH	STH	DIMSK	DxxxK	Eukaryota	Chlorophyta	NA	NA	NA	NA	unknown	NA	NA	NA	NA	NA	TNGK-Mahale-N5-surface-SRR7985617-C352315-cds1|TNGK-Mahale-N5-surface-SRR7985617-C352315|qry_TYPE-1_TM3=RYDTT_TM7=DIFSK_R-TYPE_DTT_DxxxK_TNGK-Mahale-N5-surface-SRR7985617_FRESHWATER_METAGENOME
417	L417	1KP_QXSZ_2010783.p1_ref_TYPE-1_TM3_RYETA_TM7_DLLSK_R-TYPE_ETA_DxxxK_na_Mantoniella_squamata_CCAP_1965_1_Viridiplantae_green_algae_Green_algal_CCRs_confirmed_na_nearIdentity_na	YES	TYPE-1	R-TYPE	-	RYETA	ETA	DLLSK	DxxxK	Eukaryota	Chlorophyta	NA	NA	NA	NA	unknown	NA	NA	NA	NA	NA	CSSed16-2cmA-349563-cds2|CSSed16-2cmA-349563|ref_HELIO_TM3=RWESL_TM7=SLLAK_R-TYPE_ESL_SxxxK_MORN-HeR_Heliorhodopsin_Anaerobic_Firmicutes
421	L421	1KP_QXSZ_2011642.p1_ref_TYPE-1_TM3_RYETA_TM7_DLLSK_R-TYPE_ETA_DxxxK_na_Mantoniella_squamata_CCAP_1965_1_Viridiplantae_green_algae_Green_algal_CCRs_confirmed_na_nearIdentity_na	YES	TYPE-1	R-TYPE	-	RYETA	ETA	DLLSK	DxxxK	Eukaryota	Chlorophyta	NA	NA	NA	NA	unknown	NA	NA	NA	NA	NA	TNGK-Mahale-S9-surface-SRR7052951-C816083-cds1|TNGK-Mahale-S9-surface-SRR7052951-C816083|qry_TYPE-1_TM3=RYDTV_TM7=DLVSK_R-TYPE_DTV_DxxxK_TNGK-Mahale-S9-surface-SRR7052951_FRESHWATER_METAGENOME
426	L426	AHH02109.1_ref_TYPE-1_TM3_RYETA_TM7_DLLSK_R-TYPE_ETA_DxxxK_na_Monomastix_opisthostigma_Viridiplantae_green_algae_Green_algal_CCRs_confirmed_na_nearIdentity_na_ref_doi_10_1038_nmeth_2836	YES	TYPE-1	R-TYPE	-	RYETA	ETA	DLLSK	DxxxK	Eukaryota	Chlorophyta	NA	NA	NA	NA	unknown	NA	NA	NA	NA	NA	CSSed16-2cmA-721813-cds2|CSSed16-2cmA-721813|ref_HELIO_TM3=RWESL_TM7=SLLAK_R-TYPE_ESL_SxxxK_MORN-HeR_Heliorhodopsin_Anaerobic_Firmicutes
427	L427	AHH02101.1_ref_TYPE-1_TM3_RYETA_TM7_DLLSK_R-TYPE_ETA_DxxxK_na_Monomastix_opisthostigma_Viridiplantae_green_algae_Green_algal_CCRs_confirmed_na_nearIdentity_na_ref_doi_10_1038_nmeth_2836	YES	TYPE-1	R-TYPE	-	RYETA	ETA	DLLSK	DxxxK	Eukaryota	Chlorophyta	NA	NA	NA	NA	unknown	NA	NA	NA	NA	NA	TYMEFLIES-ME02May2015-rr0144-SRR11646432-C344010-cds1|TYMEFLIES-ME02May2015-rr0144-SRR11646432-C344010|qry_TYPE-1_TM3=RYDTT_TM7=DIFAK_R-TYPE_DTT_DxxxK_TYMEFLIES-ME02May2015-rr0144-SRR11646432_FRESHWATER_METAGENOME
428	L428	MMETSP1169_DN16214_c3_g1_i1.p1_ref_TYPE-1_TM3_RYETA_TM7_DLLSK_R-TYPE_ETA_DxxxK_na_Pyramimonas_melkonianii_CCMP_722_Viridiplantae_green_algae_Green_algal_CCRs_confirmed_na_nearIdentity_na	YES	TYPE-1	R-TYPE	-	RYETA	ETA	DLLSK	DxxxK	Eukaryota	Chlorophyta	NA	NA	NA	NA	unknown	NA	NA	NA	NA	NA	TYMEFLIES-ME02May2015-rr0144-SRR11646432-C444433-cds1|TYMEFLIES-ME02May2015-rr0144-SRR11646432-C444433|qry_TYPE-1_TM3=RYDSS_TM7=DLFSK_R-TYPE_DSS_DxxxK_TYMEFLIES-ME02May2015-rr0144-SRR11646432_FRESHWATER_METAGENOME
430	L430	AHH02112.1_ref_TYPE-1_TM3_RYETA_TM7_DLLSK_R-TYPE_ETA_DxxxK_na_Pyramimonas_parkeae_Viridiplantae_green_algae_Green_algal_CCRs_confirmed_na_nearIdentity_na_ref_doi_10_1038_nmeth_2836	YES	TYPE-1	R-TYPE	-	RYETA	ETA	DLLSK	DxxxK	Eukaryota	Chlorophyta	NA	NA	NA	NA	unknown	NA	NA	NA	NA	NA	TYMEFLIES-ME02May2015-rr0144-SRR11646432-C749052-cds1|TYMEFLIES-ME02May2015-rr0144-SRR11646432-C749052|qry_TYPE-1_TM3=RYDTT_TM7=DLFAK_R-TYPE_DTT_DxxxK_TYMEFLIES-ME02May2015-rr0144-SRR11646432_FRESHWATER_METAGENOME
431	L431	AHH02133.1_ref_TYPE-1_TM3_RYETA_TM7_DMVSK_R-TYPE_ETA_DxxxK_na_Mesostigma_viride_Viridiplantae_green_algae_Green_algal_CCRs_confirmed_na_nearIdentity_na_ref_doi_10_1038_nmeth_2836	YES	TYPE-1	R-TYPE	-	RYETA	ETA	DMVSK	DxxxK	Eukaryota	Chlorophyta	NA	NA	NA	NA	unknown	NA	NA	NA	NA	NA	TYMEFLIES-ME02May2015-rr0144-SRR11646432-C85823-cds2|TYMEFLIES-ME02May2015-rr0144-SRR11646432-C85823|qry_TYPE-1_TM3=RYDTT_TM7=DMFSK_R-TYPE_DTT_DxxxK_TYMEFLIES-ME02May2015-rr0144-SRR11646432_FRESHWATER_METAGENOME
432	L432	1KP_RRSV_2003374.p1_ref_TYPE-1_TM3_RYETH_TM7_DFISK_R-TYPE_ETH_DxxxK_na_Pedinomonas_minor_SAG_1965-3_Viridiplantae_green_algae_Green_algal_CCRs_confirmed_na_nearIdentity_na	YES	TYPE-1	R-TYPE	-	RYETH	ETH	DFISK	DxxxK	Eukaryota	Chlorophyta	NA	NA	NA	NA	unknown	NA	NA	NA	NA	NA	TYMEFLIES-ME02Oct2008D10-rr0053-SRR10955153-C150122-cds2|TYMEFLIES-ME02Oct2008D10-rr0053-SRR10955153-C150122|qry_HELIO_TM3=RWETI_TM7=SLVAK_R-TYPE_ETI_SxxxK_TYMEFLIES-ME02Oct2008D10-rr0053-SRR10955153_FRESHWATER_METAGENOME
433	L433	BDDB01000929.1_gmes_8484_ref_TYPE-1_TM3_RYETH_TM7_DIISK_R-TYPE_ETH_DxxxK_na_Chlamydomonas_debaryana_Viridiplantae_green_algae_Green_algal_CCRs_confirmed_na_nearIdentity_na	YES	TYPE-1	R-TYPE	-	RYETH	ETH	DIISK	DxxxK	Eukaryota	Chlorophyta	NA	NA	NA	NA	unknown	NA	NA	NA	NA	NA	CSSed162cmARNA-233300-cds1|CSSed162cmARNA-233300|qry_TYPE-1_TM3=RYDTH_TM7=DFLAK_R-TYPE_DTH_DxxxK_CS-Sed16-2cmA-RNA_gbk_HALOALKALIPHILIC_SEDIMENT_METATRANSCRIPTOMEHALOALKALIPHILIC_SEDIMENT_METATRANSCRIPTOME
434	L434	1KP_WRSL_2003354.p1_ref_TYPE-1_TM3_RYETH_TM7_DIISK_R-TYPE_ETH_DxxxK_na_Volvox_aureus_M2242_Viridiplantae_green_algae_Green_algal_CCRs_confirmed_na_nearIdentity_na	YES	TYPE-1	R-TYPE	-	RYETH	ETH	DIISK	DxxxK	Eukaryota	Chlorophyta	NA	NA	NA	NA	unknown	NA	NA	NA	NA	NA	TYMEFLIES-ME03Aug2012-rr0069-SRR10955522-C511674-cds1|TYMEFLIES-ME03Aug2012-rr0069-SRR10955522-C511674|qry_TYPE-1_TM3=RWGSV_TM7=DLFTK_R-TYPE_GSV_DxxxK_TYMEFLIES-ME03Aug2012-rr0069-SRR10955522_FRESHWATER_METAGENOME
435	L435	AHH02135.1_ref_TYPE-1_TM3_RYETH_TM7_DILAK_R-TYPE_ETH_DxxxK_na_Carteria_crucifera_Viridiplantae_green_algae_Green_algal_CCRs_confirmed_na_nearIdentity_na_ref_doi_10_1038_nmeth_2836	YES	TYPE-1	R-TYPE	-	RYETH	ETH	DILAK	DxxxK	Eukaryota	Chlorophyta	NA	NA	NA	NA	unknown	NA	NA	NA	NA	NA	TYMEFLIES-ME03Aug2012-rr0069-SRR10955522-C62102-cds2|TYMEFLIES-ME03Aug2012-rr0069-SRR10955522-C62102|qry_TYPE-1_TM3=RYDSI_TM7=DLFSK_R-TYPE_DSI_DxxxK_TYMEFLIES-ME03Aug2012-rr0069-SRR10955522_FRESHWATER_METAGENOME
437	L437	1KP_SRGS_3007306.p1_ref_TYPE-1_TM3_RYETH_TM7_DILAK_R-TYPE_ETH_DxxxK_na_Chlamydomonas_bilatus_Viridiplantae_green_algae_Green_algal_CCRs_confirmed_na_nearIdentity_na	YES	TYPE-1	R-TYPE	-	RYETH	ETH	DILAK	DxxxK	Eukaryota	Chlorophyta	NA	NA	NA	NA	unknown	NA	NA	NA	NA	NA	TYMEFLIES-ME03Nov2015-rr0059-SRR11069761-C62807-cds5|TYMEFLIES-ME03Nov2015-rr0059-SRR11069761-C62807|qry_TYPE-1_TM3=RYDTT_TM7=DLFAK_R-TYPE_DTT_DxxxK_TYMEFLIES-ME03Nov2015-rr0059-SRR11069761_FRESHWATER_METAGENOME
439	L439	AHH02098.1_ref_TYPE-1_TM3_RYETH_TM7_DILSK_R-TYPE_ETH_DxxxK_na_Microthamnion_kuetzigianum_A_Viridiplantae_green_algae_Green_algal_CCRs_confirmed_CCR_nearIdentity_CCR_ref_doi_10_1038_nmeth_2836	YES	TYPE-1	R-TYPE	-	RYETH	ETH	DILSK	DxxxK	Eukaryota	Chlorophyta	NA	NA	NA	NA	unknown	NA	NA	NA	NA	NA	TYMEFLIES-ME04Jul2014-rr0021-SRR10955141-C93758-cds1|TYMEFLIES-ME04Jul2014-rr0021-SRR10955141-C93758|qry_TYPE-1_TM3=RYDST_TM7=DILAK_R-TYPE_DST_DxxxK_TYMEFLIES-ME04Jul2014-rr0021-SRR10955141_FRESHWATER_METAGENOME
440	L440	1KP_ZDOF_2040246.p1_ref_TYPE-1_TM3_RYETH_TM7_DILSK_R-TYPE_ETH_DxxxK_na_Microthamnion_kuetzingianum_CCAC_0054_M0423_Viridiplantae_green_algae_Green_algal_CCRs_confirmed_na_nearIdentity_CCR	YES	TYPE-1	R-TYPE	-	RYETH	ETH	DILSK	DxxxK	Eukaryota	Chlorophyta	NA	NA	NA	NA	unknown	NA	NA	NA	NA	NA	TYMEFLIES-ME05Aug2017-rr0165-SRR10955843-C200861-cds3|TYMEFLIES-ME05Aug2017-rr0165-SRR10955843-C200861|qry_HELIO_TM3=RWETA_TM7=SLLSK_R-TYPE_ETA_SxxxK_TYMEFLIES-ME05Aug2017-rr0165-SRR10955843_FRESHWATER_METAGENOME
442	L442	QAXM01004948.1_gmes_4260_ref_TYPE-1_TM3_RYETH_TM7_DIVSK_R-TYPE_ETH_DxxxK_na_Chlamydomonas_sp_WS3_Viridiplantae_green_algae_Green_algal_CCRs_confirmed_na_nearIdentity_na	YES	TYPE-1	R-TYPE	-	RYETH	ETH	DIVSK	DxxxK	Eukaryota	Chlorophyta	NA	NA	NA	NA	unknown	NA	NA	NA	NA	NA	TYMEFLIES-ME06Apr2016-rr0183-SRR10956001-C210482-cds1|TYMEFLIES-ME06Apr2016-rr0183-SRR10956001-C210482|qry_TYPE-1_TM3=RYDTT_TM7=DLFSK_R-TYPE_DTT_DxxxK_TYMEFLIES-ME06Apr2016-rr0183-SRR10956001_FRESHWATER_METAGENOME
445	L445	QAXL01004948.1_gmes_4260_ref_TYPE-1_TM3_RYETH_TM7_DIVSK_R-TYPE_ETH_DxxxK_na_Chlamydomonas_sp_WS7_Viridiplantae_green_algae_Green_algal_CCRs_confirmed_na_nearIdentity_na	YES	TYPE-1	R-TYPE	-	RYETH	ETH	DIVSK	DxxxK	Eukaryota	Chlorophyta	NA	NA	NA	NA	unknown	NA	NA	NA	NA	NA	TYMEFLIES-ME06Apr2016-rr0183-SRR10956001-C583163-cds1|TYMEFLIES-ME06Apr2016-rr0183-SRR10956001-C583163|qry_TYPE-1_TM3=RYDTG_TM7=DMLGK_R-TYPE_DTG_DxxxK_TYMEFLIES-ME06Apr2016-rr0183-SRR10956001_FRESHWATER_METAGENOME
446	L446	AHH02105.1_ref_TYPE-1_TM3_RYETH_TM7_DIWSK_R-TYPE_ETH_DxxxK_na_Hafniomonas_reticulata_Viridiplantae_green_algae_Green_algal_CCRs_confirmed_na_nearIdentity_na_ref_doi_10_1038_nmeth_2836	YES	TYPE-1	R-TYPE	-	RYETH	ETH	DIWSK	DxxxK	Eukaryota	Chlorophyta	NA	NA	NA	NA	unknown	NA	NA	NA	NA	NA	TYMEFLIES-ME07Aug2003-rr0061-SRR10955478-C414018-cds2|TYMEFLIES-ME07Aug2003-rr0061-SRR10955478-C414018|qry_TYPE-1_TM3=RYDSA_TM7=DSIAK_R-TYPE_DSA_DxxxK_TYMEFLIES-ME07Aug2003-rr0061-SRR10955478_FRESHWATER_METAGENOME
448	L448	AEY68812.1_ref_TYPE-1_TM3_RYETH_TM7_DLASK_R-TYPE_ETH_DxxxK_PsChR1_Pleodorina_starrii_Viridiplantae_green_algae_Green_algal_CCRs_confirmed_na_nearIdentity_na_ref_doi_10_1016_j_cell_2011_12_004	YES	TYPE-1	R-TYPE	-	RYETH	ETH	DLASK	DxxxK	Eukaryota	Chlorophyta	NA	NA	NA	NA	unknown	NA	NA	NA	NA	NA	TYMEFLIES-ME07Aug2015-rr0055-SRR10955196-C584090-cds1|TYMEFLIES-ME07Aug2015-rr0055-SRR10955196-C584090|qry_TYPE-1_TM3=RYDTT_TM7=DLFAK_R-TYPE_DTT_DxxxK_TYMEFLIES-ME07Aug2015-rr0055-SRR10955196_FRESHWATER_METAGENOME
449	L449	1KP_RUIF_2054670.p1_ref_TYPE-1_TM3_RYETH_TM7_DLFSK_R-TYPE_ETH_DxxxK_na_Carteria_obtusa_SAG_39_84_Viridiplantae_green_algae_Green_algal_CCRs_confirmed_na_nearIdentity_na	YES	TYPE-1	R-TYPE	-	RYETH	ETH	DLFSK	DxxxK	Eukaryota	Chlorophyta	NA	NA	NA	NA	unknown	NA	NA	NA	NA	NA	TYMEFLIES-ME07May2013-rr0095-SRR10955558-C121842-cds2|TYMEFLIES-ME07May2013-rr0095-SRR10955558-C121842|qry_TYPE-1_TM3=RYDTI_TM7=DIFAK_R-TYPE_DTI_DxxxK_TYMEFLIES-ME07May2013-rr0095-SRR10955558_FRESHWATER_METAGENOME
451	L451	1KP_ISPU_2005709.p1_ref_TYPE-1_TM3_RYETH_TM7_DLIAK_R-TYPE_ETH_DxxxK_na_Volvox_globator_ASW_05075_Viridiplantae_green_algae_Green_algal_CCRs_confirmed_na_nearIdentity_na	YES	TYPE-1	R-TYPE	-	RYETH	ETH	DLIAK	DxxxK	Eukaryota	Chlorophyta	NA	NA	NA	NA	unknown	NA	NA	NA	NA	NA	TYMEFLIES-ME07May2013-rr0095-SRR10955558-C185438-cds1|TYMEFLIES-ME07May2013-rr0095-SRR10955558-C185438|qry_HELIO_TM3=RWETI_TM7=SVFAK_R-TYPE_ETI_SxxxK_TYMEFLIES-ME07May2013-rr0095-SRR10955558_FRESHWATER_METAGENOME
454	L454	AHH02144.1_ref_TYPE-1_TM3_RYETH_TM7_DLLSK_R-TYPE_ETH_DxxxK_CsChR_Chloromonas_subdivisa_Viridiplantae_green_algae_Green_algal_CCRs_confirmed_CCR_nearIdentity_CCR_ref_doi_10_1038_nmeth_2836	YES	TYPE-1	R-TYPE	-	RYETH	ETH	DLLSK	DxxxK	Eukaryota	Chlorophyta	NA	NA	NA	NA	unknown	NA	NA	NA	NA	NA	TYMEFLIES-ME08Jul2016-rr0075-SRR10955552-C314508-cds2|TYMEFLIES-ME08Jul2016-rr0075-SRR10955552-C314508|qry_TYPE-1_TM3=RYDTT_TM7=DLFAK_R-TYPE_DTT_DxxxK_TYMEFLIES-ME08Jul2016-rr0075-SRR10955552_FRESHWATER_METAGENOME
455	L455	AHH02132.1_ref_TYPE-1_TM3_RYETH_TM7_DLLSK_R-TYPE_ETH_DxxxK_na_Pedinomonas_minor_Viridiplantae_green_algae_Green_algal_CCRs_confirmed_na_nearIdentity_na_ref_doi_10_1038_nmeth_2836	YES	TYPE-1	R-TYPE	-	RYETH	ETH	DLLSK	DxxxK	Eukaryota	Chlorophyta	NA	NA	NA	NA	unknown	NA	NA	NA	NA	NA	TYMEFLIES-ME08Jul2016-rr0075-SRR10955552-C351558-cds1|TYMEFLIES-ME08Jul2016-rr0075-SRR10955552-C351558|qry_TYPE-1_TM3=RYDTV_TM7=DVTAK_R-TYPE_DTV_DxxxK_TYMEFLIES-ME08Jul2016-rr0075-SRR10955552_FRESHWATER_METAGENOME
457	L457	1KP_ENAU_2000997.p1_ref_TYPE-1_TM3_RYETH_TM7_DLLSK_R-TYPE_ETH_DxxxK_na_Spermatozopsis_similis_CCAC_0013_M0563_1_Viridiplantae_green_algae_Green_algal_CCRs_confirmed_na_nearIdentity_na	YES	TYPE-1	R-TYPE	-	RYETH	ETH	DLLSK	DxxxK	Eukaryota	Chlorophyta	NA	NA	NA	NA	unknown	NA	NA	NA	NA	NA	TYMEFLIES-ME08Jun2014-rr0072-SRR10955550-C44588-cds2|TYMEFLIES-ME08Jun2014-rr0072-SRR10955550-C44588|qry_TYPE-1_TM3=RYDTV_TM7=DCIAK_R-TYPE_DTV_DxxxK_TYMEFLIES-ME08Jun2014-rr0072-SRR10955550_FRESHWATER_METAGENOME
459	L459	MMETSP0804_DN5417_c0_g1_i1.p1_ref_TYPE-1_TM3_RYETH_TM7_DLLSK_R-TYPE_ETH_DxxxK_na_Tetraselmis_astigmatica_CCMP880_Viridiplantae_green_algae_Green_algal_CCRs_confirmed_na_nearIdentity_na	YES	TYPE-1	R-TYPE	-	RYETH	ETH	DLLSK	DxxxK	Eukaryota	Chlorophyta	NA	NA	NA	NA	unknown	NA	NA	NA	NA	NA	TYMEFLIES-ME09May2015-rr0138-SRR11639925-C25786-cds3|TYMEFLIES-ME09May2015-rr0138-SRR11639925-C25786|qry_TYPE-1_TM3=RYDTT_TM7=DIISK_R-TYPE_DTT_DxxxK_TYMEFLIES-ME09May2015-rr0138-SRR11639925_FRESHWATER_METAGENOME
460	L460	AHH02147.1_ref_TYPE-1_TM3_RYETH_TM7_DLLSK_R-TYPE_ETH_DxxxK_na_Tetraselmis_chui_Viridiplantae_green_algae_Green_algal_CCRs_confirmed_CCR_nearIdentity_CCR_ref_doi_10_1038_nmeth_2836	YES	TYPE-1	R-TYPE	-	RYETH	ETH	DLLSK	DxxxK	Eukaryota	Chlorophyta	NA	NA	NA	NA	unknown	NA	NA	NA	NA	NA	TYMEFLIES-ME09May2015-rr0138-SRR11639925-C381979-cds2|TYMEFLIES-ME09May2015-rr0138-SRR11639925-C381979|qry_TYPE-1_TM3=RYDTT_TM7=DFINK_R-TYPE_DTT_DxxxK_TYMEFLIES-ME09May2015-rr0138-SRR11639925_FRESHWATER_METAGENOME
461	L461	MMETSP0419_DN13867_c1_g1_i1.p1_ref_TYPE-1_TM3_RYETH_TM7_DLLSK_R-TYPE_ETH_DxxxK_na_Tetraselmis_sp_GSL_018_Viridiplantae_green_algae_Green_algal_CCRs_confirmed_na_nearIdentity_na	YES	TYPE-1	R-TYPE	-	RYETH	ETH	DLLSK	DxxxK	Eukaryota	Chlorophyta	NA	NA	NA	NA	unknown	NA	NA	NA	NA	NA	TYMEFLIES-ME10Aug2009-rr0048-SRR10955154-C236719-cds2|TYMEFLIES-ME10Aug2009-rr0048-SRR10955154-C236719|qry_TYPE-1_TM3=RYDTT_TM7=DLFAK_R-TYPE_DTT_DxxxK_TYMEFLIES-ME10Aug2009-rr0048-SRR10955154_FRESHWATER_METAGENOME
462	L462	MMETSP0817_DN14285_c1_g4_i1.p1_ref_TYPE-1_TM3_RYETH_TM7_DLLSK_R-TYPE_ETH_DxxxK_na_Tetraselmis_striata_LANL1001_Viridiplantae_green_algae_Green_algal_CCRs_confirmed_na_nearIdentity_CCR	YES	TYPE-1	R-TYPE	-	RYETH	ETH	DLLSK	DxxxK	Eukaryota	Chlorophyta	NA	NA	NA	NA	unknown	NA	NA	NA	NA	NA	TYMEFLIES-ME10Aug2009-rr0048-SRR10955154-C414525-cds1|TYMEFLIES-ME10Aug2009-rr0048-SRR10955154-C414525|qry_HELIO_TM3=RWETI_TM7=SLLSK_R-TYPE_ETI_SxxxK_TYMEFLIES-ME10Aug2009-rr0048-SRR10955154_FRESHWATER_METAGENOME
463	L463	MMETSP0817_DN4445_c0_g1_i1.p1_ref_TYPE-1_TM3_RYETH_TM7_DLLSK_R-TYPE_ETH_DxxxK_na_Tetraselmis_striata_LANL1001_Viridiplantae_green_algae_Green_algal_CCRs_confirmed_na_nearIdentity_na	YES	TYPE-1	R-TYPE	-	RYETH	ETH	DLLSK	DxxxK	Eukaryota	Chlorophyta	NA	NA	NA	NA	unknown	NA	NA	NA	NA	NA	TYMEFLIES-ME10Aug2009-rr0048-SRR10955154-C678504-cds1|TYMEFLIES-ME10Aug2009-rr0048-SRR10955154-C678504|qry_TYPE-1_TM3=RYDST_TM7=DLFSK_R-TYPE_DST_DxxxK_TYMEFLIES-ME10Aug2009-rr0048-SRR10955154_FRESHWATER_METAGENOME
466	L466	1KP_HHXJ_2002733.p1_ref_TYPE-1_TM3_RYETH_TM7_DLLSK_R-TYPE_ETH_DxxxK_na_Tetraselmis_striata_PLY443_Viridiplantae_green_algae_Green_algal_CCRs_confirmed_na_nearIdentity_na	YES	TYPE-1	R-TYPE	-	RYETH	ETH	DLLSK	DxxxK	Eukaryota	Chlorophyta	NA	NA	NA	NA	unknown	NA	NA	NA	NA	NA	TYMEFLIES-ME10Jul2015-rr0105-SRR11638770-C268187-cds2|TYMEFLIES-ME10Jul2015-rr0105-SRR11638770-C268187|qry_TYPE-1_TM3=RYDTT_TM7=DLFAK_R-TYPE_DTT_DxxxK_TYMEFLIES-ME10Jul2015-rr0105-SRR11638770_FRESHWATER_METAGENOME
468	L468	AHH02124.1_ref_TYPE-1_TM3_RYETH_TM7_DLLSK_R-TYPE_ETH_DxxxK_na_Tetraselmis_striata_Viridiplantae_green_algae_Green_algal_CCRs_confirmed_na_nearIdentity_na_ref_doi_10_1038_nmeth_2836	YES	TYPE-1	R-TYPE	-	RYETH	ETH	DLLSK	DxxxK	Eukaryota	Chlorophyta	NA	NA	NA	NA	unknown	NA	NA	NA	NA	NA	TYMEFLIES-ME11Apr2018-rr0136-SRR12658717-C38838-cds3|TYMEFLIES-ME11Apr2018-rr0136-SRR12658717-C38838|qry_TYPE-1_TM3=RYDTV_TM7=DCVAK_R-TYPE_DTV_DxxxK_TYMEFLIES-ME11Apr2018-rr0136-SRR12658717_FRESHWATER_METAGENOME
473	L473	AHH02145.1_ref_TYPE-1_TM3_RYETH_TM7_DLLSK_R-TYPE_ETH_DxxxK_na_Tetraselmis_striata_Viridiplantae_green_algae_Green_algal_CCRs_confirmed_na_nearIdentity_na_ref_doi_10_1038_nmeth_2836	YES	TYPE-1	R-TYPE	-	RYETH	ETH	DLLSK	DxxxK	Eukaryota	Chlorophyta	NA	NA	NA	NA	unknown	NA	NA	NA	NA	NA	TYMEFLIES-ME11Sep2000-rr0077-SRR10955553-C71139-cds2|TYMEFLIES-ME11Sep2000-rr0077-SRR10955553-C71139|qry_TYPE-1_TM3=RYDTT_TM7=DLFAK_R-TYPE_DTT_DxxxK_TYMEFLIES-ME11Sep2000-rr0077-SRR10955553_FRESHWATER_METAGENOME
475	L475	AHH02138.1_ref_TYPE-1_TM3_RYETH_TM7_DLLSK_R-TYPE_ETH_DxxxK_SdChR_Scherffelia_dubia_Viridiplantae_green_algae_Green_algal_CCRs_confirmed_CCR_nearIdentity_CCR_ref_doi_10_1038_nmeth_2836	YES	TYPE-1	R-TYPE	-	RYETH	ETH	DLLSK	DxxxK	Eukaryota	Chlorophyta	NA	NA	NA	NA	unknown	NA	NA	NA	NA	NA	TYMEFLIES-ME12May2017-rr0187-SRR10955853-C44064-cds2|TYMEFLIES-ME12May2017-rr0187-SRR10955853-C44064|qry_HELIO_TM3=RWETI_TM7=SFVAK_R-TYPE_ETI_SxxxK_TYMEFLIES-ME12May2017-rr0187-SRR10955853_FRESHWATER_METAGENOME
480	L480	AHH02143.1_ref_TYPE-1_TM3_RYTTA_TM7_DLFAK_R-TYPE_TTA_DxxxK_na_Scherffelia_dubia_Viridiplantae_green_algae_na_confirmed_na_nearIdentity_na_ref_doi_10_1038_nmeth_2836	YES	TYPE-1	R-TYPE	-	RYTTA	TTA	DLFAK	DxxxK	Eukaryota	Chlorophyta	NA	NA	NA	NA	unknown	NA	NA	NA	NA	NA	TYMEFLIES-ME13Apr2016-rr0031-SRR10955142-C583027-cds1|TYMEFLIES-ME13Apr2016-rr0031-SRR10955142-C583027|qry_TYPE-1_TM3=RYDTT_TM7=DLFAK_R-TYPE_DTT_DxxxK_TYMEFLIES-ME13Apr2016-rr0031-SRR10955142_FRESHWATER_METAGENOME
481	L481	AHH02123.1_ref_TYPE-1_TM3_RYETH_TM7_DLLSK_R-TYPE_ETH_DxxxK_TcChR_Tetraselmis_cordiformis_Viridiplantae_green_algae_Green_algal_CCRs_confirmed_CCR_nearIdentity_CCR_ref_doi_10_1038_nmeth_2836	YES	TYPE-1	R-TYPE	-	RYETH	ETH	DLLSK	DxxxK	Eukaryota	Chlorophyta	NA	NA	NA	NA	unknown	NA	NA	NA	NA	NA	TYMEFLIES-ME13Apr2016-rr0031-SRR10955142-C86767-cds2|TYMEFLIES-ME13Apr2016-rr0031-SRR10955142-C86767|qry_TYPE-1_TM3=RYDTT_TM7=DLFSK_R-TYPE_DTT_DxxxK_TYMEFLIES-ME13Apr2016-rr0031-SRR10955142_FRESHWATER_METAGENOME
485	L485	AHH02155.1_ref_TYPE-1_TM3_RYETH_TM7_DLLSK_R-TYPE_ETH_DxxxK_TsChR_Tetraselmis_striata_Viridiplantae_green_algae_Green_algal_CCRs_confirmed_CCR_nearIdentity_CCR_ref_doi_10_1038_nmeth_2836	YES	TYPE-1	R-TYPE	-	RYETH	ETH	DLLSK	DxxxK	Eukaryota	Chlorophyta	NA	NA	NA	NA	unknown	NA	NA	NA	NA	NA	TYMEFLIES-ME13May2013-rr0097-SRR10955557-C178096-cds1|TYMEFLIES-ME13May2013-rr0097-SRR10955557-C178096|qry_TYPE-1_TM3=RYDTT_TM7=DLFSK_R-TYPE_DTT_DxxxK_TYMEFLIES-ME13May2013-rr0097-SRR10955557_FRESHWATER_METAGENOME
486	L486	AHH02107.1_ref_TYPE-1_TM3_RYETH_TM7_DLMSK_R-TYPE_ETH_DxxxK_CoChR_Chloromonas_oogama_Viridiplantae_green_algae_Green_algal_CCRs_confirmed_CCR_nearIdentity_CCR_ref_doi_10_1038_nmeth_2836	YES	TYPE-1	R-TYPE	-	RYETH	ETH	DLMSK	DxxxK	Eukaryota	Chlorophyta	NA	NA	NA	NA	unknown	NA	NA	NA	NA	NA	TYMEFLIES-ME13May2013-rr0097-SRR10955557-C205402-cds2|TYMEFLIES-ME13May2013-rr0097-SRR10955557-C205402|qry_TYPE-1_TM3=RYDTN_TM7=DLFSK_R-TYPE_DTN_DxxxK_TYMEFLIES-ME13May2013-rr0097-SRR10955557_FRESHWATER_METAGENOME
489	L489	1KP_IHOI_2029326.p2_ref_TYPE-1_TM3_RYETH_TM7_DLMSK_R-TYPE_ETH_DxxxK_na_Chloromonas_oogama_SAG_9_79_Viridiplantae_green_algae_Green_algal_CCRs_confirmed_na_nearIdentity_CCR	YES	TYPE-1	R-TYPE	-	RYETH	ETH	DLMSK	DxxxK	Eukaryota	Chlorophyta	NA	NA	NA	NA	unknown	NA	NA	NA	NA	NA	TYMEFLIES-ME13Sep2012-rr0079-SRR10955548-C31680-cds9|TYMEFLIES-ME13Sep2012-rr0079-SRR10955548-C31680|qry_HELIO_TM3=RWETI_TM7=SLVAK_R-TYPE_ETI_SxxxK_TYMEFLIES-ME13Sep2012-rr0079-SRR10955548_FRESHWATER_METAGENOME
492	L492	AHH02146.1_ref_TYPE-1_TM3_RYETH_TM7_DLMSK_R-TYPE_ETH_DxxxK_na_Hafniomonas_reticulata_Viridiplantae_green_algae_Green_algal_CCRs_confirmed_na_nearIdentity_na_ref_doi_10_1038_nmeth_2836	YES	TYPE-1	R-TYPE	-	RYETH	ETH	DLMSK	DxxxK	Eukaryota	Chlorophyta	NA	NA	NA	NA	unknown	NA	NA	NA	NA	NA	TYMEFLIES-ME13Sep2012-rr0079-SRR10955548-C95996-cds4|TYMEFLIES-ME13Sep2012-rr0079-SRR10955548-C95996|qry_TYPE-1_TM3=RYDTN_TM7=DLFSK_R-TYPE_DTN_DxxxK_TYMEFLIES-ME13Sep2012-rr0079-SRR10955548_FRESHWATER_METAGENOME
494	L494	1KP_HVNO_2016747.p1_ref_TYPE-1_TM3_RYETH_TM7_DLMSK_R-TYPE_ETH_DxxxK_na_Tetraselmis_chui_UTEX_LB_232_Viridiplantae_green_algae_Green_algal_CCRs_confirmed_na_nearIdentity_na	YES	TYPE-1	R-TYPE	-	RYETH	ETH	DLMSK	DxxxK	Eukaryota	Chlorophyta	NA	NA	NA	NA	unknown	NA	NA	NA	NA	NA	TYMEFLIES-ME13Sep2014-rr0020-SRR11637951-C606117-cds1|TYMEFLIES-ME13Sep2014-rr0020-SRR11637951-C606117|qry_TYPE-1_TM3=RYDTT_TM7=DLFAK_R-TYPE_DTT_DxxxK_TYMEFLIES-ME13Sep2014-rr0020-SRR11637951_FRESHWATER_METAGENOME
496	L496	AHH02136.1_ref_TYPE-1_TM3_RYETH_TM7_DLMSK_R-TYPE_ETH_DxxxK_na_Tetraselmis_chui_Viridiplantae_green_algae_Green_algal_CCRs_confirmed_na_nearIdentity_na_ref_doi_10_1038_nmeth_2836	YES	TYPE-1	R-TYPE	-	RYETH	ETH	DLMSK	DxxxK	Eukaryota	Chlorophyta	NA	NA	NA	NA	unknown	NA	NA	NA	NA	NA	TYMEFLIES-ME14Nov2013-rr0054-SRR10955194-C117856-cds2|TYMEFLIES-ME14Nov2013-rr0054-SRR10955194-C117856|qry_TYPE-1_TM3=RYDTT_TM7=DLFAK_R-TYPE_DTT_DxxxK_TYMEFLIES-ME14Nov2013-rr0054-SRR10955194_FRESHWATER_METAGENOME
498	L498	AHH02120.1_ref_TYPE-1_TM3_RYETH_TM7_DLMSK_R-TYPE_ETH_DxxxK_NsChR_Neochlorosarcina_sp_Viridiplantae_green_algae_Green_algal_CCRs_confirmed_CCR_nearIdentity_CCR_ref_doi_10_1038_nmeth_2836	YES	TYPE-1	R-TYPE	-	RYETH	ETH	DLMSK	DxxxK	Eukaryota	Chlorophyta	NA	NA	NA	NA	unknown	NA	NA	NA	NA	NA	A4GJG2|ref_TYPE-1_TM3=RYDTE_TM7=DFVNK_R-TYPE_DTE_DxxxK_Pop_proteorhodopsin_uncultured_marine_bacterium_EB0_50A10_R_A4GJG2_prf_MOTIF=DTE-proteorhodopsin_motif
503	L503	AHH02142.1_ref_TYPE-1_TM3_RYETH_TM7_DMFSK_R-TYPE_ETH_DxxxK_na_Chloromonas_reticulata_A_Viridiplantae_green_algae_Green_algal_CCRs_confirmed_CCR_nearIdentity_CCR_ref_doi_10_1038_nmeth_2836	YES	TYPE-1	R-TYPE	-	RYETH	ETH	DMFSK	DxxxK	Eukaryota	Chlorophyta	NA	NA	NA	NA	unknown	NA	NA	NA	NA	NA	ADI16288|ref_TYPE-1_TM3=RYDTE_TM7=DFVNK_R-TYPE_DTE_DxxxK_hypothetical_protein_uncultured_bacterium_HF0010_16H03_R_ADI16288_prf_P_4KNFE_MOTIF=DTE-proteorhodopsin_motif
506	L506	1KP_AJUW_2055939.p1_ref_TYPE-1_TM3_RYETH_TM7_DMFSK_R-TYPE_ETH_DxxxK_na_Chloromonas_rosae_v_psychrophila_UTEX_SNO_47_Viridiplantae_green_algae_Green_algal_CCRs_confirmed_na_nearIdentity_na	YES	TYPE-1	R-TYPE	-	RYETH	ETH	DMFSK	DxxxK	Eukaryota	Chlorophyta	NA	NA	NA	NA	unknown	NA	NA	NA	NA	NA	WP_008544914|ref_TYPE-1_TM3=RYDTE_TM7=DFVNK_R-TYPE_DTE_DxxxK_Candidatus_Pelagibacter_sp_HTCC7211_marine_R_WP_8544914_prf_P_4JQ6C_MOTIF=DTE-proteorhodopsin_motif
507	L507	1KP_LBRP_2007025.p1_ref_TYPE-1_TM3_RYETH_TM7_DMFSK_R-TYPE_ETH_DxxxK_na_Chloromonas_typhlos_SAG_26_86_Viridiplantae_green_algae_Green_algal_CCRs_confirmed_na_nearIdentity_CCR	YES	TYPE-1	R-TYPE	-	RYETH	ETH	DMFSK	DxxxK	Eukaryota	Chlorophyta	NA	NA	NA	NA	unknown	NA	NA	NA	NA	NA	ZP_01223638|ref_TYPE-1_TM3=RYDTE_TM7=DFWNK_R-TYPE_DTE_DxxxK_bacteriorhodopsin_gamma_proteobacterium_HTCC2207_Gammaproteobacteria_R_ZP_1223638_prf_P_4JQ6C_MOTIF=DTE-proteorhodopsin_motif
508	L508	1KP_GDUD_3008238.p1_ref_TYPE-1_TM3_RYETH_TM7_DMFSK_R-TYPE_ETH_DxxxK_na_Chloromonas_typhlos_SAG_26_86_Viridiplantae_green_algae_Green_algal_CCRs_confirmed_na_nearIdentity_CCR	YES	TYPE-1	R-TYPE	-	RYETH	ETH	DMFSK	DxxxK	Eukaryota	Chlorophyta	NA	NA	NA	NA	unknown	NA	NA	NA	NA	NA	CAMPEP_0204571386|CAMNT_0051579645|qry_TYPE-1_TM3=RYDSG_TM7=DVIAK_R-TYPE_DSG_DxxxK_NCGR_PEP_ID=MMETSP0661-20131031_38860_1_ASSEMBLY_ACC=CAM_ASM_000606_TAXON_ID=109239_ORGANISM=Alexandrium_margalefi_Strain_AMGDE01CS-322_LENGTH=330_DNA_ID=CAMNT_0051579645_DNA_START=1_DNA_END=990_DNA_ORIENTATION=-_MMETSP
509	L509	1KP_ZLBP_3016348.p1_ref_TYPE-1_TM3_RYETH_TM7_DMFSK_R-TYPE_ETH_DxxxK_na_Chloromonas_typhlos_Viridiplantae_green_algae_Green_algal_CCRs_confirmed_na_nearIdentity_CCR	YES	TYPE-1	R-TYPE	-	RYETH	ETH	DMFSK	DxxxK	Eukaryota	Chlorophyta	NA	NA	NA	NA	unknown	NA	NA	NA	NA	NA	A4UHT5|ref_TYPE-1_TM3=RYDTE_TM7=DFWNK_R-TYPE_DTE_DxxxK_Proteorhodopsin_gamma_proteobacterium_HTCC6216_Gammaproteobacteria_R_A4UHT5_prf_MOTIF=DTE-proteorhodopsin_motif
512	L512	AHH02139.1_ref_TYPE-1_TM3_RYETH_TM7_DMLSK_R-TYPE_ETH_DxxxK_CnChR2_Chlamydomonas_noctigama_Viridiplantae_green_algae_Green_algal_CCRs_confirmed_CCR_nearIdentity_CCR_ref_doi_10_1038_nmeth_2836	YES	TYPE-1	R-TYPE	-	RYETH	ETH	DMLSK	DxxxK	Eukaryota	Chlorophyta	NA	NA	NA	NA	unknown	NA	NA	NA	NA	NA	B5JZ75|ref_TYPE-1_TM3=RYDTE_TM7=DIIAK_R-TYPE_DTE_DxxxK_Xanthorhodopsin_Octadecabacter_antarcticus_238_Alphaproteobacteria_R_B5JZ75_prf_P_3DDLB_MOTIF=DTE-proteorhodopsin_motif
516	L516	AHH02148.1_ref_TYPE-1_TM3_RYETH_TM7_DMLSK_R-TYPE_ETH_DxxxK_na_Phacotus_lenticularis_Viridiplantae_green_algae_Green_algal_CCRs_confirmed_na_nearIdentity_na_ref_doi_10_1038_nmeth_2836	YES	TYPE-1	R-TYPE	-	RYETH	ETH	DMLSK	DxxxK	Eukaryota	Chlorophyta	NA	NA	NA	NA	unknown	NA	NA	NA	NA	NA	B7KKH0_GLOC7|qry_TYPE-1_TM3=RYDTA_TM7=PFFSK_R-TYPE_DTA_PxxxK_B7KKH0_GLOC7_Rhodopsin_Gloeothece_citriformis_Bacteria_Cyanobacteria_Oscillatoriophycideae_Chroococcales_Aphanothecaceae_Gloeothece_Gloeothece_citriformis_UNIPROT_BACTERIA_
517	L517	AEY68813.1_ref_TYPE-1_TM3_RYETH_TM7_DPMSK_R-TYPE_ETH_DxxxK_PsChR2_Pleodorina_starrii_Viridiplantae_green_algae_Green_algal_CCRs_confirmed_CCR_nearIdentity_CCR_ref_doi_10_1016_j_cell_2011_12_004	YES	TYPE-1	R-TYPE	-	RYETH	ETH	DPMSK	DxxxK	Eukaryota	Chlorophyta	NA	NA	NA	NA	unknown	NA	NA	NA	NA	NA	B8HQU4_CYAP4|qry_TYPE-1_TM3=RYTSV_TM7=DLAAK_R-TYPE_TSV_DxxxK_B8HQU4_CYAP4_Rhodopsin_Cyanothece_sp_Bacteria_Cyanobacteria_Oscillatoriophycideae_Oscillatoriales_Cyanothecaceae_Cyanothece_unclassified_Cyanothece_Cyanothece_sp_UNIPROT_BACTERIA_
520	L520	AHH02100.1_ref_TYPE-1_TM3_RYETH_TM7_DVLSK_R-TYPE_ETH_DxxxK_BsChR2_Brachiomonas_submarina_Viridiplantae_green_algae_Green_algal_CCRs_confirmed_CCR_nearIdentity_CCR_ref_doi_10_1038_nmeth_2836	YES	TYPE-1	R-TYPE	-	RYETH	ETH	DVLSK	DxxxK	Eukaryota	Chlorophyta	NA	NA	NA	NA	unknown	NA	NA	NA	NA	NA	MedDCM-OCT-S44-C50-cds29|ref_TYPE-1_TM3=RYDTE_TM7=DIINK_R-TYPE_DTE_DxxxK_Candidatus_Actinomarina_minuta_Actinobacteria_R_MedDCM-OCT-S44-C5_-cds29_prf_MOTIF=DTE-proteorhodopsin_motif
523	L523	AHH02110.1_ref_TYPE-1_TM3_RYETH_TM7_DVLSK_R-TYPE_ETH_DxxxK_na_Chlamydomonas_bilatus_A_Viridiplantae_green_algae_Green_algal_CCRs_confirmed_na_nearIdentity_na_ref_doi_10_1038_nmeth_2836	YES	TYPE-1	R-TYPE	-	RYETH	ETH	DVLSK	DxxxK	Eukaryota	Chlorophyta	NA	NA	NA	NA	unknown	NA	NA	NA	NA	NA	JCVI_READ_1092963145085|ref_TYPE-1_TM3=RYDTE_TM7=DIINK_R-TYPE_DTE_DxxxK_JCVI_LIB_GS-17-01-01-1P8-2P2KB_GS017_Open_Ocean_Caribbean_Sea_2_m_Mexico_macrhodopsin_R_JCVI_READ_1_92963145_85_prf_MOTIF=DTE-proteorhodopsin_motif
524	L524	1KP_MULF_2004916.p1_ref_TYPE-1_TM3_RYETH_TM7_DVLSK_R-TYPE_ETH_DxxxK_na_Chlamydomonas_bilatus_SAG_7_72_Viridiplantae_green_algae_Green_algal_CCRs_confirmed_na_nearIdentity_na	YES	TYPE-1	R-TYPE	-	RYETH	ETH	DVLSK	DxxxK	Eukaryota	Chlorophyta	NA	NA	NA	NA	unknown	NA	NA	NA	NA	NA	A0A6G9AW70_9BACT|qry_TYPE-1_TM3=RYETN_TM7=DLINK_R-TYPE_ETN_DxxxK_A0A6G9AW70_9BACT_Bacteriorhodopsin_Spirosoma_sp_BT328_Bacteria_Bacteroidetes_Cytophagia_Cytophagales_Cytophagaceae_Spirosoma_unclassified_Spirosoma_Spirosoma_sp_BT328_UNIPROT_BACTERIA_
525	L525	1KP_RNAT_2007870.p1_ref_TYPE-1_TM3_RYETH_TM7_DVLSK_R-TYPE_ETH_DxxxK_na_Eudorina_elegans_CCAC_0011_Viridiplantae_green_algae_Green_algal_CCRs_confirmed_na_nearIdentity_na	YES	TYPE-1	R-TYPE	-	RYETH	ETH	DVLSK	DxxxK	Eukaryota	Chlorophyta	NA	NA	NA	NA	unknown	NA	NA	NA	NA	NA	A0A6I0FE40_9CLOT|qry_TYPE-1_TM3=RYDTS_TM7=PIFSK_R-TYPE_DTS_PxxxK_A0A6I0FE40_9CLOT_Lactococcin_Alkaliphilus_sp_LacV_Bacteria_FirmicutesClostridia_Clostridiales_Clostridiaceae_Alkaliphilus_unclassified_Alkaliphilus_Alkaliphilus_sp_LacV_UNIPROT_BACTERIA_
528	L528	AHH02116.1_ref_TYPE-1_TM3_RYDTD_TM7_DLMTK_R-TYPE_DTD_DxxxK_na_Stichococcus_bacillaris_Viridiplantae_green_algae_na_confirmed_na_nearIdentity_na_ref_doi_10_1038_nmeth_2836	YES	TYPE-1	R-TYPE	-	RYDTD	DTD	DLMTK	DxxxK	Eukaryota	Chlorophyta	NA	NA	NA	NA	unknown	NA	NA	NA	NA	NA	A0A6P1DUB9_9GAMM|qry_TYPE-1_TM3=RYYTM_TM7=DIVNK_R-TYPE_YTM_DxxxK_A0A6P1DUB9_9GAMM_Uncharacterized_protein_Thiorhodococcus_mannitoliphagus_Bacteria_Proteobacteria_Gammaproteobacteria_Chromatiales_Chromatiaceae_Thiorhodococcus_Thiorhodococcus_mannitoliphagus_UNIPROT_BACTERIA_
530	L530	AHH02118.1_ref_TYPE-1_TM3_RYETH_TM7_DVLSK_R-TYPE_ETH_DxxxK_na_Heterochlamydomonas_inaequalis_Viridiplantae_green_algae_Green_algal_CCRs_confirmed_CCR_nearIdentity_CCR_ref_doi_10_1038_nmeth_2836	YES	TYPE-1	R-TYPE	-	RYETH	ETH	DVLSK	DxxxK	Eukaryota	Chlorophyta	NA	NA	NA	NA	unknown	NA	NA	NA	NA	NA	A0A6T7NGE8_9CRYP|qry_TYPE-1_TM3=RYDTN_TM7=DVTSK_R-TYPE_DTN_DxxxK_A0A6T7NGE8_9CRYP_Uncharacterized_protein_Hanusia_phi_Eukaryota_Cryptophyceae_Pyrenomonadales_Geminigeraceae_Hanusia_Hanusia_phi_UNIPROT_EUKARYOTE_
532	L532	AHH02141.1_ref_TYPE-1_TM3_RYETP_TM7_DLMSK_R-TYPE_ETP_DxxxK_na_Lobomonas_rostrata_Viridiplantae_green_algae_Green_algal_CCRs_confirmed_na_nearIdentity_na_ref_doi_10_1038_nmeth_2836	YES	TYPE-1	R-TYPE	-	RYETP	ETP	DLMSK	DxxxK	Eukaryota	Chlorophyta	NA	NA	NA	NA	unknown	NA	NA	NA	NA	NA	JCVI_READ_3028524|ref_TYPE-1_TM3=RYDTE_TM7=DIINK_R-TYPE_DTE_DxxxK_JCVI_LIB_GS-01c-01-01-3P0KB-T13940_GS001c_Open_Ocean_Sargasso_Sea_5_m_Bermuda_macrhodopsin_R_JCVI_READ_3_28524_prf_MOTIF=DTE-proteorhodopsin_motif
533	L533	MMETSP1106_DN7780_c0_g3_i1.p1_ref_TYPE-1_TM3_RYGTA_TM7_DLLSK_R-TYPE_GTA_DxxxK_na_Mantoniella_antarctica_SL-175_Viridiplantae_green_algae_Green_algal_CCRs_confirmed_na_nearIdentity_na	YES	TYPE-1	R-TYPE	-	RYGTA	GTA	DLLSK	DxxxK	Eukaryota	Chlorophyta	NA	NA	NA	NA	unknown	NA	NA	NA	NA	NA	A0A6V3S1X4_OXYMA|qry_TYPE-1_TM3=RYDTC_TM7=DFISK_R-TYPE_DTC_DxxxK_A0A6V3S1X4_OXYMA_Uncharacterized_protein_Oxyrrhis_marina_Eukaryota_Sar_Alveolata_Dinophyceae_Oxyrrhinales_Oxyrrhinaceae_Oxyrrhis_Oxyrrhis_marina_UNIPROT_EUKARYOTE_
540	L540	MMETSP1106_DN7780_c0_g2_i1.p1_ref_TYPE-1_TM3_RYGTA_TM7_DLLSK_R-TYPE_GTA_DxxxK_na_Mantoniella_antarctica_SL-175_Viridiplantae_green_algae_Green_algal_CCRs_confirmed_na_nearIdentity_na	YES	TYPE-1	R-TYPE	-	RYGTA	GTA	DLLSK	DxxxK	Eukaryota	Chlorophyta	NA	NA	NA	NA	unknown	NA	NA	NA	NA	NA	W9XZ78_9EURO|qry_TYPE-1_TM3=RYDTT_TM7=DILTK_R-TYPE_DTT_DxxxK_W9XZ78_9EURO_Uncharacterized_protein_Capronia_coronata_CBS_617_96_Eukaryota_Fungi_Dikarya_Ascomycota_Pezizomycotina_Eurotiomycetes_Chaetothyriomycetidae_Chaetothyriales_Herpotrichiellaceae_Capronia_Capronia_coronata_CBS_617_96_UNIPROT_EUKARYOTE_
543	L543	MMETSP1326_DN13951_c12_g1_i1.p1_ref_TYPE-1_TM3_RYGTH_TM7_DISAK_R-TYPE_GTH_DxxxK_na_Mantoniella_beaufortii_RCC2288_Viridiplantae_green_algae_Other_green_algal_ChRs_confirmed_na_nearIdentity_na	YES	TYPE-1	R-TYPE	-	RYGTH	GTH	DISAK	DxxxK	Eukaryota	Chlorophyta	NA	NA	NA	NA	unknown	NA	NA	NA	NA	NA	A0A2G8CAG3_9GAMM|qry_TYPE-1_TM3=RYDTG_TM7=DVIAK_R-TYPE_DTG_DxxxK_A0A2G8CAG3_9GAMM_Uncharacterized_protein_Tatumella_sp_OPLPL6_Bacteria_Proteobacteria_Gammaproteobacteria_Enterobacterales_Erwiniaceae_Tatumella_unclassified_Tatumella_Tatumella_sp_OPLPL6_UNIPROT_BACTERIA_
544	L544	1KP_QXSZ_2009460.p1_ref_TYPE-1_TM3_RYGTH_TM7_DLSAK_R-TYPE_GTH_DxxxK_na_Mantoniella_squamata_CCAP_1965_1_Viridiplantae_green_algae_Other_green_algal_ChRs_confirmed_na_nearIdentity_na	YES	TYPE-1	R-TYPE	-	RYGTH	GTH	DLSAK	DxxxK	Eukaryota	Chlorophyta	NA	NA	NA	NA	unknown	NA	NA	NA	NA	NA	FJ545221|ref_TYPE-1_TM3=RYDTE_TM7=DILAK_R-TYPE_DTE_DxxxK_ActRLG1_putative_actinorhodopsin_Candidatus_Rhodoluna_lacicola_strain_MWHTa8_Actinobacteria_R_FJ545221_prf_P_3DDLB_MOTIF=DTE-proteorhodopsin_motif
677	L677	1KP_QXSZ_2009461.p1_ref_TYPE-1_TM3_RYGTH_TM7_DLSAK_R-TYPE_GTH_DxxxK_na_Mantoniella_squamata_CCAP_1965_1_Viridiplantae_green_algae_Other_green_algal_ChRs_confirmed_na_nearIdentity_na	YES	TYPE-1	R-TYPE	-	RYGTH	GTH	DLSAK	DxxxK	Eukaryota	Chlorophyta	NA	NA	NA	NA	unknown	NA	NA	NA	NA	NA	ABV22426|ref_TYPE-1_TM3=RYDTE_TM7=DVMAK_R-TYPE_DTE_DxxxK_rhodopsin_Oxyrrhis_marina_Eukaryota_Alveolata_dinoflagellates_R_ABV22426_prf_P_3DDLB_MOTIF=DTE-proteorhodopsin_motif
678	L678	CYMBO-Kim_comp45579_c0_seq1.p1_ref_TYPE-1_TM3_RYGTH_TM7_DMFAK_R-TYPE_GTH_DxxxK_na_Cymbomonas_tetramitiformis_Viridiplantae_green_algae_Other_green_algal_ChRs_confirmed_na_nearIdentity_na	YES	TYPE-1	R-TYPE	-	RYGTH	GTH	DMFAK	DxxxK	Eukaryota	Chlorophyta	NA	NA	NA	NA	unknown	NA	NA	NA	NA	NA	AAO14677|ref_TYPE-1_TM3=RYDTE_TM7=DVVAK_R-TYPE_DTE_DxxxK_Pyrocystis_lunula_rhodopsin_mRNA_Eukaryota_Alveolata_dinoflagellates_R_AAO14677_prf_MOTIF=DTE-proteorhodopsin_motif
679	L679	AHH02106.1_ref_TYPE-1_TM3_RYMTH_TM7_DLISK_R-TYPE_MTH_DxxxK_Chronos_Stigeoclonium_helveticum_Viridiplantae_green_algae_Green_algal_CCRs_confirmed_CCR_nearIdentity_CCR_ref_doi_10_1038_nmeth_2836	YES	TYPE-1	R-TYPE	-	RYMTH	MTH	DLISK	DxxxK	Eukaryota	Chlorophyta	NA	NA	NA	NA	unknown	NA	NA	NA	NA	NA	ZP_05081813|ref_TYPE-1_TM3=RYDTE_TM7=DVVAK_R-TYPE_DTE_DxxxK_xanthorhodopsin_beta_proteobacterium_KB13_Betaproteobacteria_R_ZP_5_81813_prf_P_3DDLB_MOTIF=DTE-proteorhodopsin_motif
680	L680	1KP_JKKI_2009146.p1_ref_TYPE-1_TM3_RYQAL_TM7_DLTAK_R-TYPE_QAL_DxxxK_na_Lobomonas_rostrata_SAG_45-1_Viridiplantae_green_algae_Other_green_algal_ChRs_confirmed_na_nearIdentity_na	YES	TYPE-1	R-TYPE	-	RYQAL	QAL	DLTAK	DxxxK	Eukaryota	Chlorophyta	NA	NA	NA	NA	unknown	NA	NA	NA	NA	NA	A0A420XXM9_9PEZI|qry_TYPE-1_TM3=RYDTN_TM7=DVLTK_R-TYPE_DTN_DxxxK_A0A420XXM9_9PEZI_Small_subunit_processome_complex_component_Coniochaeta_pulveracea_Eukaryota_Fungi_Dikarya_Ascomycota_Pezizomycotina_Sordariomycetes_Sordariomycetidae_Coniochaetales_Coniochaetaceae_Coniochaeta_Coniochaeta_pulveracea_UNIPROT_EUKARYOTE_
681	L681	1KP_VALZ_2004172.p1_ref_TYPE-1_TM3_RYQAL_TM7_DMVAK_R-TYPE_QAL_DxxxK_na_Chlamydomonas_noctigama_SAG_36_72_Viridiplantae_green_algae_Other_green_algal_ChRs_confirmed_na_nearIdentity_na	YES	TYPE-1	R-TYPE	-	RYQAL	QAL	DMVAK	DxxxK	Eukaryota	Chlorophyta	NA	NA	NA	NA	unknown	NA	NA	NA	NA	NA	A0A433NPX7_CHLFR|qry_TYPE-1_TM3=RYDTA_TM7=PFFSK_R-TYPE_DTA_PxxxK_A0A433NPX7_CHLFR_Rhodopsin_Chlorogloeopsis_fritschii_PCC_6912_Bacteria_Cyanobacteria_Nostocales_Chlorogloeopsidaceae_Chlorogloeopsis_Chlorogloeopsis_fritschii_PCC_6912_UNIPROT_BACTERIA_
682	L682	AHH02102.1_ref_TYPE-1_TM3_RYQAL_TM7_DMVAK_R-TYPE_QAL_DxxxK_na_Chlamydomonas_noctigama_Viridiplantae_green_algae_Other_green_algal_ChRs_confirmed_na_nearIdentity_na_ref_doi_10_1038_nmeth_2836	YES	TYPE-1	R-TYPE	-	RYQAL	QAL	DMVAK	DxxxK	Eukaryota	Chlorophyta	NA	NA	NA	NA	unknown	NA	NA	NA	NA	NA	A0A433VB56_9CYAN|qry_TYPE-1_TM3=RYDTA_TM7=PFFSK_R-TYPE_DTA_PxxxK_A0A433VB56_9CYAN_Rhodopsin_Chroococcidiopsis_cubana_SAG_39_79_Bacteria_Cyanobacteria_Chroococcidiopsidales_Chroococcidiopsidaceae_Chroococcidiopsis_Chroococcidiopsis_cubana_SAG_39_79_UNIPROT_BACTERIA_
683	L683	1KP_XOZZ_2116153.p1_ref_TYPE-1_TM3_RYQAN_TM7_DMVAK_R-TYPE_QAN_DxxxK_na_Chlamydomonas_sp_Viridiplantae_green_algae_Other_green_algal_ChRs_confirmed_na_nearIdentity_na	YES	TYPE-1	R-TYPE	-	RYQAN	QAN	DMVAK	DxxxK	Eukaryota	Chlorophyta	NA	NA	NA	NA	unknown	NA	NA	NA	NA	NA	A0A436ZPS5_9PEZI|qry_TYPE-1_TM3=RYDTN_TM7=DILAK_R-TYPE_DTN_DxxxK_A0A436ZPS5_9PEZI_Uncharacterized_protein_Arthrobotrys_flagrans_Eukaryota_Fungi_Dikarya_Ascomycota_Pezizomycotina_Orbiliomycetes_Orbiliales_Orbiliaceae_Arthrobotrys_Arthrobotrys_flagrans_UNIPROT_EUKARYOTE_
684	L684	1KP_MXDS_2000216.p1_ref_TYPE-1_TM3_RYQCA_TM7_DLVAK_R-TYPE_QCA_DxxxK_na_Spermatozopsis_exsultans_M0562_Viridiplantae_green_algae_Other_green_algal_ChRs_confirmed_na_nearIdentity_na	YES	TYPE-1	R-TYPE	-	RYQCA	QCA	DLVAK	DxxxK	Eukaryota	Chlorophyta	NA	NA	NA	NA	unknown	NA	NA	NA	NA	NA	Q2Q0E7|ref_TYPE-1_TM3=RYDTE_TM7=DVVNK_R-TYPE_DTE_DxxxK_Proteorhodopsin_uncultured_organism_HF10_3D09_R_Q2Q_E7_prf_P_4JQ6C_MOTIF=DTE-proteorhodopsin_motif
685	L685	AHH02150.1_ref_TYPE-1_TM3_RYQCA_TM7_DLVAK_R-TYPE_QCA_DxxxK_na_Spermatozopsis_exsultans_Viridiplantae_green_algae_Other_green_algal_ChRs_confirmed_na_nearIdentity_na_ref_doi_10_1038_nmeth_2836	YES	TYPE-1	R-TYPE	-	RYQCA	QCA	DLVAK	DxxxK	Eukaryota	Chlorophyta	NA	NA	NA	NA	unknown	NA	NA	NA	NA	NA	A0A438N390_EXOME|qry_TYPE-1_TM3=RYDTT_TM7=DILTK_R-TYPE_DTT_DxxxK_A0A438N390_EXOME_Uncharacterized_protein_Exophiala_mesophila_Eukaryota_Fungi_Dikarya_Ascomycota_Pezizomycotina_Eurotiomycetes_Chaetothyriomycetidae_Chaetothyriales_Herpotrichiellaceae_Exophiala_Exophiala_mesophila_UNIPROT_EUKARYOTE_
686	L686	1KP_GFUR_2022435.p1_ref_TYPE-1_TM3_RYQCL_TM7_DMVAK_R-TYPE_QCL_DxxxK_na_Chloromonas_subdivisa_SAG_67_72_Viridiplantae_green_algae_Other_green_algal_ChRs_confirmed_na_nearIdentity_na	YES	TYPE-1	R-TYPE	-	RYQCL	QCL	DMVAK	DxxxK	Eukaryota	Chlorophyta	NA	NA	NA	NA	unknown	NA	NA	NA	NA	NA	A0A4P8XNV2_9BACL|qry_TYPE-1_TM3=RYDTA_TM7=PIFSK_R-TYPE_DTA_PxxxK_A0A4P8XNV2_9BACL_Rhodopsin_Paenibacillus_sp_HB172198_Bacteria_FirmicutesBacilli_Bacillales_Paenibacillaceae_Paenibacillus_Paenibacillus_sp_HB172198_UNIPROT_BACTERIA_
687	L687	AHH02104.1_ref_TYPE-1_TM3_RYSSH_TM7_EIFSK_R-TYPE_SSH_ExxxK_AgChR_Asteromonas_gracilis-B_Viridiplantae_green_algae_Green_algal_CCRs_confirmed_CCR_nearIdentity_CCR_ref_doi_10_1038_nmeth_2836	YES	TYPE-1	R-TYPE	-	RYSSH	SSH	EIFSK	ExxxK	Eukaryota	Chlorophyta	NA	NA	NA	NA	unknown	NA	NA	NA	NA	NA	A0A4Q1BQV3_TREME|qry_TYPE-1_TM3=RYDTT_TM7=DLLAK_R-TYPE_DTT_DxxxK_A0A4Q1BQV3_TREME_Uncharacterized_protein_Tremella_mesenterica_Eukaryota_Fungi_Dikarya_Basidiomycota_Agaricomycotina_Tremellomycetes_Tremellales_Tremellaceae_Tremella_Tremella_mesenterica_UNIPROT_EUKARYOTE_
688	L688	1KP_HVNO_2065328.p1_ref_TYPE-1_TM3_TYETQ_TM7_EIFSK_T-TYPE_ETQ_ExxxK_na_Tetraselmis_chui_UTEX_LB_232_Viridiplantae_green_algae_Green_algal_CCRs_confirmed_na_nearIdentity_na	YES	TYPE-1	T-TYPE	ALT-RHODOPSIN	TYETQ	ETQ	EIFSK	ExxxK	Eukaryota	Chlorophyta	NA	NA	NA	NA	unknown	NA	NA	NA	NA	NA	1KP_QXSZ_2010783.p1|ref_TYPE-1_TM3=RYETA_TM7=DLLSK_R-TYPE_ETA_DxxxK_na_Mantoniella_squamata_CCAP_1965_1_Viridiplantae_green_algae_Green_algal_CCRs_confirmed=na_nearIdentity=na
689	L689	MMETSP0419_DN14107_c5_g1_i1.p1_ref_TYPE-1_TM3_TYETQ_TM7_EVLAK_T-TYPE_ETQ_ExxxK_na_Tetraselmis_sp_GSL_018_Viridiplantae_green_algae_Green_algal_CCRs_confirmed_na_nearIdentity_na	YES	TYPE-1	T-TYPE	ALT-RHODOPSIN	TYETQ	ETQ	EVLAK	ExxxK	Eukaryota	Chlorophyta	NA	NA	NA	NA	unknown	NA	NA	NA	NA	NA	virseq7|ref_TYPE-1_TM3=RYDSS_TM7=DIVSK_R-TYPE_DSS_DxxxK_OUU50592_hypothetical_protein_CBC12_05215_Candidatus_Puniceispirillum_sp_TMED52_Tara_Mediterranean_Sea_METAGENOMESAR116_cluster_Alphaproteobacteria_Proteobacteria_Bacteria_ViralGroupI_Koonin
1471	L1550	TARA_PSW_86_MAG_00295_000000000223-cds1752_TARA_PSW_86_MAG_00295_000000000223_qry_TYPE-1_TM3_RYETA_TM7_DLLSK_R-TYPE_ETA_DxxxK_UniRef90_A0A061QPX0_TARA_PSW_86_MAG_00295_000000000223_-_212_1_214e-53_2_3322_4373_4373_4373_4272_4272_102_102_3939_3969_3322_3322_618_588_SMAG_TARA_PSW_86_MAG_00295_taxid_13608_Mantoniella_Eukaryota_Viridiplantae_Chlorophyta_Mamiellophyceae_Mamiellales_Mamiellaceae_Manton…	NO	TYPE-1	R-TYPE	-	RYETA	ETA	DLLSK	DxxxK	Eukaryota	Chlorophyta	NA	TARA_PSW_86_MAG_00295_000000000223	NA	NA	unknown	NA	NA	NA	NA	NA	A0A0A1TEI9_9HYPO|qry_TYPE-1_TM3=RYETN_TM7=DSLLK_R-TYPE_ETN_DxxxK_A0A0A1TEI9_9HYPO_Uncharacterized_protein_Torrubiella_hemipterigena_Eukaryota_Fungi_Dikarya_Ascomycota_Pezizomycotina_Sordariomycetes_Hypocreomycetidae_Hypocreales_Clavicipitaceae_Torrubiella_Torrubiella_hemipterigena_UNIPROT_EUKARYOTE_
1472	L1551	TARA_PSW_86_MAG_00295_000000003316-cds8904_TARA_PSW_86_MAG_00295_000000003316_qry_TYPE-1_TM3_RYGTH_TM7_DLSAK_R-TYPE_GTH_DxxxK_UniRef90_UPI00024A08D1_TARA_PSW_86_MAG_00295_000000003316_-_134_3_669e-30_1_598_1230_1230_1230_598_598_633_633_SMAG_TARA_PSW_86_MAG_00295_taxid_13608_Mantoniella_Eukaryota_Viridiplantae_Chlorophyta_Mamiellophyceae_Mamiellales_Mamiellaceae_Mantoniella_MARINE_EUKARYOTIC_MAG	NO	TYPE-1	R-TYPE	-	RYGTH	GTH	DLSAK	DxxxK	Eukaryota	Chlorophyta	NA	TARA_PSW_86_MAG_00295_000000003316	NA	NA	unknown	NA	NA	NA	NA	NA	A0A0A2VA27_9BACI|qry_TYPE-1_TM3=RYDTA_TM7=PIFSK_R-TYPE_DTA_PxxxK_A0A0A2VA27_9BACI_Lactococcin_Pontibacillus_chungwhensis_BH030062_Bacteria_FirmicutesBacilli_Bacillales_Bacillaceae_Pontibacillus_Pontibacillus_chungwhensis_BH030062_UNIPROT_BACTERIA_
1930	L2009	TARA_MED_95_MAG_00417_000000011180-cds13684_TARA_MED_95_MAG_00417_000000011180_qry_TYPE-1_TM3_RYDSE_TM7_DIWSK_R-TYPE_DSE_DxxxK_UniRef90_A0A2P6NND8_TARA_MED_95_MAG_00417_000000011180_-_89_1_291e-16_2_1841_2685_2685_2685_2278_2278_408_408_2137_2137_1841_1841_297_297_SMAG_TARA_MED_95_MAG_00417_taxid_81533_Acanthoeca_Eukaryota_Choanoflagellida_Acanthoecida_Acanthoecidae_Acanthoeca_MARINE_EUKARYOTIC_M…	NO	TYPE-1	R-TYPE	-	RYDSE	DSE	DIWSK	DxxxK	Eukaryota	Choanoflagellida	NA	TARA_MED_95_MAG_00417_000000011180	NA	NA	unknown	NA	NA	NA	NA	NA	gi|478430804|dbj|BAN14808.1||ref_TYPE-1_TM3=RYNDQ_TM7=DVSSK_R-TYPE_NDQ_DxxxK_sodium_pumping_rhodopsin_Krokinobacter_eikastus_Bacteroidetes_Flavobacteria_R_gi_47843_8_4_dbj_BAN148_8_1_prf_P_4XTOE_MOTIF=NDQ-sodium_pumping_motif
280	L280	MMETSP0472_DN506_c0_g1_i1.p1_ref_TYPE-1_TM3_RYDTD_TM7_DLVAK_R-TYPE_DTD_DxxxK_na_Tiarina_fusus_LIS_Ciliophora_Cryptophyte_CCRs_confirmed_na_nearIdentity_na	YES	TYPE-1	R-TYPE	-	RYDTD	DTD	DLVAK	DxxxK	Eukaryota	Ciliophora	NA	NA	NA	NA	unknown	NA	NA	NA	NA	NA	T3-Sed10-C153294-cds1|T3-Sed10-C153294|ref_HELIO_TM3=RWESL_TM7=SLVAK_R-TYPE_ESL_SxxxK_MORN-HeR_Heliorhodopsin_Anaerobic_Firmicutes
315	L315	MMETSP0472_DN17786_c0_g1_i1.p1_ref_TYPE-1_TM3_RYDTD_TM7_DIVAK_R-TYPE_DTD_DxxxK_na_Tiarina_fusus_LIS_Ciliophora_Cryptophyte_CCRs_confirmed_na_nearIdentity_CCR	YES	TYPE-1	R-TYPE	-	RYDTD	DTD	DIVAK	DxxxK	Eukaryota	Ciliophora	NA	NA	NA	NA	unknown	NA	NA	NA	NA	NA	TH-Jun18-C707478-cds1|TH-Jun18-C707478|qry_TYPE-1_TM3=RYDTT_TM7=DLFAK_R-TYPE_DTT_DxxxK_TH-Jun18_FRESHWATER_METAGENOME
521	L521	QDS02893.1_ref_TYPE-1_TM3_RYDTD_TM7_DIVAK_R-TYPE_DTD_DxxxK_ChRmine_Tiarina_fusus_Ciliophora_Cryptophyte_CCRs_confirmed_CCR_nearIdentity_CCR_ref_doi_10_1126_science_aaw5202	YES	TYPE-1	R-TYPE	-	RYDTD	DTD	DIVAK	DxxxK	Eukaryota	Ciliophora	NA	NA	NA	NA	unknown	NA	NA	NA	NA	NA	JCVI_READ_3008912|ref_TYPE-1_TM3=RYDTE_TM7=DIINK_R-TYPE_DTE_DxxxK_JCVI_LIB_GS-01c-01-01-3P0KB-T13940_GS001c_Open_Ocean_Sargasso_Sea_5_m_Bermuda_macrhodopsin_R_JCVI_READ_3_8912_prf_MOTIF=DTE-proteorhodopsin_motif
694	L694	CAMPEP_0179380508_CAMNT_0021097107_qry_TYPE-1_TM3_KYDTD_TM7_DVIAK_K-TYPE_DTD_DxxxK_NCGR_PEP_ID_MMETSP0798-20121207_683_1_TAXON_ID_283649_ORGANISM_Myrionecta_rubra_Strain_CCMP2563_LENGTH_339_DNA_ID_CAMNT_0021097107_DNA_START_1_DNA_END_1019_DNA_ORIENTATION_-_MMETSP	NO	TYPE-1	K-TYPE	ALT-RHODOPSIN	KYDTD	DTD	DVIAK	DxxxK	Eukaryota	Ciliophora	NA	CAMNT_0021097107	NA	NA	unknown	NA	NA	NA	NA	NA	MMETSP1169_DN16214_c3_g1_i1.p1|ref_TYPE-1_TM3=RYETA_TM7=DLLSK_R-TYPE_ETA_DxxxK_na_Pyramimonas_melkonianii_CCMP_722_Viridiplantae_green_algae_Green_algal_CCRs_confirmed=na_nearIdentity=na
2195	L2274	ChRmine_Tiarina_fusus_Ciliophora	YES	TYPE-1	R-TYPE	-	RYDTD	DTD	DIVAK	DxxxK	Eukaryota	Ciliophora	NA	NA	NA	NA	unknown	NA	NA	NA	NA	NA	A0A4Q2RG75_9RHIZ|qry_TYPE-1_TM3=RYDTG_TM7=DLVSK_R-TYPE_DTG_DxxxK_A0A4Q2RG75_9RHIZ_Rhodopsin_Lichenibacterium_ramalinae_Bacteria_Proteobacteria_Alphaproteobacteria_Rhizobiales_Lichenibacteriaceae_Lichenibacterium_Lichenibacterium_ramalinae_UNIPROT_BACTERIA_
1195	L1274	A0A0G4F8P7_9ALVE_qry_TYPE-1_TM3_RFQTQ_TM7_DLISK_R-TYPE_QTQ_DxxxK_A0A0G4F8P7_9ALVE_Uncharacterized_protein_Chromera_velia_CCMP2878_Eukaryota_Sar_Alveolata_Colpodellida_Chromeraceae_Chromera_Chromera_velia_CCMP2878_UNIPROT_EUKARYOTE_	NO	TYPE-1	R-TYPE	-	RFQTQ	QTQ	DLISK	DxxxK	Eukaryota	Colpodellida	NA	NA	NA	NA	unknown	NA	NA	NA	NA	NA	BACS1_HALSS|ref_TYPE-1_TM3=RYDTF_TM7=DVLAK_R-TYPE_DTF_DxxxK_sensory_rhodopsin1_SRI_Halobacterium_sp_SG1_Euryarchaeota_Halobacteria_R_BACS1_HALSS_prf_MOTIF=DTF
1196	L1275	A0A0G4FGQ3_9ALVE_qry_TYPE-1_TM3_RFQTQ_TM7_DLISK_R-TYPE_QTQ_DxxxK_A0A0G4FGQ3_9ALVE_Uncharacterized_protein_Chromera_velia_CCMP2878_Eukaryota_Sar_Alveolata_Colpodellida_Chromeraceae_Chromera_Chromera_velia_CCMP2878_UNIPROT_EUKARYOTE_	NO	TYPE-1	R-TYPE	-	RFQTQ	QTQ	DLISK	DxxxK	Eukaryota	Colpodellida	NA	NA	NA	NA	unknown	NA	NA	NA	NA	NA	C7NS28|ref_TYPE-1_TM3=RYDTF_TM7=DVVAK_R-TYPE_DTF_DxxxK_Rhodopsin_Halorhabdus_utahensis_strain_DSM_12940_Euryarchaeota_Halobacteria_R_C7NS28_prf_P_1JGJA_MOTIF=DTF
1197	L1276	A0A0G4HDQ9_9ALVE_qry_TYPE-1_TM3_RFQTQ_TM7_DLVSK_R-TYPE_QTQ_DxxxK_A0A0G4HDQ9_9ALVE_Uncharacterized_protein_Chromera_velia_CCMP2878_Eukaryota_Sar_Alveolata_Colpodellida_Chromeraceae_Chromera_Chromera_velia_CCMP2878_UNIPROT_EUKARYOTE_	NO	TYPE-1	R-TYPE	-	RFQTQ	QTQ	DLVSK	DxxxK	Eukaryota	Colpodellida	NA	NA	NA	NA	unknown	NA	NA	NA	NA	NA	YP_003178493|ref_TYPE-1_TM3=RYDTF_TM7=DVVTK_R-TYPE_DTF_DxxxK_rhodopsin_Halomicrobium_mukohataei_DSM_12286_Euryarchaeota_Halobacteria_R_YP_3178493_prf_P_1JGJA_MOTIF=DTF
2110	L2189	CAMPEP_0184607006_CAMNT_0027017191_qry_TYPE-1_TM3_RYQTQ_TM7_DLASK_R-TYPE_QTQ_DxxxK_NCGR_PEP_ID_MMETSP0290-20130426_2067_1_TAXON_ID_505693_ORGANISM_Chromera_velia_Strain_CCMP2878_LENGTH_376_DNA_ID_CAMNT_0027017191_DNA_START_1_DNA_END_1129_DNA_ORIENTATION_-_MMETSP	NO	TYPE-1	R-TYPE	-	RYQTQ	QTQ	DLASK	DxxxK	Eukaryota	Colpodellida	NA	CAMNT_0027017191	NA	NA	unknown	NA	NA	NA	NA	NA	1KP_LLXJ_2001887.p1|ref_TYPE-1_TM3=RYGTL_TM7=DIVSK_R-TYPE_GTL_DxxxK_na_Chroodactylon_ornatum_Rhodophyta_na_confirmed=na_nearIdentity=na
274	L274	1KP_IRZA_2001844.p1_ref_TYPE-1_TM3_KYDTD_TM7_DLIAK_K-TYPE_DTD_DxxxK_na_Proteomonas_sulcata_Cryptophyta_Cryptophyte_CCRs_confirmed_na_nearIdentity_CCR	YES	TYPE-1	K-TYPE	ALT-RHODOPSIN	KYDTD	DTD	DLIAK	DxxxK	Eukaryota	Cryptophyta	NA	NA	NA	NA	unknown	NA	NA	NA	NA	NA	MMETSP0046_DN14824_c0_g1_i7.p1|ref_TYPE-1_TM3=RTLTQ_TM7=DLLSK_R-TYPE_LTQ_DxxxK_na_Guillardia_theta_CCMP_2712_Cryptophyta_Cryptophyte_ACRs_confirmed=na_nearIdentity=na
278	L278	MMETSP0484_DN32638_c0_g1_i1.p1_ref_TYPE-1_TM3_RYDTD_TM7_DLVAK_R-TYPE_DTD_DxxxK_na_Rhodomonas_lens_RHODO_Cryptophyta_Cryptophyte_CCRs_confirmed_na_nearIdentity_na	YES	TYPE-1	R-TYPE	-	RYDTD	DTD	DLVAK	DxxxK	Eukaryota	Cryptophyta	NA	NA	NA	NA	unknown	NA	NA	NA	NA	NA	ssrna-C206729-cds1|ssrna-C206729|qry_TYPE-1_TM3=RYESH_TM7=DITSK_R-TYPE_ESH_DxxxK_ssRNA_rimov_hard_filtered_transcripts_fa_gbk_SS_FRESHWATER_METATRANSCRIPTOME
279	L279	MMETSP1047_DN28313_c0_g1_i1.p1_ref_TYPE-1_TM3_RYDTD_TM7_DLVAK_R-TYPE_DTD_DxxxK_na_Rhodomonas_salina_CCMP1319_Cryptophyta_Cryptophyte_CCRs_confirmed_na_nearIdentity_na	YES	TYPE-1	R-TYPE	-	RYDTD	DTD	DLVAK	DxxxK	Eukaryota	Cryptophyta	NA	NA	NA	NA	unknown	NA	NA	NA	NA	NA	T1-Sed10-C31992-cds3|T1-Sed10-C31992|ref_HELIO_TM3=RWESL_TM7=SLVAK_R-TYPE_ESL_SxxxK_MORN-HeR_Heliorhodopsin_Anaerobic_Firmicutes
281	L281	1KP_IRZA_2001845.p1_ref_TYPE-1_TM3_KYDTD_TM7_DLIAK_K-TYPE_DTD_DxxxK_na_Proteomonas_sulcata_Cryptophyta_Cryptophyte_CCRs_confirmed_na_nearIdentity_CCR	YES	TYPE-1	K-TYPE	ALT-RHODOPSIN	KYDTD	DTD	DLIAK	DxxxK	Eukaryota	Cryptophyta	NA	NA	NA	NA	unknown	NA	NA	NA	NA	NA	MMETSP1048_DN5535_c0_g1_i1.p1|ref_TYPE-1_TM3=RTLTQ_TM7=DLLSK_R-TYPE_LTQ_DxxxK_na_Hanusia_phi_CCMP325_Cryptophyta_Cryptophyte_ACRs_confirmed=na_nearIdentity=na
282	L282	MMETSP1091_DN26982_c0_g1_i1.p1_ref_TYPE-1_TM3_RYDTD_TM7_DIMAK_R-TYPE_DTD_DxxxK_na_Rhodomonas_sp_CCMP768_Cryptophyta_Cryptophyte_CCRs_confirmed_na_nearIdentity_na	YES	TYPE-1	R-TYPE	-	RYDTD	DTD	DIMAK	DxxxK	Eukaryota	Cryptophyta	NA	NA	NA	NA	unknown	NA	NA	NA	NA	NA	T3-Sed10-C179835-cds1|T3-Sed10-C179835|ref_HELIO_TM3=RWESL_TM7=SLVAK_R-TYPE_ESL_SxxxK_MORN-HeR_Heliorhodopsin_Anaerobic_Firmicutes
283	L283	MMETSP1102_DN42207_c5_g1_i1.p1_ref_TYPE-1_TM3_RYDTD_TM7_DVITK_R-TYPE_DTD_DxxxK_na_Geminigera_sp_Caron_Lab_Isolate_Cryptophyta_Cryptophyte_CCRs_confirmed_na_nearIdentity_na	YES	TYPE-1	R-TYPE	-	RYDTD	DTD	DVITK	DxxxK	Eukaryota	Cryptophyta	NA	NA	NA	NA	unknown	NA	NA	NA	NA	NA	TEKIR-sed17-C1338450-cds1|TEKIR-sed17-C1338450|qry_TYPE-1_TM3=RWFSD_TM7=DLTTK_R-TYPE_FSD_DxxxK_TEKIR-sed17_nv_BRACKISH_SEDIMENT_METAGENOME
285	L285	MMETSP1048_DN7190_c0_g1_i1.p1_ref_TYPE-1_TM3_RYDTD_TM7_DVIAK_R-TYPE_DTD_DxxxK_na_Hanusia_phi_CCMP325_Cryptophyta_Cryptophyte_CCRs_confirmed_na_nearIdentity_na	YES	TYPE-1	R-TYPE	-	RYDTD	DTD	DVIAK	DxxxK	Eukaryota	Cryptophyta	NA	NA	NA	NA	unknown	NA	NA	NA	NA	NA	TEKIR-sed17-C462325-cds1|TEKIR-sed17-C462325|qry_TYPE-1_TM3=RYDTT_TM7=DLFNK_R-TYPE_DTT_DxxxK_TEKIR-sed17_nv_BRACKISH_SEDIMENT_METAGENOME
287	L287	1KP_IAYV_2051368.p1_ref_TYPE-1_TM3_KYDTD_TM7_DVLAK_K-TYPE_DTD_DxxxK_na_Rhodomonas_sp_Cryptophyta_Cryptophyte_CCRs_confirmed_na_nearIdentity_na	YES	TYPE-1	K-TYPE	ALT-RHODOPSIN	KYDTD	DTD	DVLAK	DxxxK	Eukaryota	Cryptophyta	NA	NA	NA	NA	unknown	NA	NA	NA	NA	NA	JGI_Phaglo1_gene_5444|ref_TYPE-1_TM3=RYGTT_TM7=DLLSK_R-TYPE_GTT_DxxxK_PgACR2_Phaeocystis_globosa_PgG_Haptophyta_Haptophyte_Phaeocystis_ACRs_confirmed=ACR_nearIdentity=ACR_ref=doi_10_1101_2020_04_15_043158
288	L288	MMETSP0046_DN14824_c0_g1_i7.p1_ref_TYPE-1_TM3_RTLTQ_TM7_DLLSK_R-TYPE_LTQ_DxxxK_na_Guillardia_theta_CCMP_2712_Cryptophyta_Cryptophyte_ACRs_confirmed_na_nearIdentity_na	YES	TYPE-1	R-TYPE	-	RTLTQ	LTQ	DLLSK	DxxxK	Eukaryota	Cryptophyta	NA	NA	NA	NA	unknown	NA	NA	NA	NA	NA	TEKIR-sed17-C588028-cds1|TEKIR-sed17-C588028|qry_TYPE-1_TM3=RWFAD_TM7=DIATK_R-TYPE_FAD_DxxxK_TEKIR-sed17_nv_BRACKISH_SEDIMENT_METAGENOME
289	L289	MMETSP0038_DN19916_c0_g1_i1.p1_ref_TYPE-1_TM3_KYETD_TM7_DVLTK_K-TYPE_ETD_DxxxK_na_Cryptomonas_paramecium_CCAP977_2a_Cryptophyta_Cryptophyte_CCRs_confirmed_na_nearIdentity_na	YES	TYPE-1	K-TYPE	ALT-RHODOPSIN	KYETD	ETD	DVLTK	DxxxK	Eukaryota	Cryptophyta	NA	NA	NA	NA	unknown	NA	NA	NA	NA	NA	1KP_LNIL_2005986.p1|ref_TYPE-1_TM3=RMQDA_TM7=DFVAK_R-TYPE_QDA_DxxxK_na_Pteromonas_angulosa_M2612_Viridiplantae_green_algae_Other_green_algal_ChRs_confirmed=na_nearIdentity=na
290	L290	MMETSP1048_DN5535_c0_g1_i1.p1_ref_TYPE-1_TM3_RTLTQ_TM7_DLLSK_R-TYPE_LTQ_DxxxK_na_Hanusia_phi_CCMP325_Cryptophyta_Cryptophyte_ACRs_confirmed_na_nearIdentity_na	YES	TYPE-1	R-TYPE	-	RTLTQ	LTQ	DLLSK	DxxxK	Eukaryota	Cryptophyta	NA	NA	NA	NA	unknown	NA	NA	NA	NA	NA	TEKIR-sed17-C712402-cds2|TEKIR-sed17-C712402|qry_TYPE-1_TM3=RWFST_TM7=DIVTK_R-TYPE_FST_DxxxK_TEKIR-sed17_nv_BRACKISH_SEDIMENT_METAGENOME
291	L291	MMETSP1047_DN14417_c0_g1_i1.p1_ref_TYPE-1_TM3_QYDTD_TM7_DVVVK_Q-TYPE_DTD_DxxxK_na_Rhodomonas_salina_CCMP1319_Cryptophyta_Cryptophyte_CCRs_confirmed_na_nearIdentity_na	YES	TYPE-1	Q-TYPE	ALT-RHODOPSIN	QYDTD	DTD	DVVVK	DxxxK	Eukaryota	Cryptophyta	NA	NA	NA	NA	unknown	NA	NA	NA	NA	NA	AEY68833.1|ref_TYPE-1_TM3=RYASH_TM7=EIFSK_R-TYPE_ASH_ExxxK_DChR1_Dunaliella_salina_Viridiplantae_green_algae_Green_algal_CCRs_confirmed=CCR_nearIdentity=CCR_ref=doi_10_1016_j_cell_2011_12_004
296	L296	MMETSP1101_DN52983_c0_g1_i1.p1_ref_TYPE-1_TM3_KYDTD_TM7_DVLAK_K-TYPE_DTD_DxxxK_na_Rhodomonas_abbreviata_Caron_Lab_Isolate_Cryptophyta_Cryptophyte_CCRs_confirmed_na_nearIdentity_na	YES	TYPE-1	K-TYPE	ALT-RHODOPSIN	KYDTD	DTD	DVLAK	DxxxK	Eukaryota	Cryptophyta	NA	NA	NA	NA	unknown	NA	NA	NA	NA	NA	AHH02115.1|ref_TYPE-1_TM3=RYECH_TM7=DILSK_R-TYPE_ECH_DxxxK_na_Chlamydomonas_bilatus_A_Viridiplantae_green_algae_Green_algal_CCRs_confirmed=na_nearIdentity=na_ref=doi_10_1038_nmeth_2836
301	L301	MMETSP0046_DN5020_c0_g2_i1.p1_ref_TYPE-1_TM3_PYDTD_TM7_DVIAK_P-TYPE_DTD_DxxxK_na_Guillardia_theta_CCMP_2712_Cryptophyta_Cryptophyte_CCRs_confirmed_na_nearIdentity_CCR	YES	TYPE-1	P-TYPE	ALT-RHODOPSIN	PYDTD	DTD	DVIAK	DxxxK	Eukaryota	Cryptophyta	NA	NA	NA	NA	unknown	NA	NA	NA	NA	NA	1KP_MULF_2007075.p1|ref_TYPE-1_TM3=RYECH_TM7=DILSK_R-TYPE_ECH_DxxxK_na_Chlamydomonas_bilatus_SAG_7_72_Viridiplantae_green_algae_Green_algal_CCRs_confirmed=na_nearIdentity=na
305	L305	MMETSP1101_DN48877_c0_g1_i1.p1_ref_TYPE-1_TM3_EYDTD_TM7_DVVVK_E-TYPE_DTD_DxxxK_na_Rhodomonas_abbreviata_Caron_Lab_Isolate_Cryptophyta_Cryptophyte_CCRs_confirmed_na_nearIdentity_na	YES	TYPE-1	E-TYPE	ALT-RHODOPSIN	EYDTD	DTD	DVVVK	DxxxK	Eukaryota	Cryptophyta	NA	NA	NA	NA	unknown	NA	NA	NA	NA	NA	AHH02096.1|ref_TYPE-1_TM3=RYECH_TM7=DLISK_R-TYPE_ECH_DxxxK_na_Chloromonas_reticulata_A_Chloromonas_typhlos_Viridiplantae_green_algae_Green_algal_CCRs_confirmed=CCR_nearIdentity=CCR_ref=doi_10_1038_nmeth_2836
306	L306	MMETSP0046_DN14824_c0_g1_i8.p1_ref_TYPE-1_TM3_RTLTQ_TM7_DLLSK_R-TYPE_LTQ_DxxxK_na_Guillardia_theta_CCMP_2712_Cryptophyta_Cryptophyte_ACRs_confirmed_na_nearIdentity_na	YES	TYPE-1	R-TYPE	-	RTLTQ	LTQ	DLLSK	DxxxK	Eukaryota	Cryptophyta	NA	NA	NA	NA	unknown	NA	NA	NA	NA	NA	TH-Jun18-C283687-cds2|TH-Jun18-C283687|qry_TYPE-1_TM3=RYDTT_TM7=DLFAK_R-TYPE_DTT_DxxxK_TH-Jun18_FRESHWATER_METAGENOME
307	L307	MMETSP0986_DN28619_c0_g1_i1.p1_ref_TYPE-1_TM3_RIHTQ_TM7_DLFAK_R-TYPE_HTQ_DxxxK_na_Cryptophyceae_sp_CCMP2293_Cryptophyta_Cryptophyte_ACRs_confirmed_na_nearIdentity_ACR	YES	TYPE-1	R-TYPE	-	RIHTQ	HTQ	DLFAK	DxxxK	Eukaryota	Cryptophyta	NA	NA	NA	NA	unknown	NA	NA	NA	NA	NA	TH-Jun18-C298738-cds1|TH-Jun18-C298738|qry_TYPE-1_TM3=RYDTT_TM7=DLFAK_R-TYPE_DTT_DxxxK_TH-Jun18_FRESHWATER_METAGENOME
308	L308	MMETSP0989_DN30241_c0_g1_i1.p1_ref_TYPE-1_TM3_RIHTQ_TM7_DLFAK_R-TYPE_HTQ_DxxxK_na_Cryptophyceae_sp_CCMP2293_Cryptophyta_Cryptophyte_ACRs_confirmed_na_nearIdentity_ACR	YES	TYPE-1	R-TYPE	-	RIHTQ	HTQ	DLFAK	DxxxK	Eukaryota	Cryptophyta	NA	NA	NA	NA	unknown	NA	NA	NA	NA	NA	TH-Jun18-C49603-cds3|TH-Jun18-C49603|qry_TYPE-1_TM3=RYDTV_TM7=DFTAK_R-TYPE_DTV_DxxxK_TH-Jun18_FRESHWATER_METAGENOME
309	L309	MMETSP0987_DN33438_c0_g1_i1.p1_ref_TYPE-1_TM3_RIHTQ_TM7_DLFAK_R-TYPE_HTQ_DxxxK_na_Cryptophyceae_sp_CCMP2293_Cryptophyta_Cryptophyte_ACRs_confirmed_na_nearIdentity_ACR	YES	TYPE-1	R-TYPE	-	RIHTQ	HTQ	DLFAK	DxxxK	Eukaryota	Cryptophyta	NA	NA	NA	NA	unknown	NA	NA	NA	NA	NA	TH-Jun18-C497787-cds1|TH-Jun18-C497787|qry_TYPE-1_TM3=RYDTN_TM7=DLFSK_R-TYPE_DTN_DxxxK_TH-Jun18_FRESHWATER_METAGENOME
310	L310	MMETSP0988_DN11314_c0_g1_i1.p1_ref_TYPE-1_TM3_RIHTQ_TM7_DLFAK_R-TYPE_HTQ_DxxxK_na_Cryptophyceae_sp_CCMP2293_Cryptophyta_Cryptophyte_ACRs_confirmed_na_nearIdentity_ACR	YES	TYPE-1	R-TYPE	-	RIHTQ	HTQ	DLFAK	DxxxK	Eukaryota	Cryptophyta	NA	NA	NA	NA	unknown	NA	NA	NA	NA	NA	TH-Jun18-C510411-cds1|TH-Jun18-C510411|qry_TYPE-1_TM3=RYDTT_TM7=DLISK_R-TYPE_DTT_DxxxK_TH-Jun18_FRESHWATER_METAGENOME
311	L311	MMETSP1049_DN21871_c3_g1_i1.p1_ref_TYPE-1_TM3_KLGCQ_TM7_DLLSK_K-TYPE_GCQ_DxxxK_na_Proteomonas_sulcata_CCMP704_Cryptophyta_Cryptophyte_ACRs_confirmed_na_nearIdentity_ACR	YES	TYPE-1	K-TYPE	ALT-RHODOPSIN	KLGCQ	GCQ	DLLSK	DxxxK	Eukaryota	Cryptophyta	NA	NA	NA	NA	unknown	NA	NA	NA	NA	NA	MMETSP1162_DN17627_c1_g1_i1.p1|ref_TYPE-1_TM3=RYGTT_TM7=DVLSK_R-TYPE_GTT_DxxxK_na_Phaeocystis_sp_CCMP2710_Haptophyta_Haptophyte_Phaeocystis_ACRs_confirmed=na_nearIdentity=na
312	L312	1KP_IRZA_2060620.p1_ref_TYPE-1_TM3_KLGCQ_TM7_DLLSK_K-TYPE_GCQ_DxxxK_na_Proteomonas_sulcata_Cryptophyta_Cryptophyte_ACRs_confirmed_na_nearIdentity_ACR	YES	TYPE-1	K-TYPE	ALT-RHODOPSIN	KLGCQ	GCQ	DLLSK	DxxxK	Eukaryota	Cryptophyta	NA	NA	NA	NA	unknown	NA	NA	NA	NA	NA	AHH02125.1|ref_TYPE-1_TM3=RYESH_TM7=DIFSK_R-TYPE_ESH_DxxxK_HdChR_Haematococcus_droebakensis_Viridiplantae_green_algae_Green_algal_CCRs_confirmed=CCR_nearIdentity=CCR_ref=doi_10_1038_nmeth_2836
314	L314	MMETSP0799_DN26320_c0_g1_i1.p1_ref_TYPE-1_TM3_RYDTD_TM7_DVITK_R-TYPE_DTD_DxxxK_na_Geminigera_cryophila_CCMP2564_Cryptophyta_Cryptophyte_CCRs_confirmed_na_nearIdentity_na	YES	TYPE-1	R-TYPE	-	RYDTD	DTD	DVITK	DxxxK	Eukaryota	Cryptophyta	NA	NA	NA	NA	unknown	NA	NA	NA	NA	NA	TH-Jun18-C59599-cds4|TH-Jun18-C59599|qry_TYPE-1_TM3=RYDTV_TM7=DLLSK_R-TYPE_DTV_DxxxK_TH-Jun18_FRESHWATER_METAGENOME
316	L316	MMETSP0484_DN35984_c0_g1_i1.p1_ref_TYPE-1_TM3_RYDTD_TM7_DIVAK_R-TYPE_DTD_DxxxK_na_Rhodomonas_lens_RHODO_Cryptophyta_Cryptophyte_CCRs_confirmed_na_nearIdentity_CCR	YES	TYPE-1	R-TYPE	-	RYDTD	DTD	DIVAK	DxxxK	Eukaryota	Cryptophyta	NA	NA	NA	NA	unknown	NA	NA	NA	NA	NA	TH-Jun18-C74082-cds4|TH-Jun18-C74082|qry_TYPE-1_TM3=RYDTG_TM7=DLIAK_R-TYPE_DTG_DxxxK_TH-Jun18_FRESHWATER_METAGENOME
317	L317	MMETSP1091_DN29084_c2_g1_i1.p1_ref_TYPE-1_TM3_KYDTD_TM7_DVIAK_K-TYPE_DTD_DxxxK_na_Rhodomonas_sp_CCMP768_Cryptophyta_Cryptophyte_CCRs_confirmed_na_nearIdentity_na	YES	TYPE-1	K-TYPE	ALT-RHODOPSIN	KYDTD	DTD	DVIAK	DxxxK	Eukaryota	Cryptophyta	NA	NA	NA	NA	unknown	NA	NA	NA	NA	NA	JGI_Phaant1_gene_9822|ref_TYPE-1_TM3=RYGTT_TM7=DMLSK_R-TYPE_GTT_DxxxK_PaACR3_Phaeocystis_antarctica_CCMP1374_Haptophyta_Haptophyte_Phaeocystis_ACRs_confirmed=ACR_nearIdentity=ACR_ref=doi_10_1101_2020_04_15_043158
319	L319	MMETSP1091_DN29084_c2_g2_i1.p1_ref_TYPE-1_TM3_KYDTD_TM7_DVIAK_K-TYPE_DTD_DxxxK_na_Rhodomonas_sp_CCMP768_Cryptophyta_Cryptophyte_CCRs_confirmed_na_nearIdentity_na	YES	TYPE-1	K-TYPE	ALT-RHODOPSIN	KYDTD	DTD	DVIAK	DxxxK	Eukaryota	Cryptophyta	NA	NA	NA	NA	unknown	NA	NA	NA	NA	NA	QAXP01000305.1_gmes_10456|ref_TYPE-1_TM3=RYESH_TM7=DIFSK_R-TYPE_ESH_DxxxK_na_Characiochloris_sp_AAM3_Viridiplantae_green_algae_Green_algal_CCRs_confirmed=na_nearIdentity=na
320	L320	MMETSP1389_DN30485_c0_g1_i1.p1_ref_TYPE-1_TM3_RYDTD_TM7_DVIAK_R-TYPE_DTD_DxxxK_na_Rhodomonas_sp_CCMP768_Cryptophyta_Cryptophyte_CCRs_confirmed_na_nearIdentity_na	YES	TYPE-1	R-TYPE	-	RYDTD	DTD	DVIAK	DxxxK	Eukaryota	Cryptophyta	NA	NA	NA	NA	unknown	NA	NA	NA	NA	NA	TH-Jun18-C85271-cds5|TH-Jun18-C85271|qry_TYPE-1_TM3=RYDTT_TM7=DIFAK_R-TYPE_DTT_DxxxK_TH-Jun18_FRESHWATER_METAGENOME
322	L322	MMETSP1389_DN28221_c0_g1_i1.p1_ref_TYPE-1_TM3_KYDTD_TM7_DVIAK_K-TYPE_DTD_DxxxK_na_Rhodomonas_sp_CCMP768_Cryptophyta_Cryptophyte_CCRs_confirmed_na_nearIdentity_na	YES	TYPE-1	K-TYPE	ALT-RHODOPSIN	KYDTD	DTD	DVIAK	DxxxK	Eukaryota	Cryptophyta	NA	NA	NA	NA	unknown	NA	NA	NA	NA	NA	MMETSP0046_DN14824_c0_g1_i8.p1|ref_TYPE-1_TM3=RTLTQ_TM7=DLLSK_R-TYPE_LTQ_DxxxK_na_Guillardia_theta_CCMP_2712_Cryptophyta_Cryptophyte_ACRs_confirmed=na_nearIdentity=na
323	L323	MMETSP1389_DN22769_c0_g2_i1.p1_ref_TYPE-1_TM3_RYDTD_TM7_DIMAK_R-TYPE_DTD_DxxxK_na_Rhodomonas_sp_CCMP768_Cryptophyta_Cryptophyte_CCRs_confirmed_na_nearIdentity_na	YES	TYPE-1	R-TYPE	-	RYDTD	DTD	DIMAK	DxxxK	Eukaryota	Cryptophyta	NA	NA	NA	NA	unknown	NA	NA	NA	NA	NA	TNGK-Kigoma-12-surface-SRR7990527-C165914-cds3|TNGK-Kigoma-12-surface-SRR7990527-C165914|qry_TYPE-1_TM3=RYDTT_TM7=DLFAK_R-TYPE_DTT_DxxxK_TNGK-Kigoma-12-surface-SRR7990527_FRESHWATER_METAGENOME
325	L325	MMETSP1048_DN11828_c0_g1_i1.p1_ref_TYPE-1_TM3_KYDTD_TM7_DVLAK_K-TYPE_DTD_DxxxK_na_Hanusia_phi_CCMP325_Cryptophyta_Cryptophyte_CCRs_confirmed_na_nearIdentity_na	YES	TYPE-1	K-TYPE	ALT-RHODOPSIN	KYDTD	DTD	DVLAK	DxxxK	Eukaryota	Cryptophyta	NA	NA	NA	NA	unknown	NA	NA	NA	NA	NA	MMETSP0986_DN28619_c0_g1_i1.p1|ref_TYPE-1_TM3=RIHTQ_TM7=DLFAK_R-TYPE_HTQ_DxxxK_na_Cryptophyceae_sp_CCMP2293_Cryptophyta_Cryptophyte_ACRs_confirmed=na_nearIdentity=ACR
328	L328	1KP_IAYV_2005023.p1_ref_TYPE-1_TM3_TYDTD_TM7_DVIAK_T-TYPE_DTD_DxxxK_na_Rhodomonas_sp_Cryptophyta_Cryptophyte_CCRs_confirmed_na_nearIdentity_na	YES	TYPE-1	T-TYPE	ALT-RHODOPSIN	TYDTD	DTD	DVIAK	DxxxK	Eukaryota	Cryptophyta	NA	NA	NA	NA	unknown	NA	NA	NA	NA	NA	MMETSP0989_DN30241_c0_g1_i1.p1|ref_TYPE-1_TM3=RIHTQ_TM7=DLFAK_R-TYPE_HTQ_DxxxK_na_Cryptophyceae_sp_CCMP2293_Cryptophyta_Cryptophyte_ACRs_confirmed=na_nearIdentity=ACR
329	L329	MMETSP1102_DN41822_c5_g2_i1.p1_ref_TYPE-1_TM3_TYDTD_TM7_DVLAK_T-TYPE_DTD_DxxxK_na_Geminigera_sp_Caron_Lab_Isolate_Cryptophyta_Cryptophyte_CCRs_confirmed_na_nearIdentity_na	YES	TYPE-1	T-TYPE	ALT-RHODOPSIN	TYDTD	DTD	DVLAK	DxxxK	Eukaryota	Cryptophyta	NA	NA	NA	NA	unknown	NA	NA	NA	NA	NA	MMETSP0987_DN33438_c0_g1_i1.p1|ref_TYPE-1_TM3=RIHTQ_TM7=DLFAK_R-TYPE_HTQ_DxxxK_na_Cryptophyceae_sp_CCMP2293_Cryptophyta_Cryptophyte_ACRs_confirmed=na_nearIdentity=ACR
331	L331	MMETSP1049_DN17700_c0_g2_i1.p1_ref_TYPE-1_TM3_KYDTD_TM7_DVLAK_K-TYPE_DTD_DxxxK_na_Proteomonas_sulcata_CCMP704_Cryptophyta_Cryptophyte_CCRs_confirmed_na_nearIdentity_na	YES	TYPE-1	K-TYPE	ALT-RHODOPSIN	KYDTD	DTD	DVLAK	DxxxK	Eukaryota	Cryptophyta	NA	NA	NA	NA	unknown	NA	NA	NA	NA	NA	1KP_QXSZ_2010086.p1|ref_TYPE-1_TM3=RFSTH_TM7=DFISK_R-TYPE_STH_DxxxK_na_Mantoniella_squamata_CCAP_1965_1_Viridiplantae_green_algae_Prasinophyte_ACRs_confirmed=na_nearIdentity=na
333	L333	MMETSP1047_DN27607_c0_g1_i1.p1_ref_TYPE-1_TM3_KYDTD_TM7_DVAAK_K-TYPE_DTD_DxxxK_na_Rhodomonas_salina_CCMP1319_Cryptophyta_Cryptophyte_CCRs_confirmed_na_nearIdentity_na	YES	TYPE-1	K-TYPE	ALT-RHODOPSIN	KYDTD	DTD	DVAAK	DxxxK	Eukaryota	Cryptophyta	NA	NA	NA	NA	unknown	NA	NA	NA	NA	NA	MMETSP0799_DN26320_c0_g1_i1.p1|ref_TYPE-1_TM3=RYDTD_TM7=DVITK_R-TYPE_DTD_DxxxK_na_Geminigera_cryophila_CCMP2564_Cryptophyta_Cryptophyte_CCRs_confirmed=na_nearIdentity=na
334	L334	MMETSP1102_DN40109_c0_g2_i1.p1_ref_TYPE-1_TM3_QYDTD_TM7_DVLAK_Q-TYPE_DTD_DxxxK_na_Geminigera_sp_Caron_Lab_Isolate_Cryptophyta_Cryptophyte_CCRs_confirmed_na_nearIdentity_na	YES	TYPE-1	Q-TYPE	ALT-RHODOPSIN	QYDTD	DTD	DVLAK	DxxxK	Eukaryota	Cryptophyta	NA	NA	NA	NA	unknown	NA	NA	NA	NA	NA	MMETSP0472_DN17786_c0_g1_i1.p1|ref_TYPE-1_TM3=RYDTD_TM7=DIVAK_R-TYPE_DTD_DxxxK_na_Tiarina_fusus_LIS_Ciliophora_Cryptophyte_CCRs_confirmed=na_nearIdentity=CCR
335	L335	MMETSP1102_DN40109_c0_g3_i1.p1_ref_TYPE-1_TM3_QYDTD_TM7_DVLAK_Q-TYPE_DTD_DxxxK_na_Geminigera_sp_Caron_Lab_Isolate_Cryptophyta_Cryptophyte_CCRs_confirmed_na_nearIdentity_na	YES	TYPE-1	Q-TYPE	ALT-RHODOPSIN	QYDTD	DTD	DVLAK	DxxxK	Eukaryota	Cryptophyta	NA	NA	NA	NA	unknown	NA	NA	NA	NA	NA	MMETSP0484_DN35984_c0_g1_i1.p1|ref_TYPE-1_TM3=RYDTD_TM7=DIVAK_R-TYPE_DTD_DxxxK_na_Rhodomonas_lens_RHODO_Cryptophyta_Cryptophyte_CCRs_confirmed=na_nearIdentity=CCR
337	L337	MMETSP0046_DN14824_c0_g1_i1.p1_ref_TYPE-1_TM3_RTLTQ_TM7_DLLSK_R-TYPE_LTQ_DxxxK_na_Guillardia_theta_CCMP_2712_Cryptophyta_Cryptophyte_ACRs_confirmed_na_nearIdentity_na	YES	TYPE-1	R-TYPE	-	RTLTQ	LTQ	DLLSK	DxxxK	Eukaryota	Cryptophyta	NA	NA	NA	NA	unknown	NA	NA	NA	NA	NA	TNGK-Kigoma-12-surface-SRR7990527-C711638-cds1|TNGK-Kigoma-12-surface-SRR7990527-C711638|qry_TYPE-1_TM3=RYDTT_TM7=DLLSK_R-TYPE_DTT_DxxxK_TNGK-Kigoma-12-surface-SRR7990527_FRESHWATER_METAGENOME
339	L339	MMETSP0046_DN5020_c0_g1_i1.p1_ref_TYPE-1_TM3_PYDTD_TM7_DVIAK_P-TYPE_DTD_DxxxK_na_Guillardia_theta_CCMP_2712_Cryptophyta_Cryptophyte_CCRs_confirmed_na_nearIdentity_CCR	YES	TYPE-1	P-TYPE	ALT-RHODOPSIN	PYDTD	DTD	DVIAK	DxxxK	Eukaryota	Cryptophyta	NA	NA	NA	NA	unknown	NA	NA	NA	NA	NA	YP_135281|ref_TYPE-1_TM3=RFDSY_TM7=DTIAK_R-TYPE_DSY_DxxxK_opsin_Haloarcula_marismortui_ATCC_43049_Euryarchaeota_Halobacteria_R_YP_135281_prf_P_3HAPA_MOTIF=DSY
340	L340	1KP_ROZZ_2062339.p1_ref_TYPE-1_TM3_KYDTD_TM7_DVSAK_K-TYPE_DTD_DxxxK_na_Chroomonas_sp_Cryptophyta_Cryptophyte_CCRs_confirmed_na_nearIdentity_na	YES	TYPE-1	K-TYPE	ALT-RHODOPSIN	KYDTD	DTD	DVSAK	DxxxK	Eukaryota	Cryptophyta	NA	NA	NA	NA	unknown	NA	NA	NA	NA	NA	MMETSP1389_DN30485_c0_g1_i1.p1|ref_TYPE-1_TM3=RYDTD_TM7=DVIAK_R-TYPE_DTD_DxxxK_na_Rhodomonas_sp_CCMP768_Cryptophyta_Cryptophyte_CCRs_confirmed=na_nearIdentity=na
342	L342	MMETSP0046_DN14824_c0_g1_i10.p1_ref_TYPE-1_TM3_RTLTQ_TM7_DLLSK_R-TYPE_LTQ_DxxxK_na_Guillardia_theta_CCMP_2712_Cryptophyta_Cryptophyte_ACRs_confirmed_na_nearIdentity_na	YES	TYPE-1	R-TYPE	-	RTLTQ	LTQ	DLLSK	DxxxK	Eukaryota	Cryptophyta	NA	NA	NA	NA	unknown	NA	NA	NA	NA	NA	TNGK-Kigoma-Deep-Cast-0m-SRR7053051-C163960-cds2|TNGK-Kigoma-Deep-Cast-0m-SRR7053051-C163960|qry_TYPE-1_TM3=RYDTT_TM7=DLFAK_R-TYPE_DTT_DxxxK_TNGK-Kigoma-Deep-Cast-0m-SRR7053051_FRESHWATER_METAGENOME
343	L343	MMETSP0046_DN14824_c0_g1_i6.p1_ref_TYPE-1_TM3_RTLTQ_TM7_DLLSK_R-TYPE_LTQ_DxxxK_na_Guillardia_theta_CCMP_2712_Cryptophyta_Cryptophyte_ACRs_confirmed_na_nearIdentity_na	YES	TYPE-1	R-TYPE	-	RTLTQ	LTQ	DLLSK	DxxxK	Eukaryota	Cryptophyta	NA	NA	NA	NA	unknown	NA	NA	NA	NA	NA	CS-Sed10-C181368-cds3|CS-Sed10-C181368|ref_HELIO_TM3=RWESL_TM7=SLVAK_R-TYPE_ESL_SxxxK_MORN-HeR_Heliorhodopsin_Anaerobic_Firmicutes
348	L348	MMETSP1047_DN29451_c0_g1_i1.p1_ref_TYPE-1_TM3_RYDTD_TM7_DLIAK_R-TYPE_DTD_DxxxK_na_Rhodomonas_salina_CCMP1319_Cryptophyta_Cryptophyte_CCRs_confirmed_na_nearIdentity_na	YES	TYPE-1	R-TYPE	-	RYDTD	DTD	DLIAK	DxxxK	Eukaryota	Cryptophyta	NA	NA	NA	NA	unknown	NA	NA	NA	NA	NA	TNGK-Kigoma-Deep-Cast-100m-SRR7990334-C564874-cds1|TNGK-Kigoma-Deep-Cast-100m-SRR7990334-C564874|qry_TYPE-1_TM3=RYDTT_TM7=DVFSK_R-TYPE_DTT_DxxxK_TNGK-Kigoma-Deep-Cast-100m-SRR7990334_FRESHWATER_METAGENOME
349	L349	MMETSP1047_DN29451_c0_g2_i1.p1_ref_TYPE-1_TM3_RYDTD_TM7_DLIAK_R-TYPE_DTD_DxxxK_na_Rhodomonas_salina_CCMP1319_Cryptophyta_Cryptophyte_CCRs_confirmed_na_nearIdentity_na	YES	TYPE-1	R-TYPE	-	RYDTD	DTD	DLIAK	DxxxK	Eukaryota	Cryptophyta	NA	NA	NA	NA	unknown	NA	NA	NA	NA	NA	CS-Sed10-C284536-cds1|CS-Sed10-C284536|ref_HELIO_TM3=RWESL_TM7=SLVAK_R-TYPE_ESL_SxxxK_MORN-HeR_Heliorhodopsin_Anaerobic_Firmicutes
351	L351	MMETSP1102_DN12607_c0_g1_i1.p1_ref_TYPE-1_TM3_RYDTT_TM7_DLITK_R-TYPE_DTT_DxxxK_na_Geminigera_sp_Caron_Lab_Isolate_Cryptophyta_Cryptophyte_CCRs_confirmed_na_nearIdentity_na	YES	TYPE-1	R-TYPE	-	RYDTT	DTT	DLITK	DxxxK	Eukaryota	Cryptophyta	NA	NA	NA	NA	unknown	NA	NA	NA	NA	NA	TNGK-Kigoma-Deep-Cast-1200m-SRR7008010-C453942-cds1|TNGK-Kigoma-Deep-Cast-1200m-SRR7008010-C453942|qry_TYPE-1_TM3=RYDTV_TM7=DLISK_R-TYPE_DTV_DxxxK_TNGK-Kigoma-Deep-Cast-1200m-SRR7008010_FRESHWATER_METAGENOME
357	L357	MMETSP0484_DN29933_c0_g1_i1.p1_ref_TYPE-1_TM3_RYDTD_TM7_DLIAK_R-TYPE_DTD_DxxxK_na_Rhodomonas_lens_RHODO_Cryptophyta_Cryptophyte_CCRs_confirmed_na_nearIdentity_na	YES	TYPE-1	R-TYPE	-	RYDTD	DTD	DLIAK	DxxxK	Eukaryota	Cryptophyta	NA	NA	NA	NA	unknown	NA	NA	NA	NA	NA	TNGK-Kigoma-Deep-Cast-65m-SRR7990525-C609758-cds1|TNGK-Kigoma-Deep-Cast-65m-SRR7990525-C609758|qry_TYPE-1_TM3=RYDSS_TM7=DIFSK_R-TYPE_DSS_DxxxK_TNGK-Kigoma-Deep-Cast-65m-SRR7990525_FRESHWATER_METAGENOME
358	L358	MMETSP0046_DN3238_c0_g4_i1.p1_ref_TYPE-1_TM3_KYDTD_TM7_DVFSK_K-TYPE_DTD_DxxxK_na_Guillardia_theta_CCMP_2712_Cryptophyta_Cryptophyte_CCRs_confirmed_na_nearIdentity_CCR	YES	TYPE-1	K-TYPE	ALT-RHODOPSIN	KYDTD	DTD	DVFSK	DxxxK	Eukaryota	Cryptophyta	NA	NA	NA	NA	unknown	NA	NA	NA	NA	NA	MMETSP1440_DN38455_c3_g2_i1.p1|ref_TYPE-1_TM3=RPETC_TM7=NVISK_R-TYPE_ETC_NxxxK_na_Polarella_glacialis_CCMP2088_Alveolata_Dinoflagellata_na_confirmed=na_nearIdentity=na
359	L359	MMETSP0046_DN3238_c0_g2_i1.p1_ref_TYPE-1_TM3_KYDTD_TM7_DVFSK_K-TYPE_DTD_DxxxK_na_Guillardia_theta_CCMP_2712_Cryptophyta_Cryptophyte_CCRs_confirmed_na_nearIdentity_CCR	YES	TYPE-1	K-TYPE	ALT-RHODOPSIN	KYDTD	DTD	DVFSK	DxxxK	Eukaryota	Cryptophyta	NA	NA	NA	NA	unknown	NA	NA	NA	NA	NA	MMETSP1389_DN22769_c0_g2_i1.p1|ref_TYPE-1_TM3=RYDTD_TM7=DIMAK_R-TYPE_DTD_DxxxK_na_Rhodomonas_sp_CCMP768_Cryptophyta_Cryptophyte_CCRs_confirmed=na_nearIdentity=na
360	L360	MMETSP1049_DN21729_c0_g1_i1.p1_ref_TYPE-1_TM3_RYDTD_TM7_DVVAK_R-TYPE_DTD_DxxxK_na_Proteomonas_sulcata_CCMP704_Cryptophyta_Cryptophyte_CCRs_confirmed_na_nearIdentity_CCR	YES	TYPE-1	R-TYPE	-	RYDTD	DTD	DVVAK	DxxxK	Eukaryota	Cryptophyta	NA	NA	NA	NA	unknown	NA	NA	NA	NA	NA	TNGK-Kigoma-Offshore-0m-SRR7990717-C297131-cds2|TNGK-Kigoma-Offshore-0m-SRR7990717-C297131|qry_TYPE-1_TM3=RYDTT_TM7=DLFAK_R-TYPE_DTT_DxxxK_TNGK-Kigoma-Offshore-0m-SRR7990717_FRESHWATER_METAGENOME
361	L361	1KP_IRZA_2061006.p1_ref_TYPE-1_TM3_RYDTD_TM7_DVVAK_R-TYPE_DTD_DxxxK_na_Proteomonas_sulcata_Cryptophyta_Cryptophyte_CCRs_confirmed_na_nearIdentity_CCR	YES	TYPE-1	R-TYPE	-	RYDTD	DTD	DVVAK	DxxxK	Eukaryota	Cryptophyta	NA	NA	NA	NA	unknown	NA	NA	NA	NA	NA	TNGK-Kigoma-Offshore-0m-SRR7990717-C65489-cds1|TNGK-Kigoma-Offshore-0m-SRR7990717-C65489|qry_TYPE-1_TM3=RYDTV_TM7=DLISK_R-TYPE_DTV_DxxxK_TNGK-Kigoma-Offshore-0m-SRR7990717_FRESHWATER_METAGENOME
362	L362	1KP_IRZA_2061044.p1_ref_TYPE-1_TM3_RYDTD_TM7_DLLAK_R-TYPE_DTD_DxxxK_na_Proteomonas_sulcata_Cryptophyta_Cryptophyte_CCRs_confirmed_na_nearIdentity_CCR	YES	TYPE-1	R-TYPE	-	RYDTD	DTD	DLLAK	DxxxK	Eukaryota	Cryptophyta	NA	NA	NA	NA	unknown	NA	NA	NA	NA	NA	TNGK-Kigoma-Offshore-40m-SRR7990546-C183176-cds2|TNGK-Kigoma-Offshore-40m-SRR7990546-C183176|qry_TYPE-1_TM3=RYDTT_TM7=DIFAK_R-TYPE_DTT_DxxxK_TNGK-Kigoma-Offshore-40m-SRR7990546_FRESHWATER_METAGENOME
364	L364	MMETSP1049_DN17700_c0_g1_i1.p1_ref_TYPE-1_TM3_KYDTD_TM7_DVLAK_K-TYPE_DTD_DxxxK_na_Proteomonas_sulcata_CCMP704_Cryptophyta_Cryptophyte_CCRs_confirmed_na_nearIdentity_na	YES	TYPE-1	K-TYPE	ALT-RHODOPSIN	KYDTD	DTD	DVLAK	DxxxK	Eukaryota	Cryptophyta	NA	NA	NA	NA	unknown	NA	NA	NA	NA	NA	MMETSP1440_DN38455_c3_g2_i2.p1|ref_TYPE-1_TM3=RPETC_TM7=NVISK_R-TYPE_ETC_NxxxK_na_Polarella_glacialis_CCMP2088_Alveolata_Dinoflagellata_na_confirmed=na_nearIdentity=na
365	L365	1KP_IRZA_2060652.p1_ref_TYPE-1_TM3_KYDTD_TM7_DVLAK_K-TYPE_DTD_DxxxK_na_Proteomonas_sulcata_Cryptophyta_Cryptophyte_CCRs_confirmed_na_nearIdentity_na	YES	TYPE-1	K-TYPE	ALT-RHODOPSIN	KYDTD	DTD	DVLAK	DxxxK	Eukaryota	Cryptophyta	NA	NA	NA	NA	unknown	NA	NA	NA	NA	NA	QAXH01004306.1_gmes_5711|ref_TYPE-1_TM3=RYESH_TM7=DIFSK_R-TYPE_ESH_DxxxK_na_Chloromonas_sp_AAM2_Viridiplantae_green_algae_Green_algal_CCRs_confirmed=na_nearIdentity=na
366	L366	MMETSP0047_DN12888_c0_g1_i1.p1_ref_TYPE-1_TM3_RFMID_TM7_DLFQK_R-TYPE_MID_DxxxK_na_Chroomonas_cf_mesostigmatica_Cryptophyta_Cryptophyte_ACRs_confirmed_na_nearIdentity_na	YES	TYPE-1	R-TYPE	-	RFMID	MID	DLFQK	DxxxK	Eukaryota	Cryptophyta	NA	NA	NA	NA	unknown	NA	NA	NA	NA	NA	TNGK-Kigoma-Offshore-40m-SRR7990546-C53666-cds4|TNGK-Kigoma-Offshore-40m-SRR7990546-C53666|qry_TYPE-1_TM3=RYDTV_TM7=DMVAK_R-TYPE_DTV_DxxxK_TNGK-Kigoma-Offshore-40m-SRR7990546_FRESHWATER_METAGENOME
367	L367	MMETSP1102_DN12607_c0_g2_i1.p1_ref_TYPE-1_TM3_RYDTT_TM7_DLITK_R-TYPE_DTT_DxxxK_na_Geminigera_sp_Caron_Lab_Isolate_Cryptophyta_Cryptophyte_CCRs_confirmed_na_nearIdentity_na	YES	TYPE-1	R-TYPE	-	RYDTT	DTT	DLITK	DxxxK	Eukaryota	Cryptophyta	NA	NA	NA	NA	unknown	NA	NA	NA	NA	NA	TNGK-Kigoma-Offshore-40m-SRR7990546-C70490-cds4|TNGK-Kigoma-Offshore-40m-SRR7990546-C70490|qry_TYPE-1_TM3=RYDTT_TM7=DLFAK_R-TYPE_DTT_DxxxK_TNGK-Kigoma-Offshore-40m-SRR7990546_FRESHWATER_METAGENOME
371	L371	MMETSP0986_DN28181_c3_g1_i3.p1_ref_TYPE-1_TM3_AYDTD_TM7_DLIAK_A-TYPE_DTD_DxxxK_na_Cryptophyceae_sp_CCMP2293_Cryptophyta_Cryptophyte_CCRs_confirmed_na_nearIdentity_na	YES	TYPE-1	A-TYPE	ALT-RHODOPSIN	AYDTD	DTD	DLIAK	DxxxK	Eukaryota	Cryptophyta	NA	NA	NA	NA	unknown	NA	NA	NA	NA	NA	AHH02119.1|ref_TYPE-1_TM3=RYESH_TM7=DIFSK_R-TYPE_ESH_DxxxK_na_Stephanosphaera_pluvialis_Viridiplantae_green_algae_Green_algal_CCRs_confirmed=CCR_nearIdentity=CCR_ref=doi_10_1038_nmeth_2836
372	L372	MMETSP0989_DN27591_c4_g1_i1.p1_ref_TYPE-1_TM3_AYDTD_TM7_DLIAK_A-TYPE_DTD_DxxxK_na_Cryptophyceae_sp_CCMP2293_Cryptophyta_Cryptophyte_CCRs_confirmed_na_nearIdentity_na	YES	TYPE-1	A-TYPE	ALT-RHODOPSIN	AYDTD	DTD	DLIAK	DxxxK	Eukaryota	Cryptophyta	NA	NA	NA	NA	unknown	NA	NA	NA	NA	NA	TE_S2S_00499|TE_S2S-c52|ref_TYPE-1_TM3=RWFSD_TM7=DLTTK_R-TYPE_FSD_DxxxK_COG5524_Bacteriorhodopsin_schizorhodopsin_ASGARD
373	L373	MMETSP0989_DN27591_c4_g1_i2.p1_ref_TYPE-1_TM3_AYDTD_TM7_DLIAK_A-TYPE_DTD_DxxxK_na_Cryptophyceae_sp_CCMP2293_Cryptophyta_Cryptophyte_CCRs_confirmed_na_nearIdentity_na	YES	TYPE-1	A-TYPE	ALT-RHODOPSIN	AYDTD	DTD	DLIAK	DxxxK	Eukaryota	Cryptophyta	NA	NA	NA	NA	unknown	NA	NA	NA	NA	NA	AHH02128.1|ref_TYPE-1_TM3=RYESH_TM7=DILAK_R-TYPE_ESH_DxxxK_CbChR1_Chlamydomonas_bilatus-A_Viridiplantae_green_algae_Green_algal_CCRs_confirmed=CCR_nearIdentity=CCR_ref=doi_10_1038_nmeth_2836
374	L374	MMETSP0988_DN29393_c5_g1_i2.p1_ref_TYPE-1_TM3_AYDTD_TM7_DLIAK_A-TYPE_DTD_DxxxK_na_Cryptophyceae_sp_CCMP2293_Cryptophyta_Cryptophyte_CCRs_confirmed_na_nearIdentity_na	YES	TYPE-1	A-TYPE	ALT-RHODOPSIN	AYDTD	DTD	DLIAK	DxxxK	Eukaryota	Cryptophyta	NA	NA	NA	NA	unknown	NA	NA	NA	NA	NA	1KP_QXSZ_2042408.p1|ref_TYPE-1_TM3=RYGTH_TM7=DVPSK_R-TYPE_GTH_DxxxK_na_Mantoniella_squamata_CCAP_1965_1_Viridiplantae_green_algae_Prasinophyte_ACRs_confirmed=na_nearIdentity=na
375	L375	MMETSP1049_DN22190_c0_g1_i1.p1_ref_TYPE-1_TM3_KYDTD_TM7_DVLAK_K-TYPE_DTD_DxxxK_na_Proteomonas_sulcata_CCMP704_Cryptophyta_Cryptophyte_CCRs_confirmed_na_nearIdentity_na	YES	TYPE-1	K-TYPE	ALT-RHODOPSIN	KYDTD	DTD	DVLAK	DxxxK	Eukaryota	Cryptophyta	NA	NA	NA	NA	unknown	NA	NA	NA	NA	NA	MMETSP0046_DN14824_c0_g1_i1.p1|ref_TYPE-1_TM3=RTLTQ_TM7=DLLSK_R-TYPE_LTQ_DxxxK_na_Guillardia_theta_CCMP_2712_Cryptophyta_Cryptophyte_ACRs_confirmed=na_nearIdentity=na
376	L376	1KP_IRZA_2004243.p1_ref_TYPE-1_TM3_KYDTD_TM7_DVLAK_K-TYPE_DTD_DxxxK_na_Proteomonas_sulcata_Cryptophyta_Cryptophyte_CCRs_confirmed_na_nearIdentity_na	YES	TYPE-1	K-TYPE	ALT-RHODOPSIN	KYDTD	DTD	DVLAK	DxxxK	Eukaryota	Cryptophyta	NA	NA	NA	NA	unknown	NA	NA	NA	NA	NA	1KP_PRIQ_2002050.p1|ref_TYPE-1_TM3=RYESH_TM7=DIMSK_R-TYPE_ESH_DxxxK_na_Chlorococcum_oleofaciens_SAG_30_93_Viridiplantae_green_algae_Green_algal_CCRs_confirmed=na_nearIdentity=na
378	L378	MMETSP1049_DN22190_c0_g2_i1.p1_ref_TYPE-1_TM3_KYDTD_TM7_DVLAK_K-TYPE_DTD_DxxxK_na_Proteomonas_sulcata_CCMP704_Cryptophyta_Cryptophyte_CCRs_confirmed_na_nearIdentity_na	YES	TYPE-1	K-TYPE	ALT-RHODOPSIN	KYDTD	DTD	DVLAK	DxxxK	Eukaryota	Cryptophyta	NA	NA	NA	NA	unknown	NA	NA	NA	NA	NA	AM_5_00977|AM_5-c158|ref_TYPE-1_TM3=RWFSE_TM7=DFITK_R-TYPE_FSE_DxxxK_COG5524_Bacteriorhodopsin_schizorhodopsin_ASGARD
379	L379	MMETSP0798_DN22857_c0_g1_i1.p1_ref_TYPE-1_TM3_KYDTD_TM7_DVAAK_K-TYPE_DTD_DxxxK_na_Myrionecta_rubra_CCMP2563_Cryptophyta_Cryptophyte_CCRs_confirmed_na_nearIdentity_na	YES	TYPE-1	K-TYPE	ALT-RHODOPSIN	KYDTD	DTD	DVAAK	DxxxK	Eukaryota	Cryptophyta	NA	NA	NA	NA	unknown	NA	NA	NA	NA	NA	AHH02152.1|ref_TYPE-1_TM3=RYESH_TM7=DITSK_R-TYPE_ESH_DxxxK_BsChR1_Brachiomonas_submarina_Viridiplantae_green_algae_Green_algal_CCRs_confirmed=CCR_nearIdentity=CCR_ref=doi_10_1038_nmeth_2836
380	L380	MMETSP0799_DN21727_c0_g2_i1.p1_ref_TYPE-1_TM3_KYDTD_TM7_DVAAK_K-TYPE_DTD_DxxxK_na_Geminigera_cryophila_CCMP2564_Cryptophyta_Cryptophyte_CCRs_confirmed_na_nearIdentity_na	YES	TYPE-1	K-TYPE	ALT-RHODOPSIN	KYDTD	DTD	DVAAK	DxxxK	Eukaryota	Cryptophyta	NA	NA	NA	NA	unknown	NA	NA	NA	NA	NA	MMETSP0046_DN14824_c0_g1_i10.p1|ref_TYPE-1_TM3=RTLTQ_TM7=DLLSK_R-TYPE_LTQ_DxxxK_na_Guillardia_theta_CCMP_2712_Cryptophyta_Cryptophyte_ACRs_confirmed=na_nearIdentity=na
381	L381	MMETSP0799_DN21727_c0_g1_i1.p1_ref_TYPE-1_TM3_KYDTD_TM7_DVAAK_K-TYPE_DTD_DxxxK_na_Geminigera_cryophila_CCMP2564_Cryptophyta_Cryptophyte_CCRs_confirmed_na_nearIdentity_na	YES	TYPE-1	K-TYPE	ALT-RHODOPSIN	KYDTD	DTD	DVAAK	DxxxK	Eukaryota	Cryptophyta	NA	NA	NA	NA	unknown	NA	NA	NA	NA	NA	MMETSP0046_DN14824_c0_g1_i6.p1|ref_TYPE-1_TM3=RTLTQ_TM7=DLLSK_R-TYPE_LTQ_DxxxK_na_Guillardia_theta_CCMP_2712_Cryptophyta_Cryptophyte_ACRs_confirmed=na_nearIdentity=na
382	L382	1KP_IRZA_2004244.p1_ref_TYPE-1_TM3_KYDTD_TM7_DVLAK_K-TYPE_DTD_DxxxK_na_Proteomonas_sulcata_Cryptophyta_Cryptophyte_CCRs_confirmed_na_nearIdentity_na	YES	TYPE-1	K-TYPE	ALT-RHODOPSIN	KYDTD	DTD	DVLAK	DxxxK	Eukaryota	Cryptophyta	NA	NA	NA	NA	unknown	NA	NA	NA	NA	NA	AHH02097.1|ref_TYPE-1_TM3=RYESH_TM7=DLFAK_R-TYPE_ESH_DxxxK_na_Lobomonas_rostrata_Viridiplantae_green_algae_Green_algal_CCRs_confirmed=na_nearIdentity=na_ref=doi_10_1038_nmeth_2836
384	L384	MMETSP1356_DN21199_c0_g1_i1.p1_ref_TYPE-1_TM3_KYDTD_TM7_DVVAK_K-TYPE_DTD_DxxxK_na_Hemiselmis_viresens_PCC157_Cryptophyta_Cryptophyte_CCRs_confirmed_na_nearIdentity_na	YES	TYPE-1	K-TYPE	ALT-RHODOPSIN	KYDTD	DTD	DVVAK	DxxxK	Eukaryota	Cryptophyta	NA	NA	NA	NA	unknown	NA	NA	NA	NA	NA	AHH02114.1|ref_TYPE-1_TM3=RYESH_TM7=DLISK_R-TYPE_ESH_DxxxK_na_Carteria_crucifera_Viridiplantae_green_algae_Green_algal_CCRs_confirmed=na_nearIdentity=na_ref=doi_10_1038_nmeth_2836
385	L385	1KP_IRZA_2004242.p1_ref_TYPE-1_TM3_KYDTD_TM7_DVLAK_K-TYPE_DTD_DxxxK_na_Proteomonas_sulcata_Cryptophyta_Cryptophyte_CCRs_confirmed_na_nearIdentity_na	YES	TYPE-1	K-TYPE	ALT-RHODOPSIN	KYDTD	DTD	DVLAK	DxxxK	Eukaryota	Cryptophyta	NA	NA	NA	NA	unknown	NA	NA	NA	NA	NA	AHH02126.1|ref_TYPE-1_TM3=RYESK_TM7=DIIAK_R-TYPE_ESK_DxxxK_Chrimson_Chlamydomonas_noctigama_Viridiplantae_green_algae_Green_algal_CCRs_confirmed=CCR_nearIdentity=CCR_ref=doi_10_1038_nmeth_2836
386	L386	MMETSP0038_DN28302_c0_g1_i1.p1_ref_TYPE-1_TM3_RYDTD_TM7_DVGAK_R-TYPE_DTD_DxxxK_na_Cryptomonas_paramecium_CCAP977_2a_Cryptophyta_Cryptophyte_CCRs_confirmed_na_nearIdentity_na	YES	TYPE-1	R-TYPE	-	RYDTD	DTD	DVGAK	DxxxK	Eukaryota	Cryptophyta	NA	NA	NA	NA	unknown	NA	NA	NA	NA	NA	TNGK-Mahale-Deep-Cast-100m-SRR7053050-C360341-cds1|TNGK-Mahale-Deep-Cast-100m-SRR7053050-C360341|qry_TYPE-1_TM3=RYDSS_TM7=DLFAK_R-TYPE_DSS_DxxxK_TNGK-Mahale-Deep-Cast-100m-SRR7053050_FRESHWATER_METAGENOME
387	L387	MMETSP1355_DN9093_c0_g1_i1.p1_ref_TYPE-1_TM3_KYDTD_TM7_DVLAK_K-TYPE_DTD_DxxxK_na_Hemiselmis_tepida_CCMP443_Cryptophyta_Cryptophyte_CCRs_confirmed_na_nearIdentity_na	YES	TYPE-1	K-TYPE	ALT-RHODOPSIN	KYDTD	DTD	DVLAK	DxxxK	Eukaryota	Cryptophyta	NA	NA	NA	NA	unknown	NA	NA	NA	NA	NA	GAQ87305.1|ref_TYPE-1_TM3=RYETA_TM7=DIFAK_R-TYPE_ETA_DxxxK_na_Klebsormidium_nitens_Viridiplantae_green_algae_Other_green_algal_ChRs_confirmed=na_nearIdentity=na
388	L388	MMETSP1357_DN22821_c0_g1_i1.p2_ref_TYPE-1_TM3_KYDTD_TM7_DVVAK_K-TYPE_DTD_DxxxK_na_Hemiselmis_rufescens_PCC563_Cryptophyta_Cryptophyte_CCRs_confirmed_na_nearIdentity_na	YES	TYPE-1	K-TYPE	ALT-RHODOPSIN	KYDTD	DTD	DVVAK	DxxxK	Eukaryota	Cryptophyta	NA	NA	NA	NA	unknown	NA	NA	NA	NA	NA	MMETSP1047_DN29451_c0_g1_i1.p1|ref_TYPE-1_TM3=RYDTD_TM7=DLIAK_R-TYPE_DTD_DxxxK_na_Rhodomonas_salina_CCMP1319_Cryptophyta_Cryptophyte_CCRs_confirmed=na_nearIdentity=na
389	L389	MMETSP0043_DN21277_c0_g1_i1.p2_ref_TYPE-1_TM3_KYDTD_TM7_DVVAK_K-TYPE_DTD_DxxxK_na_Hemiselmis_andersenii_CCMP644_Cryptophyta_Cryptophyte_CCRs_confirmed_na_nearIdentity_na	YES	TYPE-1	K-TYPE	ALT-RHODOPSIN	KYDTD	DTD	DVVAK	DxxxK	Eukaryota	Cryptophyta	NA	NA	NA	NA	unknown	NA	NA	NA	NA	NA	MMETSP1047_DN29451_c0_g2_i1.p1|ref_TYPE-1_TM3=RYDTD_TM7=DLIAK_R-TYPE_DTD_DxxxK_na_Rhodomonas_salina_CCMP1319_Cryptophyta_Cryptophyte_CCRs_confirmed=na_nearIdentity=na
390	L390	MMETSP0038_DN49556_c0_g1_i1.p1_ref_TYPE-1_TM3_RYDTD_TM7_DVCAK_R-TYPE_DTD_DxxxK_na_Cryptomonas_paramecium_CCAP977_2a_Cryptophyta_Cryptophyte_CCRs_confirmed_na_nearIdentity_na	YES	TYPE-1	R-TYPE	-	RYDTD	DTD	DVCAK	DxxxK	Eukaryota	Cryptophyta	NA	NA	NA	NA	unknown	NA	NA	NA	NA	NA	TNGK-Mahale-Deep-Cast-10m-SRR7985618-C230051-cds3|TNGK-Mahale-Deep-Cast-10m-SRR7985618-C230051|qry_TYPE-1_TM3=RYDTT_TM7=DLFAK_R-TYPE_DTT_DxxxK_TNGK-Mahale-Deep-Cast-10m-SRR7985618_FRESHWATER_METAGENOME
391	L391	MMETSP0043_DN21277_c0_g2_i1.p2_ref_TYPE-1_TM3_KYDTD_TM7_DVVAK_K-TYPE_DTD_DxxxK_na_Hemiselmis_andersenii_CCMP644_Cryptophyta_Cryptophyte_CCRs_confirmed_na_nearIdentity_na	YES	TYPE-1	K-TYPE	ALT-RHODOPSIN	KYDTD	DTD	DVVAK	DxxxK	Eukaryota	Cryptophyta	NA	NA	NA	NA	unknown	NA	NA	NA	NA	NA	un_Tekir_02407|un_Tekir-c377|ref_TYPE-1_TM3=RWFSE_TM7=DLITK_R-TYPE_FSE_DxxxK_COG5524_Bacteriorhodopsin_schizorhodopsin_ASGARD
392	L392	MMETSP1041_DN19092_c0_g1_i2.p2_ref_TYPE-1_TM3_KYDTD_TM7_DVVAK_K-TYPE_DTD_DxxxK_na_Hemiselmis_andersenii_CCMP439_Cryptophyta_Cryptophyte_CCRs_confirmed_na_nearIdentity_na	YES	TYPE-1	K-TYPE	ALT-RHODOPSIN	KYDTD	DTD	DVVAK	DxxxK	Eukaryota	Cryptophyta	NA	NA	NA	NA	unknown	NA	NA	NA	NA	NA	1KP_BTFM_2045979.p1|ref_TYPE-1_TM3=RYETA_TM7=DLFAK_R-TYPE_ETA_DxxxK_na_Monomastix_opisthostigma_CCAC_0206_M2844_1_Viridiplantae_green_algae_Green_algal_CCRs_confirmed=na_nearIdentity=na
393	L393	MMETSP1041_DN19092_c0_g1_i1.p2_ref_TYPE-1_TM3_KYDTD_TM7_DVLAK_K-TYPE_DTD_DxxxK_na_Hemiselmis_andersenii_CCMP439_Cryptophyta_Cryptophyte_CCRs_confirmed_na_nearIdentity_na	YES	TYPE-1	K-TYPE	ALT-RHODOPSIN	KYDTD	DTD	DVLAK	DxxxK	Eukaryota	Cryptophyta	NA	NA	NA	NA	unknown	NA	NA	NA	NA	NA	MMETSP1102_DN12607_c0_g1_i1.p1|ref_TYPE-1_TM3=RYDTT_TM7=DLITK_R-TYPE_DTT_DxxxK_na_Geminigera_sp_Caron_Lab_Isolate_Cryptophyta_Cryptophyte_CCRs_confirmed=na_nearIdentity=na
[truncated: 1,415 more rows]
