# Supplementary material for: The Evolutionary Kaleidoscope of Rhodopsins
Source: mSystems. 2022 Sep 19;7(5):e00405-22. doi: 10.1128/msystems.00405-22 (PMC9601134; doi:10.1128/msystems.00405-22)
Supplement: TABLE S2 [file msystems.00405-22-s0003.xlsx]

## Sheet: Supplementary Table S2
Supplementary Table S2. Summary of ALT-Rhodopsins.
1	#	sequence number
2	Label_number	label number of sequences in alignments and raw trees
3	Label_description	detailed labels in phylogenetic trees
4	Reference	sequence is published reference?
5	Described before?	indicates whether this rhodopsin was described in previous studies
6	Orientation	type of rhodopsin according to membrane orientation
7	TYPE	type of rhodopsin according to first TM3 conserved amino acid
8	ALT-RHODOPSIN	indicates ALT-RHODOPSINS
9	TM3	TM3 conserved motif
10	TM3_small	TM3 abbreviated conserved motif (3 letters)
11	TM7	TM7 conserved motif
12	TM7_motif	TM7 abbreviated conserved motif
13	DOMAIN	Domain of life of organism encoding the rhodopsin
14	TAXONOMY_CONSENSUS	taxonomy - blue = high confidence, orange = low confidence, grey = unclassified
15	ENVIRONMENT	environment where the organism encoding the rhodopsin was recovered
16	CONTIG_OR_PROTEIN_ID	contig ID or Protein ID if sequence is from a protein database
17	CONTIG_LENGTH	contig length if applicable
18	CONTIG_GC	contig % GC content if applicable
19	NCLDV_probability	categories defined in the methods section based on the Viralrecall Score
20	Viralrecall score	Viralrecall score
21	num_ORFs	number of open reading frames identified in the contig
22	num_viralhits	number of hits to cog viral markers
23	num_pfamhits	number of hits to pfam viral markers
24	NCLDV_MARKERS	name of NCLDV-specific markers positively identified
25	DESCRIPTION	descriptive label for the sequence
#	Label_number	Label_description	Reference	Described before?	Orientation	TYPE	ALT-RHODOPSIN	TM3	TM3_small	TM7	TM7_motif	DOMAIN	TAXONOMY_CONSENSUS	ENVIRONMENT	CONTIG_OR_PROTEIN_ID	CONTIG_LENGTH	CONTIG_GC	NCLDV_probability	Viralrecall score	num_ORFs	num_viralhits	num_pfamhits	VIRALRECALL_MARKERS	DESCRIPTION
696	L696	CAMPEP_0180202194_CAMNT_0022157453_qry_TYPE-1_TM3_AYDTD_TM7_DLIAK_A-TYPE_DTD_DxxxK_NCGR_PEP_ID_MMETSP0987-20121128_7174_1_TAXON_ID_697907_ORGANISM_non_described_non_described_Strain_CCMP2293_LENGTH_388_DNA_ID_CAMNT_0022157453_DNA_START_122_DNA_END_1287_DNA_ORIENTATION_+_MMETSP	NO	NO	TYPE-1	A-TYPE	ALT-RHODOPSIN	AYDTD	DTD	DLIAK	DxxxK	Eukaryota	eukaryotic	NA	CAMNT_0022157453	NA	NA	unknown	NA	NA	NA	NA	NA	ERR3586678-C21079-cds1|ERR3586678-C21079|qry_TYPE-1_TM3=QYDTD_TM7=DVFAK_Q-TYPE_DTD_DxxxK_ERR3586678_fasta_fa_gbk_TARA_MARINE_METATRANSCRIPTOME
697	L697	CAMPEP_0180252732_CAMNT_0022221497_qry_TYPE-1_TM3_AYDTE_TM7_DIVTK_A-TYPE_DTE_DxxxK_NCGR_PEP_ID_MMETSP0987-20121128_39196_1_TAXON_ID_697907_ORGANISM_non_described_non_described_Strain_CCMP2293_LENGTH_386_DNA_ID_CAMNT_0022221497_DNA_START_175_DNA_END_1331_DNA_ORIENTATION_-_MMETSP	NO	NO	TYPE-1	A-TYPE	ALT-RHODOPSIN	AYDTE	DTE	DIVTK	DxxxK	Eukaryota	eukaryotic	NA	CAMNT_0022221497	NA	NA	unknown	NA	NA	NA	NA	NA	ERR3586678-C27792-cds1|ERR3586678-C27792|qry_TYPE-1_TM3=KYDTD_TM7=DVIAK_K-TYPE_DTD_DxxxK_ERR3586678_fasta_fa_gbk_TARA_MARINE_METATRANSCRIPTOME
371	L371	MMETSP0986_DN28181_c3_g1_i3.p1_ref_TYPE-1_TM3_AYDTD_TM7_DLIAK_A-TYPE_DTD_DxxxK_na_Cryptophyceae_sp_CCMP2293_Cryptophyta_Cryptophyte_CCRs_confirmed_na_nearIdentity_na	YES	YES	TYPE-1	A-TYPE	ALT-RHODOPSIN	AYDTD	DTD	DLIAK	DxxxK	Eukaryota	eukaryotic: Cryptophyta	NA	NA	NA	NA	unknown	NA	NA	NA	NA	NA	Montoje-130807-EF-SRR5818198-C18702-cds5|Montoje-130807-EF-SRR5818198-C18702|qry_TYPE-1_TM3=HYSTL_TM7=DLTSK_H-TYPE_STL_DxxxK_Montoje-130807-EF-SRR5818198_FRESHWATER_METAGENOME
372	L372	MMETSP0989_DN27591_c4_g1_i1.p1_ref_TYPE-1_TM3_AYDTD_TM7_DLIAK_A-TYPE_DTD_DxxxK_na_Cryptophyceae_sp_CCMP2293_Cryptophyta_Cryptophyte_CCRs_confirmed_na_nearIdentity_na	YES	YES	TYPE-1	A-TYPE	ALT-RHODOPSIN	AYDTD	DTD	DLIAK	DxxxK	Eukaryota	eukaryotic: Cryptophyta	NA	NA	NA	NA	unknown	NA	NA	NA	NA	NA	Montoje-140625-MF-SRR5818199-C4243-cds11|Montoje-140625-MF-SRR5818199-C4243|qry_TYPE-1_TM3=QYESN_TM7=DVMAK_Q-TYPE_ESN_DxxxK_Montoje-140625-MF-SRR5818199_FRESHWATER_METAGENOME
373	L373	MMETSP0989_DN27591_c4_g1_i2.p1_ref_TYPE-1_TM3_AYDTD_TM7_DLIAK_A-TYPE_DTD_DxxxK_na_Cryptophyceae_sp_CCMP2293_Cryptophyta_Cryptophyte_CCRs_confirmed_na_nearIdentity_na	YES	YES	TYPE-1	A-TYPE	ALT-RHODOPSIN	AYDTD	DTD	DLIAK	DxxxK	Eukaryota	eukaryotic: Cryptophyta	NA	NA	NA	NA	unknown	NA	NA	NA	NA	NA	Montoje-130207-XF-SRR5818194-C1850-cds5|Montoje-130207-XF-SRR5818194-C1850|qry_TYPE-1_TM3=EYDTV_TM7=AIISK_E-TYPE_DTV_AxxxK_Montoje-130207-XF-SRR5818194_FRESHWATER_METAGENOME
374	L374	MMETSP0988_DN29393_c5_g1_i2.p1_ref_TYPE-1_TM3_AYDTD_TM7_DLIAK_A-TYPE_DTD_DxxxK_na_Cryptophyceae_sp_CCMP2293_Cryptophyta_Cryptophyte_CCRs_confirmed_na_nearIdentity_na	YES	YES	TYPE-1	A-TYPE	ALT-RHODOPSIN	AYDTD	DTD	DLIAK	DxxxK	Eukaryota	eukaryotic: Cryptophyta	NA	NA	NA	NA	unknown	NA	NA	NA	NA	NA	Jr-28jun17-C2102-cds8|Jr-28jun17-C2102|qry_HELIO_TM3=HYESV_TM7=SLLAK_H-TYPE_ESV_SxxxK_Jr-28jun17_FRESHWATER_METAGENOME
396	L396	MMETSP0987_DN28648_c3_g1_i1.p1_ref_TYPE-1_TM3_AYDTD_TM7_DLIAK_A-TYPE_DTD_DxxxK_na_Cryptophyceae_sp_CCMP2293_Cryptophyta_Cryptophyte_CCRs_confirmed_na_nearIdentity_na	YES	YES	TYPE-1	A-TYPE	ALT-RHODOPSIN	AYDTD	DTD	DLIAK	DxxxK	Eukaryota	eukaryotic: Cryptophyta	NA	NA	NA	NA	unknown	NA	NA	NA	NA	NA	TYMEFLIES-ME18Aug2017-rr0027-SRR10955139-C773-cds8|TYMEFLIES-ME18Aug2017-rr0027-SRR10955139-C773|qry_TYPE-1_TM3=HHDTQ_TM7=DWVNK_H-TYPE_DTQ_DxxxK_TYMEFLIES-ME18Aug2017-rr0027-SRR10955139_FRESHWATER_METAGENOME
400	L400	MMETSP0988_DN29393_c5_g2_i2.p1_ref_TYPE-1_TM3_AYDTD_TM7_DLIAK_A-TYPE_DTD_DxxxK_na_Cryptophyceae_sp_CCMP2293_Cryptophyta_Cryptophyte_CCRs_confirmed_na_nearIdentity_na	YES	YES	TYPE-1	A-TYPE	ALT-RHODOPSIN	AYDTD	DTD	DLIAK	DxxxK	Eukaryota	eukaryotic: Cryptophyta	NA	NA	NA	NA	unknown	NA	NA	NA	NA	NA	GCA-000220375-C1-cds595|GCA-000220375-C1|qry_TYPE-1_TM3=WYDSA_TM7=PFFCK_W-TYPE_DSA_PxxxK_hypothetical_protein_GCA-000220375_d_Archaea_p_Nanohaloarchaeota_c_Nanosalinia_o_Nanosalinales_f_Nanosalinaceae_g_Nanosalina_s_Nanosalina_sp000220375_gbk_PROKARYOTIC_GENOME
404	L404	MMETSP0986_DN28181_c3_g1_i1.p1_ref_TYPE-1_TM3_AYDTD_TM7_DLIAK_A-TYPE_DTD_DxxxK_na_Cryptophyceae_sp_CCMP2293_Cryptophyta_Cryptophyte_CCRs_confirmed_na_nearIdentity_na	YES	YES	TYPE-1	A-TYPE	ALT-RHODOPSIN	AYDTD	DTD	DLIAK	DxxxK	Eukaryota	eukaryotic: Cryptophyta	NA	NA	NA	NA	unknown	NA	NA	NA	NA	NA	2025206003-8-C2-cds94|2025206003-8-C2|qry_TYPE-1_TM3=WYDSA_TM7=PFFCK_W-TYPE_DSA_PxxxK_hypothetical_protein_2025206003-8_d_Archaea_p_Nanohaloarchaeota_c_Nanosalinia_o_Nanosalinales_f_Nanosalinaceae_g_Nanosalinarum_s_Nanosalinarum_sp000220355_gbk_PROKARYOTIC_GENOME
407	L407	MMETSP0989_DN35240_c0_g1_i1.p1_ref_TYPE-1_TM3_AYDTE_TM7_DIVTK_A-TYPE_DTE_DxxxK_na_Cryptophyceae_sp_CCMP2293_Cryptophyta_Cryptophyte_CCRs_confirmed_na_nearIdentity_na	YES	YES	TYPE-1	A-TYPE	ALT-RHODOPSIN	AYDTE	DTE	DIVTK	DxxxK	Eukaryota	eukaryotic: Cryptophyta	NA	NA	NA	NA	unknown	NA	NA	NA	NA	NA	LFCJ01000050.1-cds42|LFCJ01000050.1|qry_TYPE-1_TM3=WYDSA_TM7=PFFCK_W-TYPE_DSA_PxxxK_B1-brine_gbk_HALOALKALIPHILIC_BRINE_METAGENOME
416	L416	MMETSP0986_DN30492_c0_g1_i1.p1_ref_TYPE-1_TM3_AYDTE_TM7_DIVTK_A-TYPE_DTE_DxxxK_na_Cryptophyceae_sp_CCMP2293_Cryptophyta_Cryptophyte_CCRs_confirmed_na_nearIdentity_na	YES	YES	TYPE-1	A-TYPE	ALT-RHODOPSIN	AYDTE	DTE	DIVTK	DxxxK	Eukaryota	eukaryotic: Cryptophyta	NA	NA	NA	NA	unknown	NA	NA	NA	NA	NA	3300000361-32-C10-cds39|3300000361-32-C10|qry_TYPE-1_TM3=WYDSA_TM7=PFFCK_W-TYPE_DSA_PxxxK_K04643_sop_sensory_rhodopsin_3300000361-32_d_Archaea_p_Nanohaloarchaeota_c_Nanosalinia_o_Nanosalinales_f_Nanosalinaceae_g_B1-Br10-U2g21_s_gbk_PROKARYOTIC_GENOME
418	L418	MMETSP0988_DN31888_c0_g1_i1.p1_ref_TYPE-1_TM3_AYDTE_TM7_DIVTK_A-TYPE_DTE_DxxxK_na_Cryptophyceae_sp_CCMP2293_Cryptophyta_Cryptophyte_CCRs_confirmed_na_nearIdentity_na	YES	YES	TYPE-1	A-TYPE	ALT-RHODOPSIN	AYDTE	DTE	DIVTK	DxxxK	Eukaryota	eukaryotic: Cryptophyta	NA	NA	NA	NA	unknown	NA	NA	NA	NA	NA	LFCJ01003466.1-cds12|LFCJ01003466.1|qry_TYPE-1_TM3=WYDSA_TM7=PFFCK_W-TYPE_DSA_PxxxK_B1-brine_gbk_HALOALKALIPHILIC_BRINE_METAGENOME
420	L420	MMETSP0987_DN31153_c0_g1_i1.p1_ref_TYPE-1_TM3_AYDTE_TM7_DIVTK_A-TYPE_DTE_DxxxK_na_Cryptophyceae_sp_CCMP2293_Cryptophyta_Cryptophyte_CCRs_confirmed_na_nearIdentity_na	YES	YES	TYPE-1	A-TYPE	ALT-RHODOPSIN	AYDTE	DTE	DIVTK	DxxxK	Eukaryota	eukaryotic: Cryptophyta	NA	NA	NA	NA	unknown	NA	NA	NA	NA	NA	GCA-001563905-C2-cds1|GCA-001563905-C2|qry_TYPE-1_TM3=WYDSA_TM7=PFFCK_W-TYPE_DSA_PxxxK_K04643_sop_sensory_rhodopsin_GCA-001563905_d_Archaea_p_Nanohaloarchaeota_c_Nanosalinia_o_Nanosalinales_f_Nanosalinaceae_g_B1-Br10-U2g19_s_B1-Br10-U2g19_sp001563905_gbk_PROKARYOTIC_GENOME
447	L447	MMETSP0986_DN28181_c3_g1_i2.p1_ref_TYPE-1_TM3_AYDTD_TM7_DLIAK_A-TYPE_DTD_DxxxK_na_Cryptophyceae_sp_CCMP2293_Cryptophyta_Cryptophyte_CCRs_confirmed_na_nearIdentity_na	YES	YES	TYPE-1	A-TYPE	ALT-RHODOPSIN	AYDTD	DTD	DLIAK	DxxxK	Eukaryota	eukaryotic: Cryptophyta	NA	NA	NA	NA	unknown	NA	NA	NA	NA	NA	GCF-001905095-C65-cds15|GCF-001905095-C65|qry_TYPE-1_TM3=HYDTS_TM7=SALMK_H-TYPE_DTS_SxxxK_K04641_bop_bacteriorhodopsin_GCF-001905095_d_Bacteria_p_Actinobacteriota_c_Actinomycetia_o_Mycobacteriales_f_Micromonosporaceae_g_Micromonospora_s_Micromonospora_sp001905095_gbk_PROKARYOTIC_GENOME
515	L515	KAA0157615.1_ref_TYPE-1_TM3_DYDLD_TM7_DIVCK_D-TYPE_DLD_DxxxK_na_Cafeteria_roenbergensis_Stramenopiles_Bicosoecida_na_confirmed_na_nearIdentity_na	YES	YES	TYPE-1	D-TYPE	ALT-RHODOPSIN	DYDLD	DLD	DIVCK	DxxxK	Eukaryota	eukaryotic: Stramenopiles_Bicosoecida	NA	NA	NA	NA	unknown	NA	NA	NA	NA	NA	GCF-001006285-C9-cds15|GCF-001006285-C9|qry_TYPE-1_TM3=IYDII_TM7=PTIYK_I-TYPE_DII_PxxxK_hypothetical_protein_GCF-001006285_d_Bacteria_p_FirmicutesA_c_Clostridia_o_Peptostreptococcales_f_Peptostreptococcaceae_g_Paraclostridium_s_Paraclostridium_benzoelyticum_gbk_PROKARYOTIC_GENOME
812	L812	Montoje-130207-XF-SRR5818194-C1850-cds5_Montoje-130207-XF-SRR5818194-C1850_qry_TYPE-1_TM3_EYDTV_TM7_AIISK_E-TYPE_DTV_AxxxK_Montoje-130207-XF-SRR5818194_FRESHWATER_METAGENOME	NO	NO	TYPE-1	E-TYPE	ALT-RHODOPSIN	EYDTV	DTV	AIISK	AxxxK	unknown	NCLDV_medium	FRESHWATER	Montoje-130207-XF-SRR5818194-C1850	22417	43.09	NCLDV_medium	2.69909	24	8	6	A32:296.4	HRS-ES10-C152010-cds2|HRS-ES10-C152010|qry_TYPE-1_TM3=HYSTL_TM7=DLTSK_H-TYPE_STL_DxxxK_FRESHWATER_HIRES_UNBINNED_CONTIGS_rhodopsin-contigs-from-unbinned-hires_gbk_FRESHWATER_HIRES_UNBINNED_CONTIGS
813	L813	Montoje-140807-MF-SRR5818197-C28316-cds5_Montoje-140807-MF-SRR5818197-C28316_qry_TYPE-1_TM3_EYDTV_TM7_AIISK_E-TYPE_DTV_AxxxK_Montoje-140807-MF-SRR5818197_FRESHWATER_METAGENOME	NO	NO	TYPE-1	E-TYPE	ALT-RHODOPSIN	EYDTV	DTV	AIISK	AxxxK	unknown	unclassified	FRESHWATER	Montoje-140807-MF-SRR5818197-C28316	3561	41.34	unknown	NA	NA	NA	NA	NA	HRS-ES11-C154181-cds2|HRS-ES11-C154181|qry_TYPE-1_TM3=HYSTL_TM7=DFTSK_H-TYPE_STL_DxxxK_FRESHWATER_HIRES_UNBINNED_CONTIGS_rhodopsin-contigs-from-unbinned-hires_gbk_FRESHWATER_HIRES_UNBINNED_CONTIGS
819	L819	Motosu-5m-C12711-cds4_Motosu-5m-C12711_qry_TYPE-1_TM3_EYDTV_TM7_AIIAK_E-TYPE_DTV_AxxxK_Motosu-5m_FRESHWATER_METAGENOME	NO	NO	TYPE-1	E-TYPE	ALT-RHODOPSIN	EYDTV	DTV	AIIAK	AxxxK	unknown	unclassified	FRESHWATER	Motosu-5m-C12711	2173	37.92	unknown	NA	NA	NA	NA	NA	HRS-ES2-C529114-cds1|HRS-ES2-C529114|qry_TYPE-1_TM3=HYSTL_TM7=DFTSK_H-TYPE_STL_DxxxK_FRESHWATER_HIRES_UNBINNED_CONTIGS_rhodopsin-contigs-from-unbinned-hires_gbk_FRESHWATER_HIRES_UNBINNED_CONTIGS
305	L305	MMETSP1101_DN48877_c0_g1_i1.p1_ref_TYPE-1_TM3_EYDTD_TM7_DVVVK_E-TYPE_DTD_DxxxK_na_Rhodomonas_abbreviata_Caron_Lab_Isolate_Cryptophyta_Cryptophyte_CCRs_confirmed_na_nearIdentity_na	YES	YES	TYPE-1	E-TYPE	ALT-RHODOPSIN	EYDTD	DTD	DVVVK	DxxxK	Eukaryota	eukaryotic: Cryptophyta	NA	NA	NA	NA	unknown	NA	NA	NA	NA	NA	RH-23may17-C46214-cds4|RH-23may17-C46214|qry_TYPE-1_TM3=HYATL_TM7=DFTSK_H-TYPE_ATL_DxxxK_RH-23may17_FRESHWATER_METAGENOME
693	L693	A0A3N1A561_9ACTN_qry_TYPE-1_TM3_HYDTS_TM7_SALMK_H-TYPE_DTS_SxxxK_A0A3N1A561_9ACTN_Bacteriorhodopsin_Micromonospora_sp_Llam0_Bacteria_Actinobacteria_Micromonosporales_Micromonosporaceae_Micromonospora_unclassified_Micromonospora_Micromonospora_sp_Llam0_UNIPROT_BACTERIA_	NO	NO	TYPE-1	H-TYPE	ALT-RHODOPSIN	HYDTS	DTS	SALMK	SxxxK	Bacteria	bacterial: p_Actinobacteriota	NA	NA	NA	NA	unknown	NA	NA	NA	NA	NA	UppL3-bin-807-C770-cds2|UppL3-bin-807-C770|qry_TYPE-1_TM3=HYSTL_TM7=DFTSK_H-TYPE_STL_DxxxK_hypothetical_protein_UppL3-bin-807_d_Bacteria_p_Verrucomicrobiota_c_Verrucomicrobiae_o_Pedosphaerales_f_UBA9464_g_SXXZ01_s_gbk_PROKARYOTIC_GENOME
710	L710	A0A562IFJ8_MICOL_qry_TYPE-1_TM3_HYDTS_TM7_SALMK_H-TYPE_DTS_SxxxK_A0A562IFJ8_MICOL_Bacteriorhodopsin_Micromonospora_olivasterospora_Bacteria_Actinobacteria_Micromonosporales_Micromonosporaceae_Micromonospora_Micromonospora_olivasterospora_UNIPROT_BACTERIA_	NO	NO	TYPE-1	H-TYPE	ALT-RHODOPSIN	HYDTS	DTS	SALMK	SxxxK	Bacteria	bacterial: p_Actinobacteriota	NA	NA	NA	NA	unknown	NA	NA	NA	NA	NA	ERR3586689-C58083-cds2|ERR3586689-C58083|qry_TYPE-1_TM3=HYDTD_TM7=DLIAK_H-TYPE_DTD_DxxxK_ERR3586689_fasta_fa_gbk_TARA_MARINE_METATRANSCRIPTOME
749	L749	RE-26jul17-C278408-cds1_RE-26jul17-C278408_qry_HELIO_TM3_HYESV_TM7_SLTAK_H-TYPE_ESV_SxxxK_RE-26jul17_FRESHWATER_METAGENOME	NO	NO	HELIO	H-TYPE	ALT-RHODOPSIN	HYESV	ESV	SLTAK	SxxxK	unknown	bacterial: p_Actinobacteriota	FRESHWATER	RE-26jul17-C278408	1368	55.92	unknown	NA	NA	NA	NA	NA	ERR3586718-C18063-cds1|ERR3586718-C18063|qry_TYPE-1_TM3=HYDTD_TM7=DLIAK_H-TYPE_DTD_DxxxK_ERR3586718_fasta_fa_gbk_TARA_MARINE_METATRANSCRIPTOME
884	L884	GCF-001905095-C65-cds15_GCF-001905095-C65_qry_TYPE-1_TM3_HYDTS_TM7_SALMK_H-TYPE_DTS_SxxxK_K04641_bop_bacteriorhodopsin_GCF-001905095_d_Bacteria_p_Actinobacteriota_c_Actinomycetia_o_Mycobacteriales_f_Micromonosporaceae_g_Micromonospora_s_Micromonospora_sp001905095_gbk_PROKARYOTIC_GENOME	NO	NO	TYPE-1	H-TYPE	ALT-RHODOPSIN	HYDTS	DTS	SALMK	SxxxK	Bacteria	bacterial: p_Actinobacteriota	PROKARYOTIC_GENOME	GCF-001905095-C65	40638	69.01	non-NCLDV	-5.56631	27	4	17	-	HcKCR1 Hyphochytrium catenoides_Stramenopiles
898	L898	GCF-003751085-C2-cds1099_GCF-003751085-C2_qry_TYPE-1_TM3_HYDTS_TM7_SALMK_H-TYPE_DTS_SxxxK_K04641_bop_bacteriorhodopsin_GCF-003751085_d_Bacteria_p_Actinobacteriota_c_Actinomycetia_o_Mycobacteriales_f_Micromonosporaceae_g_Micromonospora_s_Micromonospora_sp003751085_gbk_PROKARYOTIC_GENOME	NO	NO	TYPE-1	H-TYPE	ALT-RHODOPSIN	HYDTS	DTS	SALMK	SxxxK	Bacteria	bacterial: p_Actinobacteriota	PROKARYOTIC_GENOME	GCF-003751085-C2	2669580	70.42	non-NCLDV	-6.94511	2495	421	1777	RNAPL:382.5,RNAPS:329.4	TARA_ARC_108_MAG_00312_000000007661-cds10289|TARA_ARC_108_MAG_00312_000000007661|qry_TYPE-1_TM3=QYDTD_TM7=DVFAK_Q-TYPE_DTD_DxxxK_UniRef90_L1IBI6_TARA_ARC_108_MAG_00312_000000007661_+_271_2_106e-71_3_802_1757_802_802_948_948_147_147_1063_1063_1188_1188_126_126_1296_1296_1757_1757_462_462_SMAG=TARA_ARC_108_MAG_00312_taxid=46946_Geminigera_Eukaryota_Cryptophyceae_Pyrenomonadales_Geminigeraceae_Gemin…
882	L882	GCA-003021505-C132-cds9_GCA-003021505-C132_qry_TYPE-1_TM3_HYDTD_TM7_DFIAK_H-TYPE_DTD_DxxxK_K04641_bop_bacteriorhodopsin_GCA-003021505_d_Bacteria_p_Cyanobacteria_c_Cyanobacteriia_o_Cyanobacteriales_f_Rubidibacteraceae_g_QS-4-48-99_s_QS-4-48-99_sp003021505_gbk_PROKARYOTIC_GENOME	NO	NO	TYPE-1	H-TYPE	ALT-RHODOPSIN	HYDTD	DTD	DFIAK	DxxxK	Bacteria	bacterial: p_Cyanobacteria	PROKARYOTIC_GENOME	GCA-003021505-C132	8273	46.74	non-NCLDV	-4.21546	9	4	8	-	TYMEFLIES-ME13Sep2012-rr0079-SRR10955548-C233858-cds1|TYMEFLIES-ME13Sep2012-rr0079-SRR10955548-C233858|qry_TYPE-1_TM3=YYDSA_TM7=PILCK_Y-TYPE_DSA_PxxxK_TYMEFLIES-ME13Sep2012-rr0079-SRR10955548_FRESHWATER_METAGENOME
952	L952	HRS-EL10-C224778-cds1_HRS-EL10-C224778_qry_TYPE-1_TM3_HYSTL_TM7_DFTSK_H-TYPE_STL_DxxxK_FRESHWATER_HIRES_UNBINNED_CONTIGS_rhodopsin-contigs-from-unbinned-hires_gbk	NO	NO	TYPE-1	H-TYPE	ALT-RHODOPSIN	HYSTL	STL	DFTSK	DxxxK	unknown	bacterial: p_Cyanobacteria	FRESHWATER	HRS-EL10-C224778	805	38.88	unknown	NA	NA	NA	NA	NA	MMETSP0988_DN29393_c5_g1_i2.p1|ref_TYPE-1_TM3=AYDTD_TM7=DLIAK_A-TYPE_DTD_DxxxK_na_Cryptophyceae_sp_CCMP2293_Cryptophyta_Cryptophyte_CCRs_confirmed=na_nearIdentity=na
1001	L1001	RH-14apr17-C1466176-cds1_RH-14apr17-C1466176_qry_TYPE-1_TM3_HYSTL_TM7_DFTSK_H-TYPE_STL_DxxxK_RH-14apr17_FRESHWATER_METAGENOME	NO	NO	TYPE-1	H-TYPE	ALT-RHODOPSIN	HYSTL	STL	DFTSK	DxxxK	unknown	bacterial: p_Cyanobacteria	FRESHWATER	RH-14apr17-C1466176	594	47.31	unknown	NA	NA	NA	NA	NA	CAMPEP_0172127820|CAMNT_0012793179|qry_TYPE-1_TM3=KYDTV_TM7=DIIAK_K-TYPE_DTV_DxxxK_NCGR_PEP_ID=MMETSP1047-20130122_18570_1_TAXON_ID=52970_ORGANISM=Rhodomonas_salina_Strain_CCMP1319_LENGTH=262_DNA_ID=CAMNT_0012793179_DNA_START=1_DNA_END=785_DNA_ORIENTATION=+_MMETSP
765	L765	HRS-EL12-C102012-cds1_HRS-EL12-C102012_qry_HELIO_TM3_HYESA_TM7_SALAK_H-TYPE_ESA_SxxxK_FRESHWATER_HIRES_UNBINNED_CONTIGS_rhodopsin-contigs-from-unbinned-hires_gbk	NO	NO	HELIO	H-TYPE	ALT-RHODOPSIN	HYESA	ESA	SALAK	SxxxK	unknown	bacterial: p_Proteobacteria	FRESHWATER	HRS-EL12-C102012	1006	43.04	unknown	NA	NA	NA	NA	NA	ERR3586801-C23451-cds1|ERR3586801-C23451|qry_TYPE-1_TM3=SYDTE_TM7=DFINK_S-TYPE_DTE_DxxxK_ERR3586801_fasta_fa_gbk_TARA_MARINE_METATRANSCRIPTOME
782	L782	RE-15aug16-C798-cds26_RE-15aug16-C798_qry_TYPE-1_TM3_HYDTQ_TM7_DWVNK_H-TYPE_DTQ_DxxxK_RE-15aug16_FRESHWATER_METAGENOME	NO	NO	TYPE-1	H-TYPE	ALT-RHODOPSIN	HYDTQ	DTQ	DWVNK	DxxxK	Bacteria	bacterial: p_Proteobacteria	FRESHWATER	RE-15aug16-C798	41320	54.46	non-NCLDV	-4.92196	30	12	24	-	ERR3587117-C12662-cds1|ERR3587117-C12662|qry_TYPE-1_TM3=KYDTD_TM7=DVLAK_K-TYPE_DTD_DxxxK_ERR3587117_fasta_fa_gbk_TARA_MARINE_METATRANSCRIPTOME
783	L783	Loclat-bin-11545-C98-cds1_Loclat-bin-11545-C98_qry_TYPE-1_TM3_HYDTQ_TM7_DWVNK_H-TYPE_DTQ_DxxxK_K04643_sop_sensory_rhodopsin_Loclat-bin-11545_d_Bacteria_p_Proteobacteria_c_Alphaproteobacteria_o_f_g_s_gbk_PROKARYOTIC_GENOME	NO	NO	TYPE-1	H-TYPE	ALT-RHODOPSIN	HYDTQ	DTQ	DWVNK	DxxxK	Bacteria	bacterial: p_Proteobacteria	PROKARYOTIC_GENOME	Loclat-bin-11545-C98	5016	56.7	non-NCLDV	-0.283067	5	4	4	-	ERR3587117-C25772-cds1|ERR3587117-C25772|qry_TYPE-1_TM3=HYDTD_TM7=DLIAK_H-TYPE_DTD_DxxxK_ERR3587117_fasta_fa_gbk_TARA_MARINE_METATRANSCRIPTOME
787	L787	TYMEFLIES-ME11Sep2014-rr0078-SRR12658710-C2422-cds8_TYMEFLIES-ME11Sep2014-rr0078-SRR12658710-C2422_qry_TYPE-1_TM3_HHDTQ_TM7_DWVNK_H-TYPE_DTQ_DxxxK_TYMEFLIES-ME11Sep2014-rr0078-SRR12658710_FRESHWATER_METAGENOME	NO	NO	TYPE-1	H-TYPE	ALT-RHODOPSIN	HHDTQ	DTQ	DWVNK	DxxxK	Bacteria	bacterial: p_Proteobacteria	FRESHWATER	TYMEFLIES-ME11Sep2014-rr0078-SRR12658710-C2422	25720	53.48	non-NCLDV	-3.82911	17	8	13	-	ERR3587120-C51369-cds2|ERR3587120-C51369|qry_TYPE-1_TM3=SYDTE_TM7=DFINK_S-TYPE_DTE_DxxxK_ERR3587120_fasta_fa_gbk_TARA_MARINE_METATRANSCRIPTOME
788	L788	TYMEFLIES-ME13Sep2014-rr0020-SRR11637951-C34461-cds2_TYMEFLIES-ME13Sep2014-rr0020-SRR11637951-C34461_qry_TYPE-1_TM3_HHDTQ_TM7_DWVNK_H-TYPE_DTQ_DxxxK_TYMEFLIES-ME13Sep2014-rr0020-SRR11637951_FRESHWATER_METAGENOME	NO	NO	TYPE-1	H-TYPE	ALT-RHODOPSIN	HHDTQ	DTQ	DWVNK	DxxxK	unknown	bacterial: p_Proteobacteria	FRESHWATER	TYMEFLIES-ME13Sep2014-rr0020-SRR11637951-C34461	4305	56.61	unknown	NA	NA	NA	NA	NA	ERR3587137-C72806-cds1|ERR3587137-C72806|qry_TYPE-1_TM3=SYDTE_TM7=DFLNK_S-TYPE_DTE_DxxxK_ERR3587137_fasta_fa_gbk_TARA_MARINE_METATRANSCRIPTOME
789	L789	TYMEFLIES-ME18Aug2017-rr0027-SRR10955139-C773-cds8_TYMEFLIES-ME18Aug2017-rr0027-SRR10955139-C773_qry_TYPE-1_TM3_HHDTQ_TM7_DWVNK_H-TYPE_DTQ_DxxxK_TYMEFLIES-ME18Aug2017-rr0027-SRR10955139_FRESHWATER_METAGENOME	NO	NO	TYPE-1	H-TYPE	ALT-RHODOPSIN	HHDTQ	DTQ	DWVNK	DxxxK	Bacteria	bacterial: p_Proteobacteria	FRESHWATER	TYMEFLIES-ME18Aug2017-rr0027-SRR10955139-C773	40343	53.62	non-NCLDV	-3.2586	26	12	20	-	ERR3587152-C14905-cds1|ERR3587152-C14905|qry_TYPE-1_TM3=KYDTD_TM7=DVLAK_K-TYPE_DTD_DxxxK_ERR3587152_fasta_fa_gbk_TARA_MARINE_METATRANSCRIPTOME
792	L792	TYMEFLIES-ME07Sep2017-rr0141-SRR12658723-C35441-cds3_TYMEFLIES-ME07Sep2017-rr0141-SRR12658723-C35441_qry_TYPE-1_TM3_HHDTQ_TM7_DWVNK_H-TYPE_DTQ_DxxxK_TYMEFLIES-ME07Sep2017-rr0141-SRR12658723_FRESHWATER_METAGENOME	NO	NO	TYPE-1	H-TYPE	ALT-RHODOPSIN	HHDTQ	DTQ	DWVNK	DxxxK	Bacteria	bacterial: p_Proteobacteria	FRESHWATER	TYMEFLIES-ME07Sep2017-rr0141-SRR12658723-C35441	5174	54.08	non-NCLDV	-2.61066	5	3	4	-	ERR3587179-C11822-cds2|ERR3587179-C11822|qry_TYPE-1_TM3=HYDTD_TM7=DLIAK_H-TYPE_DTD_DxxxK_ERR3587179_fasta_fa_gbk_TARA_MARINE_METATRANSCRIPTOME
978	L978	UppL3-bin-807-C770-cds2_UppL3-bin-807-C770_qry_TYPE-1_TM3_HYSTL_TM7_DFTSK_H-TYPE_STL_DxxxK_hypothetical_protein_UppL3-bin-807_d_Bacteria_p_Verrucomicrobiota_c_Verrucomicrobiae_o_Pedosphaerales_f_UBA9464_g_SXXZ01_s_gbk_PROKARYOTIC_GENOME	NO	NO	TYPE-1	H-TYPE	ALT-RHODOPSIN	HYSTL	STL	DFTSK	DxxxK	Bacteria	bacterial: p_Verrucomicrobiota	PROKARYOTIC_GENOME	UppL3-bin-807-C770	1890	49.47	unknown	NA	NA	NA	NA	NA	MMETSP1043_DN19538_c0_g1_i2.p1|ref_TYPE-1_TM3=KYDTD_TM7=DVLAK_K-TYPE_DTD_DxxxK_na_Hemiselmis_andersenii_CCMP441_Cryptophyta_Cryptophyte_CCRs_confirmed=na_nearIdentity=na
700	L700	A0A6U2UIH6_9CRYP_qry_TYPE-1_TM3_HYDTL_TM7_DIISK_H-TYPE_DTL_DxxxK_A0A6U2UIH6_9CRYP_Uncharacterized_protein_Hemiselmis_rufescens_Eukaryota_Cryptophyceae_Cryptomonadales_Hemiselmidaceae_Hemiselmis_Hemiselmis_rufescens_UNIPROT_EUKARYOTE_	NO	NO	TYPE-1	H-TYPE	ALT-RHODOPSIN	HYDTL	DTL	DIISK	DxxxK	Eukaryota	eukaryotic: Cryptophyta	NA	NA	NA	NA	unknown	NA	NA	NA	NA	NA	ERR3586678-C69471-cds1|ERR3586678-C69471|qry_TYPE-1_TM3=HYDTC_TM7=DLVAK_H-TYPE_DTC_DxxxK_ERR3586678_fasta_fa_gbk_TARA_MARINE_METATRANSCRIPTOME
713	L713	CAMPEP_0173468490_CAMNT_0014436711_qry_TYPE-1_TM3_HYDTL_TM7_DIVAK_H-TYPE_DTL_DxxxK_NCGR_PEP_ID_MMETSP1357-20121228_76878_1_TAXON_ID_77926_ORGANISM_Hemiselmis_rufescens_Strain_PCC563_LENGTH_212_DNA_ID_CAMNT_0014436711_DNA_START_1_DNA_END_639_DNA_ORIENTATION_+_MMETSP	NO	NO	TYPE-1	H-TYPE	ALT-RHODOPSIN	HYDTL	DTL	DIVAK	DxxxK	Eukaryota	eukaryotic: Cryptophyta	NA	CAMNT_0014436711	NA	NA	unknown	NA	NA	NA	NA	NA	ERR3586689-C80288-cds1|ERR3586689-C80288|qry_TYPE-1_TM3=HFDSS_TM7=DLVGK_H-TYPE_DSS_DxxxK_ERR3586689_fasta_fa_gbk_TARA_MARINE_METATRANSCRIPTOME
715	L715	Q2QCJ2_9CRYP_qry_TYPE-1_TM3_HYDTN_TM7_DVIAK_H-TYPE_DTN_DxxxK_Q2QCJ2_9CRYP_Opsin_Cryptomonas_sp_S2_Eukaryota_Cryptophyceae_Cryptomonadales_Cryptomonadaceae_Cryptomonas_unclassified_Cryptomonas_Cryptomonas_sp_S2_UNIPROT_EUKARYOTE_	NO	NO	TYPE-1	H-TYPE	ALT-RHODOPSIN	HYDTN	DTN	DVIAK	DxxxK	Eukaryota	eukaryotic: Cryptophyta	NA	NA	NA	NA	unknown	NA	NA	NA	NA	NA	ERR3586691-C26958-cds1|ERR3586691-C26958|qry_TYPE-1_TM3=HYDTD_TM7=DLIAK_H-TYPE_DTD_DxxxK_ERR3586691_fasta_fa_gbk_TARA_MARINE_METATRANSCRIPTOME
718	L718	TARA_ARC_108_MAG_00312_000000006935-cds10311_TARA_ARC_108_MAG_00312_000000006935_qry_TYPE-1_TM3_HYDTD_TM7_DLIAK_H-TYPE_DTD_DxxxK_UniRef90_L1J9S4_TARA_ARC_108_MAG_00312_000000006935_+_458_1_074e-127_2_5738_7110_5738_5738_6025_6025_288_288_6700_6709_7110_7110_411_402_SMAG_TARA_ARC_108_MAG_00312_taxid_46946_Geminigera_Eukaryota_Cryptophyceae_Pyrenomonadales_Geminigeraceae_Geminigera_MARINE_EUKARYOTI…	NO	NO	TYPE-1	H-TYPE	ALT-RHODOPSIN	HYDTD	DTD	DLIAK	DxxxK	Eukaryota	eukaryotic: Cryptophyta	NA	TARA_ARC_108_MAG_00312_000000006935	NA	NA	unknown	NA	NA	NA	NA	NA	ERR3586696-C81056-cds1|ERR3586696-C81056|qry_TYPE-1_TM3=HYDTD_TM7=DLIAK_H-TYPE_DTD_DxxxK_ERR3586696_fasta_fa_gbk_TARA_MARINE_METATRANSCRIPTOME
722	L722	CAMPEP_0172181600_CAMNT_0012854913_qry_TYPE-1_TM3_HYDTN_TM7_DVVAK_H-TYPE_DTN_DxxxK_NCGR_PEP_ID_MMETSP1050-20130122_17914_1_TAXON_ID_233186_ORGANISM_Cryptomonas_curvata_Strain_CCAP979_52_LENGTH_375_DNA_ID_CAMNT_0012854913_DNA_START_13_DNA_END_1134_DNA_ORIENTATION_-_MMETSP	NO	NO	TYPE-1	H-TYPE	ALT-RHODOPSIN	HYDTN	DTN	DVVAK	DxxxK	Eukaryota	eukaryotic: Cryptophyta	NA	CAMNT_0012854913	NA	NA	unknown	NA	NA	NA	NA	NA	ERR3586700-C55040-cds2|ERR3586700-C55040|qry_TYPE-1_TM3=HYDTD_TM7=DLIAK_H-TYPE_DTD_DxxxK_ERR3586700_fasta_fa_gbk_TARA_MARINE_METATRANSCRIPTOME
714	L714	A0A6G1I320_9PEZI_qry_TYPE-1_TM3_HYDTQ_TM7_DLLAK_H-TYPE_DTQ_DxxxK_A0A6G1I320_9PEZI_Family_A_G_protein-coupled_receptor-like_protein_Trichodelitschia_bisporula_Eukaryota_Fungi_Dikarya_Ascomycota_Pezizomycotina_Dothideomycetes_Dothideomycetes_incertae_sedis_Phaeotrichales_Phaeotrichaceae_Trichodelitschia_Trichodelitschia_bisporula_UNIPROT_EUKARYOTE_	NO	NO	TYPE-1	H-TYPE	ALT-RHODOPSIN	HYDTQ	DTQ	DLLAK	DxxxK	Eukaryota	eukaryotic: Fungi	NA	NA	NA	NA	unknown	NA	NA	NA	NA	NA	ERR3586691-C15285-cds1|ERR3586691-C15285|qry_TYPE-1_TM3=HYDTD_TM7=DLIAK_H-TYPE_DTD_DxxxK_ERR3586691_fasta_fa_gbk_TARA_MARINE_METATRANSCRIPTOME
924	L924	TYMEFLIES-ME27Jul2012-rr0045-SRR10955150-C425-cds58_TYMEFLIES-ME27Jul2012-rr0045-SRR10955150-C425_qry_TYPE-1_TM3_HYATL_TM7_DFTSK_H-TYPE_ATL_DxxxK_TYMEFLIES-ME27Jul2012-rr0045-SRR10955150_FRESHWATER_METAGENOME	NO	NO	TYPE-1	H-TYPE	ALT-RHODOPSIN	HYATL	ATL	DFTSK	DxxxK	unknown	NCLDV_high	FRESHWATER	TYMEFLIES-ME27Jul2012-rr0045-SRR10955150-C425	59410	38.02	NCLDV_high	9.61273	60	56	33	mcp:244.0,mRNAc:441.0	A0A6U3QJW5_9CRYP|qry_TYPE-1_TM3=KYDTD_TM7=DVLAK_K-TYPE_DTD_DxxxK_A0A6U3QJW5_9CRYP_Uncharacterized_protein_Proteomonas_sulcata_Eukaryota_Cryptophyceae_Pyrenomonadales_Geminigeraceae_Proteomonas_Proteomonas_sulcata_UNIPROT_EUKARYOTE_
929	L929	HRSG-E10-C8651-cds4_HRSG-E10-C8651_qry_TYPE-1_TM3_HYATL_TM7_DFTSK_H-TYPE_ATL_DxxxK_FRESHWATER_HIRES_UNBINNED_CONTIGS_rhodopsin-contigs-from-unbinned-hires_gbk	NO	NO	TYPE-1	H-TYPE	ALT-RHODOPSIN	HYATL	ATL	DFTSK	DxxxK	unknown	NCLDV_high	FRESHWATER	HRSG-E10-C8651	5738	40.78	NCLDV_high	6.23867	6	4	3	-	L1J0E6_GUITC|qry_TYPE-1_TM3=KYDTD_TM7=DVAAK_K-TYPE_DTD_DxxxK_L1J0E6_GUITC_Uncharacterized_protein_Guillardia_theta_Eukaryota_Cryptophyceae_Pyrenomonadales_Geminigeraceae_Guillardia_Guillardia_theta_UNIPROT_EUKARYOTE_
931	L931	RH-23may17-C46214-cds4_RH-23may17-C46214_qry_TYPE-1_TM3_HYATL_TM7_DFTSK_H-TYPE_ATL_DxxxK_RH-23may17_FRESHWATER_METAGENOME	NO	NO	TYPE-1	H-TYPE	ALT-RHODOPSIN	HYATL	ATL	DFTSK	DxxxK	unknown	NCLDV_high	FRESHWATER	RH-23may17-C46214	11197	41.72	NCLDV_high	10.4856	8	7	4	mRNAc:246.9	MMETSP1047_DN14417_c0_g1_i1.p1|ref_TYPE-1_TM3=QYDTD_TM7=DVVVK_Q-TYPE_DTD_DxxxK_na_Rhodomonas_salina_CCMP1319_Cryptophyta_Cryptophyte_CCRs_confirmed=na_nearIdentity=na
933	L933	HRS-ES10-C438-cds4_HRS-ES10-C438_qry_TYPE-1_TM3_HYATL_TM7_DFTSK_H-TYPE_ATL_DxxxK_FRESHWATER_HIRES_UNBINNED_CONTIGS_rhodopsin-contigs-from-unbinned-hires_gbk	NO	NO	TYPE-1	H-TYPE	ALT-RHODOPSIN	HYATL	ATL	DFTSK	DxxxK	unknown	NCLDV_high	FRESHWATER	HRS-ES10-C438	28379	41.4	NCLDV_high	11.0555	27	25	14	mcp:243.1,mRNAc:464.6	MMETSP0046_DN5020_c0_g2_i1.p1|ref_TYPE-1_TM3=PYDTD_TM7=DVIAK_P-TYPE_DTD_DxxxK_na_Guillardia_theta_CCMP_2712_Cryptophyta_Cryptophyte_CCRs_confirmed=na_nearIdentity=CCR
934	L934	HRS-ES9-C411-cds13_HRS-ES9-C411_qry_TYPE-1_TM3_HYATL_TM7_DFTSK_H-TYPE_ATL_DxxxK_FRESHWATER_HIRES_UNBINNED_CONTIGS_rhodopsin-contigs-from-unbinned-hires_gbk	NO	NO	TYPE-1	H-TYPE	ALT-RHODOPSIN	HYATL	ATL	DFTSK	DxxxK	unknown	NCLDV_high	FRESHWATER	HRS-ES9-C411	27642	41.61	NCLDV_high	11.1415	25	22	10	mRNAc:464.6	MMETSP1101_DN48877_c0_g1_i1.p1|ref_TYPE-1_TM3=EYDTD_TM7=DVVVK_E-TYPE_DTD_DxxxK_na_Rhodomonas_abbreviata_Caron_Lab_Isolate_Cryptophyta_Cryptophyte_CCRs_confirmed=na_nearIdentity=na
935	L935	HRSG-E12-C1053-cds17_HRSG-E12-C1053_qry_TYPE-1_TM3_HYATL_TM7_DFTSK_H-TYPE_ATL_DxxxK_FRESHWATER_HIRES_UNBINNED_CONTIGS_rhodopsin-contigs-from-unbinned-hires_gbk	NO	NO	TYPE-1	H-TYPE	ALT-RHODOPSIN	HYATL	ATL	DFTSK	DxxxK	unknown	NCLDV_high	FRESHWATER	HRSG-E12-C1053	19613	40.87	NCLDV_high	9.18496	21	17	6	-	MMETSP1049_DN21871_c3_g1_i1.p1|ref_TYPE-1_TM3=KLGCQ_TM7=DLLSK_K-TYPE_GCQ_DxxxK_na_Proteomonas_sulcata_CCMP704_Cryptophyta_Cryptophyte_ACRs_confirmed=na_nearIdentity=ACR
941	L941	HRS-ES13-C220-cds27_HRS-ES13-C220_qry_TYPE-1_TM3_HYSTL_TM7_DFTSK_H-TYPE_STL_DxxxK_FRESHWATER_HIRES_UNBINNED_CONTIGS_rhodopsin-contigs-from-unbinned-hires_gbk	NO	NO	TYPE-1	H-TYPE	ALT-RHODOPSIN	HYSTL	STL	DFTSK	DxxxK	unknown	NCLDV_high	FRESHWATER	HRS-ES13-C220	48825	51.25	NCLDV_high	11.0369	42	36	17	mRNAc:436.5,RNAPL:1437.2	MMETSP1049_DN17700_c0_g2_i1.p1|ref_TYPE-1_TM3=KYDTD_TM7=DVLAK_K-TYPE_DTD_DxxxK_na_Proteomonas_sulcata_CCMP704_Cryptophyta_Cryptophyte_CCRs_confirmed=na_nearIdentity=na
943	L943	HRS-ES10-C1156-cds4_HRS-ES10-C1156_qry_TYPE-1_TM3_HYSTL_TM7_DFTSK_H-TYPE_STL_DxxxK_FRESHWATER_HIRES_UNBINNED_CONTIGS_rhodopsin-contigs-from-unbinned-hires_gbk	NO	NO	TYPE-1	H-TYPE	ALT-RHODOPSIN	HYSTL	STL	DFTSK	DxxxK	unknown	NCLDV_high	FRESHWATER	HRS-ES10-C1156	17064	52.19	NCLDV_high	10.4702	15	13	7	mRNAc:436.5	MMETSP1102_DN40109_c0_g2_i1.p1|ref_TYPE-1_TM3=QYDTD_TM7=DVLAK_Q-TYPE_DTD_DxxxK_na_Geminigera_sp_Caron_Lab_Isolate_Cryptophyta_Cryptophyte_CCRs_confirmed=na_nearIdentity=na
949	L949	CE-Jul18-C4519-cds11_CE-Jul18-C4519_qry_TYPE-1_TM3_HYSTL_TM7_DFTSK_H-TYPE_STL_DxxxK_CE-Jul18_FRESHWATER_METAGENOME	NO	NO	TYPE-1	H-TYPE	ALT-RHODOPSIN	HYSTL	STL	DFTSK	DxxxK	unknown	NCLDV_high	FRESHWATER	CE-Jul18-C4519	12395	50.31	NCLDV_high	9.2503	13	11	4	-	MMETSP0986_DN28181_c3_g1_i3.p1|ref_TYPE-1_TM3=AYDTD_TM7=DLIAK_A-TYPE_DTD_DxxxK_na_Cryptophyceae_sp_CCMP2293_Cryptophyta_Cryptophyte_CCRs_confirmed=na_nearIdentity=na
950	L950	ZE-Oct18-C7785-cds4_ZE-Oct18-C7785_qry_TYPE-1_TM3_HYSTL_TM7_DFTSK_H-TYPE_STL_DxxxK_ZE-Oct18_FRESHWATER_METAGENOME	NO	NO	TYPE-1	H-TYPE	ALT-RHODOPSIN	HYSTL	STL	DFTSK	DxxxK	unknown	NCLDV_high	FRESHWATER	ZE-Oct18-C7785	9671	52.49	NCLDV_high	9.17742	7	6	4	mRNAc:97.9	MMETSP0989_DN27591_c4_g1_i1.p1|ref_TYPE-1_TM3=AYDTD_TM7=DLIAK_A-TYPE_DTD_DxxxK_na_Cryptophyceae_sp_CCMP2293_Cryptophyta_Cryptophyte_CCRs_confirmed=na_nearIdentity=na
951	L951	RE-27jun17-C4530-cds3_RE-27jun17-C4530_qry_TYPE-1_TM3_HYATL_TM7_DFTSK_H-TYPE_ATL_DxxxK_RE-27jun17_FRESHWATER_METAGENOME	NO	NO	TYPE-1	H-TYPE	ALT-RHODOPSIN	HYATL	ATL	DFTSK	DxxxK	unknown	NCLDV_high	FRESHWATER	RE-27jun17-C4530	11851	43.04	NCLDV_high	10.4673	11	10	5	mRNAc:464.6	MMETSP0989_DN27591_c4_g1_i2.p1|ref_TYPE-1_TM3=AYDTD_TM7=DLIAK_A-TYPE_DTD_DxxxK_na_Cryptophyceae_sp_CCMP2293_Cryptophyta_Cryptophyte_CCRs_confirmed=na_nearIdentity=na
955	L955	RE-20APR16-C457-cds4_RE-20APR16-C457_qry_TYPE-1_TM3_HYSTL_TM7_DFTSK_H-TYPE_STL_DxxxK_RE-20APR16_FRESHWATER_METAGENOME	NO	NO	TYPE-1	H-TYPE	ALT-RHODOPSIN	HYSTL	STL	DFTSK	DxxxK	unknown	NCLDV_high	FRESHWATER	RE-20APR16-C457	41854	44.72	NCLDV_high	10.1732	40	35	18	RNAPL:1436.5	MMETSP0798_DN22857_c0_g1_i1.p1|ref_TYPE-1_TM3=KYDTD_TM7=DVAAK_K-TYPE_DTD_DxxxK_na_Myrionecta_rubra_CCMP2563_Cryptophyta_Cryptophyte_CCRs_confirmed=na_nearIdentity=na
956	L956	RE-27jun17-C433-cds37_RE-27jun17-C433_qry_TYPE-1_TM3_HYSTL_TM7_DFTSK_H-TYPE_STL_DxxxK_RE-27jun17_FRESHWATER_METAGENOME	NO	NO	TYPE-1	H-TYPE	ALT-RHODOPSIN	HYSTL	STL	DFTSK	DxxxK	unknown	NCLDV_high	FRESHWATER	RE-27jun17-C433	41620	44.64	NCLDV_high	10.2198	40	35	18	RNAPL:1436.5	MMETSP0799_DN21727_c0_g2_i1.p1|ref_TYPE-1_TM3=KYDTD_TM7=DVAAK_K-TYPE_DTD_DxxxK_na_Geminigera_cryophila_CCMP2564_Cryptophyta_Cryptophyte_CCRs_confirmed=na_nearIdentity=na
957	L957	RE-14apr17-C12208-cds4_RE-14apr17-C12208_qry_TYPE-1_TM3_HYSTL_TM7_DFISK_H-TYPE_STL_DxxxK_RE-14apr17_FRESHWATER_METAGENOME	NO	NO	TYPE-1	H-TYPE	ALT-RHODOPSIN	HYSTL	STL	DFISK	DxxxK	unknown	NCLDV_high	FRESHWATER	RE-14apr17-C12208	9404	43.95	NCLDV_high	7.36889	10	7	6	mRNAc:463.8	MMETSP0799_DN21727_c0_g1_i1.p1|ref_TYPE-1_TM3=KYDTD_TM7=DVAAK_K-TYPE_DTD_DxxxK_na_Geminigera_cryophila_CCMP2564_Cryptophyta_Cryptophyte_CCRs_confirmed=na_nearIdentity=na
958	L958	RE-23may17-C12341-cds8_RE-23may17-C12341_qry_TYPE-1_TM3_HYSTL_TM7_DFISK_H-TYPE_STL_DxxxK_RE-23may17_FRESHWATER_METAGENOME	NO	NO	TYPE-1	H-TYPE	ALT-RHODOPSIN	HYSTL	STL	DFISK	DxxxK	unknown	NCLDV_high	FRESHWATER	RE-23may17-C12341	16558	42.24	NCLDV_high	9.80847	13	11	8	mRNAc:463.8	MMETSP1356_DN21199_c0_g1_i1.p1|ref_TYPE-1_TM3=KYDTD_TM7=DVVAK_K-TYPE_DTD_DxxxK_na_Hemiselmis_viresens_PCC157_Cryptophyta_Cryptophyte_CCRs_confirmed=na_nearIdentity=na
959	L959	RH-23may17-C1211-cds75_RH-23may17-C1211_qry_TYPE-1_TM3_HYSTL_TM7_DFISK_H-TYPE_STL_DxxxK_RH-23may17_FRESHWATER_METAGENOME	NO	NO	TYPE-1	H-TYPE	ALT-RHODOPSIN	HYSTL	STL	DFISK	DxxxK	unknown	NCLDV_high	FRESHWATER	RH-23may17-C1211	109940	41.52	NCLDV_high	9.30685	103	88	43	mcp:239.4,mRNAc:463.8,RNAPL:1403.0	MMETSP1355_DN9093_c0_g1_i1.p1|ref_TYPE-1_TM3=KYDTD_TM7=DVLAK_K-TYPE_DTD_DxxxK_na_Hemiselmis_tepida_CCMP443_Cryptophyta_Cryptophyte_CCRs_confirmed=na_nearIdentity=na
963	L963	SimonC-130206-EF-SRR5818196-C132-cds30_SimonC-130206-EF-SRR5818196-C132_qry_TYPE-1_TM3_HYSTL_TM7_DLTSK_H-TYPE_STL_DxxxK_SimonC-130206-EF-SRR5818196_FRESHWATER_METAGENOME	NO	NO	TYPE-1	H-TYPE	ALT-RHODOPSIN	HYSTL	STL	DLTSK	DxxxK	unknown	NCLDV_high	FRESHWATER	SimonC-130206-EF-SRR5818196-C132	70150	44.7	NCLDV_high	11.1082	67	60	27	mcp:584.3,mcp:237.2,mRNAc:447.6,RNAPL:1443.1,VLTF3:366.7	MMETSP1041_DN19092_c0_g1_i2.p2|ref_TYPE-1_TM3=KYDTD_TM7=DVVAK_K-TYPE_DTD_DxxxK_na_Hemiselmis_andersenii_CCMP439_Cryptophyta_Cryptophyte_CCRs_confirmed=na_nearIdentity=na
965	L965	RE-26jul17-C7349-cds12_RE-26jul17-C7349_qry_TYPE-1_TM3_HYSTL_TM7_DFTSK_H-TYPE_STL_DxxxK_RE-26jul17_FRESHWATER_METAGENOME	NO	NO	TYPE-1	H-TYPE	ALT-RHODOPSIN	HYSTL	STL	DFTSK	DxxxK	unknown	NCLDV_high	FRESHWATER	RE-26jul17-C7349	13362	46.11	NCLDV_high	11.0082	12	11	4	-	MMETSP1356_DN21199_c0_g1_i2.p1|ref_TYPE-1_TM3=KYDTD_TM7=DVVAK_K-TYPE_DTD_DxxxK_na_Hemiselmis_viresens_PCC157_Cryptophyta_Cryptophyte_CCRs_confirmed=na_nearIdentity=na
967	L967	Michigan-MI27MSRF-SRR5273330-C184-cds22_Michigan-MI27MSRF-SRR5273330-C184_qry_TYPE-1_TM3_HYSTL_TM7_DLTSK_H-TYPE_STL_DxxxK_Michigan-MI27MSRF-SRR5273330_FRESHWATER_METAGENOME	NO	NO	TYPE-1	H-TYPE	ALT-RHODOPSIN	HYSTL	STL	DLTSK	DxxxK	unknown	NCLDV_high	FRESHWATER	Michigan-MI27MSRF-SRR5273330-C184	39196	50.86	NCLDV_high	11.6311	33	30	13	mRNAc:436.2,RNAPL:1441.6	MMETSP0987_DN28648_c3_g1_i1.p1|ref_TYPE-1_TM3=AYDTD_TM7=DLIAK_A-TYPE_DTD_DxxxK_na_Cryptophyceae_sp_CCMP2293_Cryptophyta_Cryptophyte_CCRs_confirmed=na_nearIdentity=na
968	L968	Montoje-130207-XF-SRR5818194-C10980-cds5_Montoje-130207-XF-SRR5818194-C10980_qry_TYPE-1_TM3_HYSTL_TM7_DLTSK_H-TYPE_STL_DxxxK_Montoje-130207-XF-SRR5818194_FRESHWATER_METAGENOME	NO	NO	TYPE-1	H-TYPE	ALT-RHODOPSIN	HYSTL	STL	DLTSK	DxxxK	unknown	NCLDV_high	FRESHWATER	Montoje-130207-XF-SRR5818194-C10980	7922	50.49	NCLDV_high	6.32287	8	5	3	-	MMETSP0047_DN25064_c5_g1_i1.p1|ref_TYPE-1_TM3=KYDTD_TM7=DVLSK_K-TYPE_DTD_DxxxK_na_Chroomonas_cf_mesostigmatica_Cryptophyta_Cryptophyte_CCRs_confirmed=na_nearIdentity=na
969	L969	Montoje-130628-MF-SRR5211163-C52-cds76_Montoje-130628-MF-SRR5211163-C52_qry_TYPE-1_TM3_HYSTL_TM7_DLTSK_H-TYPE_STL_DxxxK_Montoje-130628-MF-SRR5211163_FRESHWATER_METAGENOME	NO	NO	TYPE-1	H-TYPE	ALT-RHODOPSIN	HYSTL	STL	DLTSK	DxxxK	unknown	NCLDV_high	FRESHWATER	Montoje-130628-MF-SRR5211163-C52	116025	49.68	NCLDV_high	9.30388	123	103	44	A32:304.9,mcp:231.0,mRNAc:434.3,RNAPL:1440.8,VLTF3:363.8	MMETSP0046_DN15025_c0_g1_i3.p1|ref_TYPE-1_TM3=KYDTD_TM7=DVAAK_K-TYPE_DTD_DxxxK_na_Guillardia_theta_CCMP_2712_Cryptophyta_Cryptophyte_CCRs_confirmed=na_nearIdentity=CCR
971	L971	Montoje-130807-MF-SRR5818192-C229-cds27_Montoje-130807-MF-SRR5818192-C229_qry_TYPE-1_TM3_HYSTL_TM7_DLTSK_H-TYPE_STL_DxxxK_Montoje-130807-MF-SRR5818192_FRESHWATER_METAGENOME	NO	NO	TYPE-1	H-TYPE	ALT-RHODOPSIN	HYSTL	STL	DLTSK	DxxxK	unknown	NCLDV_high	FRESHWATER	Montoje-130807-MF-SRR5818192-C229	54135	49.97	NCLDV_high	10.3457	51	43	21	mcp:231.0,mRNAc:434.3,RNAPL:1440.8	MMETSP0988_DN29393_c5_g2_i2.p1|ref_TYPE-1_TM3=AYDTD_TM7=DLIAK_A-TYPE_DTD_DxxxK_na_Cryptophyceae_sp_CCMP2293_Cryptophyta_Cryptophyte_CCRs_confirmed=na_nearIdentity=na
972	L972	Montoje-140205-XF-SRR5818193-C7191-cds9_Montoje-140205-XF-SRR5818193-C7191_qry_TYPE-1_TM3_HYSTL_TM7_DLTSK_H-TYPE_STL_DxxxK_Montoje-140205-XF-SRR5818193_FRESHWATER_METAGENOME	NO	NO	TYPE-1	H-TYPE	ALT-RHODOPSIN	HYSTL	STL	DLTSK	DxxxK	Bacteria	NCLDV_high	FRESHWATER	Montoje-140205-XF-SRR5818193-C7191	8949	51.88	NCLDV_high	8.95004	10	8	4	mRNAc:434.3	MMETSP0799_DN39916_c0_g1_i1.p1|ref_TYPE-1_TM3=KYDTD_TM7=DVIAK_K-TYPE_DTD_DxxxK_na_Geminigera_cryophila_CCMP2564_Cryptophyta_Cryptophyte_CCRs_confirmed=na_nearIdentity=na
976	L976	HRS-ES12-C546-cds21_HRS-ES12-C546_qry_TYPE-1_TM3_HYSTL_TM7_DFTSK_H-TYPE_STL_DxxxK_FRESHWATER_HIRES_UNBINNED_CONTIGS_rhodopsin-contigs-from-unbinned-hires_gbk	NO	NO	TYPE-1	H-TYPE	ALT-RHODOPSIN	HYSTL	STL	DFTSK	DxxxK	unknown	NCLDV_high	FRESHWATER	HRS-ES12-C546	26699	50.32	NCLDV_high	11.0266	24	22	11	mcp:232.6,mRNAc:436.7	MMETSP0989_DN35240_c0_g1_i1.p1|ref_TYPE-1_TM3=AYDTE_TM7=DIVTK_A-TYPE_DTE_DxxxK_na_Cryptophyceae_sp_CCMP2293_Cryptophyta_Cryptophyte_CCRs_confirmed=na_nearIdentity=na
985	L985	RH-23may17-C26578-cds3_RH-23may17-C26578_qry_TYPE-1_TM3_HYSTL_TM7_DFTSK_H-TYPE_STL_DxxxK_RH-23may17_FRESHWATER_METAGENOME	NO	NO	TYPE-1	H-TYPE	ALT-RHODOPSIN	HYSTL	STL	DFTSK	DxxxK	unknown	NCLDV_high	FRESHWATER	RH-23may17-C26578	16374	51.48	NCLDV_high	12.0712	11	10	7	RNAPS:1215.0	MMETSP1389_DN30554_c1_g2_i1.p1|ref_TYPE-1_TM3=KYDTD_TM7=DVLAK_K-TYPE_DTD_DxxxK_na_Rhodomonas_sp_CCMP768_Cryptophyta_Cryptophyte_CCRs_confirmed=na_nearIdentity=na
989	L989	RH-23may17-C117770-cds4_RH-23may17-C117770_qry_TYPE-1_TM3_HYSTL_TM7_DFTSK_H-TYPE_STL_DxxxK_RH-23may17_FRESHWATER_METAGENOME	NO	NO	TYPE-1	H-TYPE	ALT-RHODOPSIN	HYSTL	STL	DFTSK	DxxxK	unknown	NCLDV_high	FRESHWATER	RH-23may17-C117770	5839	45.38	NCLDV_high	7.6286	7	6	3	-	CAMPEP_0179473122|CAMNT_0021281603|qry_TYPE-1_TM3=KYDTA_TM7=DIIAK_K-TYPE_DTA_DxxxK_NCGR_PEP_ID=MMETSP0799-20121207_52945_1_TAXON_ID=46947_ORGANISM=Geminigera_cryophila_Strain_CCMP2564_LENGTH=371_DNA_ID=CAMNT_0021281603_DNA_START=1_DNA_END=1114_DNA_ORIENTATION=-_MMETSP
990	L990	RE-20APR16-C2500-cds12_RE-20APR16-C2500_qry_TYPE-1_TM3_HYSTL_TM7_DFTSK_H-TYPE_STL_DxxxK_RE-20APR16_FRESHWATER_METAGENOME	NO	NO	TYPE-1	H-TYPE	ALT-RHODOPSIN	HYSTL	STL	DFTSK	DxxxK	unknown	NCLDV_high	FRESHWATER	RE-20APR16-C2500	19696	46.59	NCLDV_high	10.0436	21	18	7	mRNAc:228.5,mRNAc:140.1	CAMPEP_0180202194|CAMNT_0022157453|qry_TYPE-1_TM3=AYDTD_TM7=DLIAK_A-TYPE_DTD_DxxxK_NCGR_PEP_ID=MMETSP0987-20121128_7174_1_TAXON_ID=697907_ORGANISM=non_described_non_described_Strain_CCMP2293_LENGTH=388_DNA_ID=CAMNT_0022157453_DNA_START=122_DNA_END=1287_DNA_ORIENTATION=+_MMETSP
992	L992	Jr-28aug17-C2383-cds4_Jr-28aug17-C2383_qry_TYPE-1_TM3_HYSTL_TM7_DFTSK_H-TYPE_STL_DxxxK_Jr-28aug17_FRESHWATER_METAGENOME	NO	NO	TYPE-1	H-TYPE	ALT-RHODOPSIN	HYSTL	STL	DFTSK	DxxxK	unknown	NCLDV_high	FRESHWATER	Jr-28aug17-C2383	24727	51.35	NCLDV_high	11.7465	21	19	9	mcp:231.5,mRNAc:440.7	CAMPEP_0181297738|CAMNT_0023402705|qry_TYPE-1_TM3=WYDTA_TM7=DVVCK_W-TYPE_DTA_DxxxK_NCGR_PEP_ID=MMETSP1101-20121128_5405_1_TAXON_ID=46948_ORGANISM=Rhodomonas_abbreviata_Strain_Caron_Lab_Isolate_LENGTH=325_DNA_ID=CAMNT_0023402705_DNA_START=1_DNA_END=977_DNA_ORIENTATION=+_MMETSP
993	L993	RH-23may17-C106669-cds3_RH-23may17-C106669_qry_TYPE-1_TM3_HYSTL_TM7_DFTSK_H-TYPE_STL_DxxxK_RH-23may17_FRESHWATER_METAGENOME	NO	NO	TYPE-1	H-TYPE	ALT-RHODOPSIN	HYSTL	STL	DFTSK	DxxxK	Bacteria	NCLDV_high	FRESHWATER	RH-23may17-C106669	6255	53.51	NCLDV_high	8.53156	5	4	3	mRNAc:333.3	TARA_AON_82_MAG_00303_000000001030-cds2302|TARA_AON_82_MAG_00303_000000001030|qry_TYPE-1_TM3=KYDTA_TM7=DIIAK_K-TYPE_DTA_DxxxK_UniRef90_L1J9S4_TARA_AON_82_MAG_00303_000000001030_+_192_1_273e-47_1_1428_2258_1428_1428_2258_2258_831_831_SMAG=TARA_AON_82_MAG_00303_taxid=46946_Geminigera_Eukaryota_Cryptophyceae_Pyrenomonadales_Geminigeraceae_Geminigera_MARINE_EUKARYOTIC_MAG
996	L996	RE-23may17-C103590-cds3_RE-23may17-C103590_qry_TYPE-1_TM3_HYSTL_TM7_DFTSK_H-TYPE_STL_DxxxK_RE-23may17_FRESHWATER_METAGENOME	NO	NO	TYPE-1	H-TYPE	ALT-RHODOPSIN	HYSTL	STL	DFTSK	DxxxK	unknown	NCLDV_high	FRESHWATER	RE-23may17-C103590	5351	51.28	NCLDV_high	6.26626	6	4	2	-	CAMPEP_0113801380|CAMNT_0000766243|qry_TYPE-1_TM3=KYDTD_TM7=DVFSK_K-TYPE_DTD_DxxxK_NCGR_PEP_ID=MMETSP0046_2-20120614_14294_1_TAXON_ID=905079_ORGANISM=Guillardia_theta_CCMP2712_LENGTH=390_DNA_ID=CAMNT_0000766243_DNA_START=1_DNA_END=1173_DNA_ORIENTATION=-_assembly_acc=CAM_ASM_000191_MMETSP
1000	L1000	HRS-ES13-C1005-cds2_HRS-ES13-C1005_qry_TYPE-1_TM3_HYATL_TM7_DFTSK_H-TYPE_ATL_DxxxK_FRESHWATER_HIRES_UNBINNED_CONTIGS_rhodopsin-contigs-from-unbinned-hires_gbk	NO	NO	TYPE-1	H-TYPE	ALT-RHODOPSIN	HYATL	ATL	DFTSK	DxxxK	unknown	NCLDV_high	FRESHWATER	HRS-ES13-C1005	23144	40.68	NCLDV_high	11.8122	21	21	12	mcp:243.5,mRNAc:464.6	TARA_ARC_108_MAG_00312_000000006935-cds10311|TARA_ARC_108_MAG_00312_000000006935|qry_TYPE-1_TM3=HYDTD_TM7=DLIAK_H-TYPE_DTD_DxxxK_UniRef90_L1J9S4_TARA_ARC_108_MAG_00312_000000006935_+_458_1_074e-127_2_5738_7110_5738_5738_6025_6025_288_288_6700_6709_7110_7110_411_402_SMAG=TARA_ARC_108_MAG_00312_taxid=46946_Geminigera_Eukaryota_Cryptophyceae_Pyrenomonadales_Geminigeraceae_Geminigera_MARINE_EUKARYOTI…
970	L970	Montoje-130807-EF-SRR5818198-C18702-cds5_Montoje-130807-EF-SRR5818198-C18702_qry_TYPE-1_TM3_HYSTL_TM7_DLTSK_H-TYPE_STL_DxxxK_Montoje-130807-EF-SRR5818198_FRESHWATER_METAGENOME	NO	NO	TYPE-1	H-TYPE	ALT-RHODOPSIN	HYSTL	STL	DLTSK	DxxxK	unknown	NCLDV_medium	FRESHWATER	Montoje-130807-EF-SRR5818198-C18702	5129	50.63	NCLDV_medium	4.8161	8	5	3	-	MMETSP0046_DN15025_c0_g1_i5.p2|ref_TYPE-1_TM3=KYDTD_TM7=DVAAK_K-TYPE_DTD_DxxxK_na_Guillardia_theta_CCMP_2712_Cryptophyta_Cryptophyte_CCRs_confirmed=na_nearIdentity=CCR
754	L754	TYMEFLIES-ME07May2013-rr0095-SRR10955558-C165591-cds2_TYMEFLIES-ME07May2013-rr0095-SRR10955558-C165591_qry_HELIO_TM3_HYESV_TM7_SLVAK_H-TYPE_ESV_SxxxK_TYMEFLIES-ME07May2013-rr0095-SRR10955558_FRESHWATER_METAGENOME	NO	NO	HELIO	H-TYPE	ALT-RHODOPSIN	HYESV	ESV	SLVAK	SxxxK	unknown	bacterial: c_Acidimicrobiia	FRESHWATER	TYMEFLIES-ME07May2013-rr0095-SRR10955558-C165591	1432	57.26	unknown	NA	NA	NA	NA	NA	ERR3586728-C18410-cds1|ERR3586728-C18410|qry_TYPE-1_TM3=HYDTD_TM7=DLIAK_H-TYPE_DTD_DxxxK_ERR3586728_fasta_fa_gbk_TARA_MARINE_METATRANSCRIPTOME
966	L966	TYMEFLIES-ME05Jun2015-rr0088-SRR10955549-C30173-cds3_TYMEFLIES-ME05Jun2015-rr0088-SRR10955549-C30173_qry_TYPE-1_TM3_HYATL_TM7_DFTSK_H-TYPE_ATL_DxxxK_TYMEFLIES-ME05Jun2015-rr0088-SRR10955549_FRESHWATER_METAGENOME	NO	NO	TYPE-1	H-TYPE	ALT-RHODOPSIN	HYATL	ATL	DFTSK	DxxxK	unknown	bacterial: c_Alphaproteobacteria	FRESHWATER	TYMEFLIES-ME05Jun2015-rr0088-SRR10955549-C30173	3340	42.07	unknown	NA	NA	NA	NA	NA	MMETSP0798_DN40329_c0_g1_i1.p1|ref_TYPE-1_TM3=KYDTD_TM7=DVIAK_K-TYPE_DTD_DxxxK_na_Myrionecta_rubra_CCMP2563_Cryptophyta_Cryptophyte_CCRs_confirmed=na_nearIdentity=na
879	L879	RH-18aug17-C468636-cds1_RH-18aug17-C468636_qry_TYPE-1_TM3_HYATL_TM7_DFTSK_H-TYPE_ATL_DxxxK_RH-18aug17_FRESHWATER_METAGENOME	NO	NO	TYPE-1	H-TYPE	ALT-RHODOPSIN	HYATL	ATL	DFTSK	DxxxK	unknown	bacterial: c_Cyanobacteriia	FRESHWATER	RH-18aug17-C468636	1016	39.27	unknown	NA	NA	NA	NA	NA	TYMEFLIES-ME13Mar2001-rr0030-SRR10955151-C116763-cds2|TYMEFLIES-ME13Mar2001-rr0030-SRR10955151-C116763|qry_HELIO_TM3=HYESA_TM7=SALAK_H-TYPE_ESA_SxxxK_TYMEFLIES-ME13Mar2001-rr0030-SRR10955151_FRESHWATER_METAGENOME
932	L932	RH-26jul17-C356134-cds2_RH-26jul17-C356134_qry_TYPE-1_TM3_HYATL_TM7_DFTSK_H-TYPE_ATL_DxxxK_RH-26jul17_FRESHWATER_METAGENOME	NO	NO	TYPE-1	H-TYPE	ALT-RHODOPSIN	HYATL	ATL	DFTSK	DxxxK	unknown	bacterial: c_Cyanobacteriia	FRESHWATER	RH-26jul17-C356134	1287	39.94	unknown	NA	NA	NA	NA	NA	MMETSP1101_DN52983_c0_g1_i1.p1|ref_TYPE-1_TM3=KYDTD_TM7=DVLAK_K-TYPE_DTD_DxxxK_na_Rhodomonas_abbreviata_Caron_Lab_Isolate_Cryptophyta_Cryptophyte_CCRs_confirmed=na_nearIdentity=na
936	L936	TYMEFLIES-ME03Aug2012-rr0069-SRR10955522-C86607-cds3_TYMEFLIES-ME03Aug2012-rr0069-SRR10955522-C86607_qry_TYPE-1_TM3_HYATL_TM7_DFTSK_H-TYPE_ATL_DxxxK_TYMEFLIES-ME03Aug2012-rr0069-SRR10955522_FRESHWATER_METAGENOME	NO	NO	TYPE-1	H-TYPE	ALT-RHODOPSIN	HYATL	ATL	DFTSK	DxxxK	unknown	bacterial: c_Cyanobacteriia	FRESHWATER	TYMEFLIES-ME03Aug2012-rr0069-SRR10955522-C86607	2267	34.85	unknown	NA	NA	NA	NA	NA	MMETSP1091_DN29084_c2_g1_i1.p1|ref_TYPE-1_TM3=KYDTD_TM7=DVIAK_K-TYPE_DTD_DxxxK_na_Rhodomonas_sp_CCMP768_Cryptophyta_Cryptophyte_CCRs_confirmed=na_nearIdentity=na
937	L937	TYMEFLIES-ME04Jul2014-rr0021-SRR10955141-C148095-cds1_TYMEFLIES-ME04Jul2014-rr0021-SRR10955141-C148095_qry_TYPE-1_TM3_HYATL_TM7_DFTSK_H-TYPE_ATL_DxxxK_TYMEFLIES-ME04Jul2014-rr0021-SRR10955141_FRESHWATER_METAGENOME	NO	NO	TYPE-1	H-TYPE	ALT-RHODOPSIN	HYATL	ATL	DFTSK	DxxxK	unknown	bacterial: c_Cyanobacteriia	FRESHWATER	TYMEFLIES-ME04Jul2014-rr0021-SRR10955141-C148095	1782	34.01	unknown	NA	NA	NA	NA	NA	MMETSP1091_DN29084_c2_g2_i1.p1|ref_TYPE-1_TM3=KYDTD_TM7=DVIAK_K-TYPE_DTD_DxxxK_na_Rhodomonas_sp_CCMP768_Cryptophyta_Cryptophyte_CCRs_confirmed=na_nearIdentity=na
938	L938	TYMEFLIES-ME27Jul2012-rr0045-SRR10955150-C461554-cds2_TYMEFLIES-ME27Jul2012-rr0045-SRR10955150-C461554_qry_TYPE-1_TM3_HYATL_TM7_DFTSK_H-TYPE_ATL_DxxxK_TYMEFLIES-ME27Jul2012-rr0045-SRR10955150_FRESHWATER_METAGENOME	NO	NO	TYPE-1	H-TYPE	ALT-RHODOPSIN	HYATL	ATL	DFTSK	DxxxK	unknown	bacterial: c_Cyanobacteriia	FRESHWATER	TYMEFLIES-ME27Jul2012-rr0045-SRR10955150-C461554	888	33.78	unknown	NA	NA	NA	NA	NA	MMETSP1389_DN28221_c0_g1_i1.p1|ref_TYPE-1_TM3=KYDTD_TM7=DVIAK_K-TYPE_DTD_DxxxK_na_Rhodomonas_sp_CCMP768_Cryptophyta_Cryptophyte_CCRs_confirmed=na_nearIdentity=na
953	L953	HRS-ES11-C154181-cds2_HRS-ES11-C154181_qry_TYPE-1_TM3_HYSTL_TM7_DFTSK_H-TYPE_STL_DxxxK_FRESHWATER_HIRES_UNBINNED_CONTIGS_rhodopsin-contigs-from-unbinned-hires_gbk	NO	NO	TYPE-1	H-TYPE	ALT-RHODOPSIN	HYSTL	STL	DFTSK	DxxxK	unknown	bacterial: c_Cyanobacteriia	FRESHWATER	HRS-ES11-C154181	1355	40.96	unknown	NA	NA	NA	NA	NA	MMETSP1049_DN22190_c0_g1_i1.p1|ref_TYPE-1_TM3=KYDTD_TM7=DVLAK_K-TYPE_DTD_DxxxK_na_Proteomonas_sulcata_CCMP704_Cryptophyta_Cryptophyte_CCRs_confirmed=na_nearIdentity=na
954	L954	HRS-ES12-C84513-cds2_HRS-ES12-C84513_qry_TYPE-1_TM3_HYSTL_TM7_DFTSK_H-TYPE_STL_DxxxK_FRESHWATER_HIRES_UNBINNED_CONTIGS_rhodopsin-contigs-from-unbinned-hires_gbk	NO	NO	TYPE-1	H-TYPE	ALT-RHODOPSIN	HYSTL	STL	DFTSK	DxxxK	unknown	bacterial: c_Cyanobacteriia	FRESHWATER	HRS-ES12-C84513	1833	40.21	unknown	NA	NA	NA	NA	NA	MMETSP1049_DN22190_c0_g2_i1.p1|ref_TYPE-1_TM3=KYDTD_TM7=DVLAK_K-TYPE_DTD_DxxxK_na_Proteomonas_sulcata_CCMP704_Cryptophyta_Cryptophyte_CCRs_confirmed=na_nearIdentity=na
981	L981	TYMEFLIES-ME08Jun2014-rr0072-SRR10955550-C270349-cds1_TYMEFLIES-ME08Jun2014-rr0072-SRR10955550-C270349_qry_TYPE-1_TM3_HYSTL_TM7_DFTSK_H-TYPE_STL_DxxxK_TYMEFLIES-ME08Jun2014-rr0072-SRR10955550_FRESHWATER_METAGENOME	NO	NO	TYPE-1	H-TYPE	ALT-RHODOPSIN	HYSTL	STL	DFTSK	DxxxK	unknown	bacterial: c_Cyanobacteriia	FRESHWATER	TYMEFLIES-ME08Jun2014-rr0072-SRR10955550-C270349	1019	42.1	unknown	NA	NA	NA	NA	NA	MMETSP0987_DN31153_c0_g1_i1.p1|ref_TYPE-1_TM3=AYDTE_TM7=DIVTK_A-TYPE_DTE_DxxxK_na_Cryptophyceae_sp_CCMP2293_Cryptophyta_Cryptophyte_CCRs_confirmed=na_nearIdentity=na
984	L984	RE-9nov16-C386969-cds2_RE-9nov16-C386969_qry_TYPE-1_TM3_HYSTL_TM7_DFTSK_H-TYPE_STL_DxxxK_RE-9nov16_FRESHWATER_METAGENOME	NO	NO	TYPE-1	H-TYPE	ALT-RHODOPSIN	HYSTL	STL	DFTSK	DxxxK	unknown	bacterial: c_Cyanobacteriia	FRESHWATER	RE-9nov16-C386969	1302	44.55	unknown	NA	NA	NA	NA	NA	MMETSP0046_DN3238_c0_g3_i1.p1|ref_TYPE-1_TM3=KYDTD_TM7=DVFSK_K-TYPE_DTD_DxxxK_na_Guillardia_theta_CCMP_2712_Cryptophyta_Cryptophyte_CCRs_confirmed=na_nearIdentity=CCR
986	L986	TYMEFLIES-ME21Apr2017-rr0133-SRR10955659-C359403-cds1_TYMEFLIES-ME21Apr2017-rr0133-SRR10955659-C359403_qry_TYPE-1_TM3_HYATL_TM7_DFTSK_H-TYPE_ATL_DxxxK_TYMEFLIES-ME21Apr2017-rr0133-SRR10955659_FRESHWATER_METAGENOME	NO	NO	TYPE-1	H-TYPE	ALT-RHODOPSIN	HYATL	ATL	DFTSK	DxxxK	unknown	bacterial: c_Cyanobacteriia	FRESHWATER	TYMEFLIES-ME21Apr2017-rr0133-SRR10955659-C359403	1005	40.4	unknown	NA	NA	NA	NA	NA	MMETSP1091_DN28851_c0_g1_i1.p1|ref_TYPE-1_TM3=KYDTD_TM7=DVLAK_K-TYPE_DTD_DxxxK_na_Rhodomonas_sp_CCMP768_Cryptophyta_Cryptophyte_CCRs_confirmed=na_nearIdentity=na
991	L991	HRS-ES11-C89954-cds2_HRS-ES11-C89954_qry_TYPE-1_TM3_HYSTL_TM7_DFTSK_H-TYPE_STL_DxxxK_FRESHWATER_HIRES_UNBINNED_CONTIGS_rhodopsin-contigs-from-unbinned-hires_gbk	NO	NO	TYPE-1	H-TYPE	ALT-RHODOPSIN	HYSTL	STL	DFTSK	DxxxK	unknown	bacterial: c_Cyanobacteriia	FRESHWATER	HRS-ES11-C89954	1851	44.95	unknown	NA	NA	NA	NA	NA	CAMPEP_0180252732|CAMNT_0022221497|qry_TYPE-1_TM3=AYDTE_TM7=DIVTK_A-TYPE_DTE_DxxxK_NCGR_PEP_ID=MMETSP0987-20121128_39196_1_TAXON_ID=697907_ORGANISM=non_described_non_described_Strain_CCMP2293_LENGTH=386_DNA_ID=CAMNT_0022221497_DNA_START=175_DNA_END=1331_DNA_ORIENTATION=-_MMETSP
999	L999	TYMEFLIES-ME06Apr2016-rr0183-SRR10956001-C247170-cds1_TYMEFLIES-ME06Apr2016-rr0183-SRR10956001-C247170_qry_TYPE-1_TM3_HYATL_TM7_DFTSK_H-TYPE_ATL_DxxxK_TYMEFLIES-ME06Apr2016-rr0183-SRR10956001_FRESHWATER_METAGENOME	NO	NO	TYPE-1	H-TYPE	ALT-RHODOPSIN	HYATL	ATL	DFTSK	DxxxK	unknown	bacterial: c_Cyanobacteriia	FRESHWATER	TYMEFLIES-ME06Apr2016-rr0183-SRR10956001-C247170	1133	40.42	unknown	NA	NA	NA	NA	NA	TARA_ARC_108_MAG_00244_000000017129-cds9684|TARA_ARC_108_MAG_00244_000000017129|qry_TYPE-1_TM3=KYDTD_TM7=DVAAK_K-TYPE_DTD_DxxxK_UniRef90_L1IXB4_TARA_ARC_108_MAG_00244_000000017129_+_451_1_374e-125_1_1628_2683_1628_1628_2683_2683_1056_1056_SMAG=TARA_ARC_108_MAG_00244_taxid=46946_Geminigera_Eukaryota_Cryptophyceae_Pyrenomonadales_Geminigeraceae_Geminigera_MARINE_EUKARYOTIC_MAG
750	L750	HRS-EL13-C93738-cds2_HRS-EL13-C93738_qry_HELIO_TM3_HYESA_TM7_SALAK_H-TYPE_ESA_SxxxK_FRESHWATER_HIRES_UNBINNED_CONTIGS_rhodopsin-contigs-from-unbinned-hires_gbk	NO	NO	HELIO	H-TYPE	ALT-RHODOPSIN	HYESA	ESA	SALAK	SxxxK	unknown	bacterial: c_Gammaproteobacteria	FRESHWATER	HRS-EL13-C93738	1423	49.33	unknown	NA	NA	NA	NA	NA	ERR3586720-C47180-cds1|ERR3586720-C47180|qry_TYPE-1_TM3=HYDTD_TM7=DLIAK_H-TYPE_DTD_DxxxK_ERR3586720_fasta_fa_gbk_TARA_MARINE_METATRANSCRIPTOME
751	L751	TYMEFLIES-ME13Mar2001-rr0030-SRR10955151-C116763-cds2_TYMEFLIES-ME13Mar2001-rr0030-SRR10955151-C116763_qry_HELIO_TM3_HYESA_TM7_SALAK_H-TYPE_ESA_SxxxK_TYMEFLIES-ME13Mar2001-rr0030-SRR10955151_FRESHWATER_METAGENOME	NO	NO	HELIO	H-TYPE	ALT-RHODOPSIN	HYESA	ESA	SALAK	SxxxK	unknown	bacterial: c_Gammaproteobacteria	FRESHWATER	TYMEFLIES-ME13Mar2001-rr0030-SRR10955151-C116763	1675	50.75	unknown	NA	NA	NA	NA	NA	ERR3586724-C48579-cds1|ERR3586724-C48579|qry_TYPE-1_TM3=HYDTD_TM7=DLIAK_H-TYPE_DTD_DxxxK_ERR3586724_fasta_fa_gbk_TARA_MARINE_METATRANSCRIPTOME
927	L927	HRS-ES12-C40568-cds4_HRS-ES12-C40568_qry_TYPE-1_TM3_HYSTL_TM7_DLTSK_H-TYPE_STL_DxxxK_FRESHWATER_HIRES_UNBINNED_CONTIGS_rhodopsin-contigs-from-unbinned-hires_gbk	NO	NO	TYPE-1	H-TYPE	ALT-RHODOPSIN	HYSTL	STL	DLTSK	DxxxK	unknown	bacterial: c_Kapabacteria	FRESHWATER	HRS-ES12-C40568	2793	43.43	unknown	NA	NA	NA	NA	NA	A0A6G1I320_9PEZI|qry_TYPE-1_TM3=HYDTQ_TM7=DLLAK_H-TYPE_DTQ_DxxxK_A0A6G1I320_9PEZI_Family_A_G_protein-coupled_receptor-like_protein_Trichodelitschia_bisporula_Eukaryota_Fungi_Dikarya_Ascomycota_Pezizomycotina_Dothideomycetes_Dothideomycetes_incertae_sedis_Phaeotrichales_Phaeotrichaceae_Trichodelitschia_Trichodelitschia_bisporula_UNIPROT_EUKARYOTE_
946	L946	RE-14apr17-C57864-cds4_RE-14apr17-C57864_qry_TYPE-1_TM3_HYSTL_TM7_DFTSK_H-TYPE_STL_DxxxK_RE-14apr17_FRESHWATER_METAGENOME	NO	NO	TYPE-1	H-TYPE	ALT-RHODOPSIN	HYSTL	STL	DFTSK	DxxxK	unknown	bacterial: c_Kapabacteria	FRESHWATER	RE-14apr17-C57864	4275	51.18	unknown	NA	NA	NA	NA	NA	MMETSP0046_DN3238_c0_g4_i1.p1|ref_TYPE-1_TM3=KYDTD_TM7=DVFSK_K-TYPE_DTD_DxxxK_na_Guillardia_theta_CCMP_2712_Cryptophyta_Cryptophyte_CCRs_confirmed=na_nearIdentity=CCR
947	L947	RE-23may17-C187726-cds2_RE-23may17-C187726_qry_TYPE-1_TM3_HYSTL_TM7_DFTSK_H-TYPE_STL_DxxxK_RE-23may17_FRESHWATER_METAGENOME	NO	NO	TYPE-1	H-TYPE	ALT-RHODOPSIN	HYSTL	STL	DFTSK	DxxxK	unknown	bacterial: c_Kapabacteria	FRESHWATER	RE-23may17-C187726	3871	51.67	unknown	NA	NA	NA	NA	NA	MMETSP0046_DN3238_c0_g2_i1.p1|ref_TYPE-1_TM3=KYDTD_TM7=DVFSK_K-TYPE_DTD_DxxxK_na_Guillardia_theta_CCMP_2712_Cryptophyta_Cryptophyte_CCRs_confirmed=na_nearIdentity=CCR
962	L962	RE-23may17-C288987-cds4_RE-23may17-C288987_qry_TYPE-1_TM3_HYSTL_TM7_DLTSK_H-TYPE_STL_DxxxK_RE-23may17_FRESHWATER_METAGENOME	NO	NO	TYPE-1	H-TYPE	ALT-RHODOPSIN	HYSTL	STL	DLTSK	DxxxK	unknown	bacterial: c_Kapabacteria	FRESHWATER	RE-23may17-C288987	3050	42.95	unknown	NA	NA	NA	NA	NA	MMETSP0043_DN21277_c0_g2_i1.p2|ref_TYPE-1_TM3=KYDTD_TM7=DVVAK_K-TYPE_DTD_DxxxK_na_Hemiselmis_andersenii_CCMP644_Cryptophyta_Cryptophyte_CCRs_confirmed=na_nearIdentity=na
973	L973	TYMEFLIES-ME21Apr2017-rr0133-SRR10955659-C80983-cds2_TYMEFLIES-ME21Apr2017-rr0133-SRR10955659-C80983_qry_TYPE-1_TM3_HYSTL_TM7_DLTSK_H-TYPE_STL_DxxxK_TYMEFLIES-ME21Apr2017-rr0133-SRR10955659_FRESHWATER_METAGENOME	NO	NO	TYPE-1	H-TYPE	ALT-RHODOPSIN	HYSTL	STL	DLTSK	DxxxK	unknown	bacterial: c_Kapabacteria	FRESHWATER	TYMEFLIES-ME21Apr2017-rr0133-SRR10955659-C80983	2150	49.91	unknown	NA	NA	NA	NA	NA	MMETSP0047_DN25064_c5_g1_i2.p1|ref_TYPE-1_TM3=KYDTD_TM7=DVLSK_K-TYPE_DTD_DxxxK_na_Chroomonas_cf_mesostigmatica_Cryptophyta_Cryptophyte_CCRs_confirmed=na_nearIdentity=na
974	L974	HRSG-E10-C58669-cds2_HRSG-E10-C58669_qry_TYPE-1_TM3_HYSTL_TM7_DFTSK_H-TYPE_STL_DxxxK_FRESHWATER_HIRES_UNBINNED_CONTIGS_rhodopsin-contigs-from-unbinned-hires_gbk	NO	NO	TYPE-1	H-TYPE	ALT-RHODOPSIN	HYSTL	STL	DFTSK	DxxxK	unknown	bacterial: c_Kapabacteria	FRESHWATER	HRSG-E10-C58669	2229	44.5	unknown	NA	NA	NA	NA	NA	MMETSP0986_DN28181_c3_g1_i1.p1|ref_TYPE-1_TM3=AYDTD_TM7=DLIAK_A-TYPE_DTD_DxxxK_na_Cryptophyceae_sp_CCMP2293_Cryptophyta_Cryptophyte_CCRs_confirmed=na_nearIdentity=na
975	L975	HRS-ES11-C33636-cds2_HRS-ES11-C33636_qry_TYPE-1_TM3_HYSTL_TM7_DFTSK_H-TYPE_STL_DxxxK_FRESHWATER_HIRES_UNBINNED_CONTIGS_rhodopsin-contigs-from-unbinned-hires_gbk	NO	NO	TYPE-1	H-TYPE	ALT-RHODOPSIN	HYSTL	STL	DFTSK	DxxxK	unknown	bacterial: c_Kapabacteria	FRESHWATER	HRS-ES11-C33636	3204	47.63	unknown	NA	NA	NA	NA	NA	MMETSP0046_DN15025_c0_g1_i6.p1|ref_TYPE-1_TM3=KYDTD_TM7=DVAAK_K-TYPE_DTD_DxxxK_na_Guillardia_theta_CCMP_2712_Cryptophyta_Cryptophyte_CCRs_confirmed=na_nearIdentity=CCR
977	L977	CE-Oct18-C96884-cds2_CE-Oct18-C96884_qry_TYPE-1_TM3_HYSTL_TM7_DFTSK_H-TYPE_STL_DxxxK_CE-Oct18_FRESHWATER_METAGENOME	NO	NO	TYPE-1	H-TYPE	ALT-RHODOPSIN	HYSTL	STL	DFTSK	DxxxK	unknown	bacterial: c_Kapabacteria	FRESHWATER	CE-Oct18-C96884	2700	50.33	unknown	NA	NA	NA	NA	NA	MMETSP1043_DN19538_c0_g1_i1.p1|ref_TYPE-1_TM3=KYDTD_TM7=DVVAK_K-TYPE_DTD_DxxxK_na_Hemiselmis_andersenii_CCMP441_Cryptophyta_Cryptophyte_CCRs_confirmed=na_nearIdentity=na
987	L987	RE-14apr17-C44732-cds3_RE-14apr17-C44732_qry_TYPE-1_TM3_HYSTL_TM7_DFTSK_H-TYPE_STL_DxxxK_RE-14apr17_FRESHWATER_METAGENOME	NO	NO	TYPE-1	H-TYPE	ALT-RHODOPSIN	HYSTL	STL	DFTSK	DxxxK	unknown	bacterial: c_Kapabacteria	FRESHWATER	RE-14apr17-C44732	4886	47.61	unknown	NA	NA	NA	NA	NA	MMETSP0419_DN14107_c5_g1_i1.p1|ref_TYPE-1_TM3=TYETQ_TM7=EVLAK_T-TYPE_ETQ_ExxxK_na_Tetraselmis_sp_GSL_018_Viridiplantae_green_algae_Green_algal_CCRs_confirmed=na_nearIdentity=na
995	L995	RE-20APR16-C84240-cds1_RE-20APR16-C84240_qry_TYPE-1_TM3_HYSTL_TM7_DFTSK_H-TYPE_STL_DxxxK_RE-20APR16_FRESHWATER_METAGENOME	NO	NO	TYPE-1	H-TYPE	ALT-RHODOPSIN	HYSTL	STL	DFTSK	DxxxK	unknown	bacterial: c_Kapabacteria	FRESHWATER	RE-20APR16-C84240	3247	51.37	unknown	NA	NA	NA	NA	NA	TARA_PSW_86_MAG_00303_000000004380-cds10665|TARA_PSW_86_MAG_00303_000000004380|qry_TYPE-1_TM3=KYDTD_TM7=DVIAK_K-TYPE_DTD_DxxxK_UniRef90_L1JET8_TARA_PSW_86_MAG_00303_000000004380_-_388_1_268e-106_3_1046_2049_2049_2049_1936_1936_114_114_1790_1790_1620_1620_171_171_1501_1501_1046_1046_456_456_SMAG=TARA_PSW_86_MAG_00303_taxid=46946_Geminigera_Eukaryota_Cryptophyceae_Pyrenomonadales_Geminigeraceae_Gem…
926	L926	HRS-ES10-C152010-cds2_HRS-ES10-C152010_qry_TYPE-1_TM3_HYSTL_TM7_DLTSK_H-TYPE_STL_DxxxK_FRESHWATER_HIRES_UNBINNED_CONTIGS_rhodopsin-contigs-from-unbinned-hires_gbk	NO	NO	TYPE-1	H-TYPE	ALT-RHODOPSIN	HYSTL	STL	DLTSK	DxxxK	unknown	bacterial: c_Paceibacteria	FRESHWATER	HRS-ES10-C152010	1242	41.3	unknown	NA	NA	NA	NA	NA	A0A562IFJ8_MICOL|qry_TYPE-1_TM3=HYDTS_TM7=SALMK_H-TYPE_DTS_SxxxK_A0A562IFJ8_MICOL_Bacteriorhodopsin_Micromonospora_olivasterospora_Bacteria_Actinobacteria_Micromonosporales_Micromonosporaceae_Micromonospora_Micromonospora_olivasterospora_UNIPROT_BACTERIA_
930	L930	RE-20APR16-C38836-cds4_RE-20APR16-C38836_qry_TYPE-1_TM3_HYATL_TM7_DFTSK_H-TYPE_ATL_DxxxK_RE-20APR16_FRESHWATER_METAGENOME	NO	NO	TYPE-1	H-TYPE	ALT-RHODOPSIN	HYATL	ATL	DFTSK	DxxxK	unknown	bacterial: c_Paceibacteria	FRESHWATER	RE-20APR16-C38836	4953	41.09	unknown	NA	NA	NA	NA	NA	MMETSP0038_DN19916_c0_g1_i1.p1|ref_TYPE-1_TM3=KYETD_TM7=DVLTK_K-TYPE_ETD_DxxxK_na_Cryptomonas_paramecium_CCAP977_2a_Cryptophyta_Cryptophyte_CCRs_confirmed=na_nearIdentity=na
942	L942	RE-20APR16-C47860-cds3_RE-20APR16-C47860_qry_TYPE-1_TM3_HYSTL_TM7_DFTSK_H-TYPE_STL_DxxxK_RE-20APR16_FRESHWATER_METAGENOME	NO	NO	TYPE-1	H-TYPE	ALT-RHODOPSIN	HYSTL	STL	DFTSK	DxxxK	unknown	bacterial: c_Paceibacteria	FRESHWATER	RE-20APR16-C47860	4425	49.94	unknown	NA	NA	NA	NA	NA	MMETSP1047_DN27607_c0_g1_i1.p1|ref_TYPE-1_TM3=KYDTD_TM7=DVAAK_K-TYPE_DTD_DxxxK_na_Rhodomonas_salina_CCMP1319_Cryptophyta_Cryptophyte_CCRs_confirmed=na_nearIdentity=na
945	L945	HRSG-E12-C29839-cds3_HRSG-E12-C29839_qry_TYPE-1_TM3_HYSTL_TM7_DFTSK_H-TYPE_STL_DxxxK_FRESHWATER_HIRES_UNBINNED_CONTIGS_rhodopsin-contigs-from-unbinned-hires_gbk	NO	NO	TYPE-1	H-TYPE	ALT-RHODOPSIN	HYSTL	STL	DFTSK	DxxxK	unknown	bacterial: c_Paceibacteria	FRESHWATER	HRSG-E12-C29839	3477	51.37	unknown	NA	NA	NA	NA	NA	MMETSP0046_DN5020_c0_g1_i1.p1|ref_TYPE-1_TM3=PYDTD_TM7=DVIAK_P-TYPE_DTD_DxxxK_na_Guillardia_theta_CCMP_2712_Cryptophyta_Cryptophyte_CCRs_confirmed=na_nearIdentity=CCR
948	L948	RH-23may17-C294445-cds2_RH-23may17-C294445_qry_TYPE-1_TM3_HYSTL_TM7_DFTSK_H-TYPE_STL_DxxxK_RH-23may17_FRESHWATER_METAGENOME	NO	NO	TYPE-1	H-TYPE	ALT-RHODOPSIN	HYSTL	STL	DFTSK	DxxxK	unknown	bacterial: c_Paceibacteria	FRESHWATER	RH-23may17-C294445	3137	51.64	unknown	NA	NA	NA	NA	NA	MMETSP1049_DN17700_c0_g1_i1.p1|ref_TYPE-1_TM3=KYDTD_TM7=DVLAK_K-TYPE_DTD_DxxxK_na_Proteomonas_sulcata_CCMP704_Cryptophyta_Cryptophyte_CCRs_confirmed=na_nearIdentity=na
964	L964	RE-20APR16-C195549-cds3_RE-20APR16-C195549_qry_TYPE-1_TM3_HYSTL_TM7_DFTSK_H-TYPE_STL_DxxxK_RE-20APR16_FRESHWATER_METAGENOME	NO	NO	TYPE-1	H-TYPE	ALT-RHODOPSIN	HYSTL	STL	DFTSK	DxxxK	unknown	bacterial: c_Paceibacteria	FRESHWATER	RE-20APR16-C195549	1995	41.25	unknown	NA	NA	NA	NA	NA	MMETSP1041_DN19092_c0_g1_i1.p2|ref_TYPE-1_TM3=KYDTD_TM7=DVLAK_K-TYPE_DTD_DxxxK_na_Hemiselmis_andersenii_CCMP439_Cryptophyta_Cryptophyte_CCRs_confirmed=na_nearIdentity=na
980	L980	RE-23may17-C1333425-cds2_RE-23may17-C1333425_qry_TYPE-1_TM3_HYSTL_TM7_DLTSK_H-TYPE_STL_DxxxK_RE-23may17_FRESHWATER_METAGENOME	NO	NO	TYPE-1	H-TYPE	ALT-RHODOPSIN	HYSTL	STL	DLTSK	DxxxK	unknown	bacterial: c_Paceibacteria	FRESHWATER	RE-23may17-C1333425	1264	46.84	unknown	NA	NA	NA	NA	NA	MMETSP0988_DN31888_c0_g1_i1.p1|ref_TYPE-1_TM3=AYDTE_TM7=DIVTK_A-TYPE_DTE_DxxxK_na_Cryptophyceae_sp_CCMP2293_Cryptophyta_Cryptophyte_CCRs_confirmed=na_nearIdentity=na
982	L982	RE-14apr17-C131333-cds3_RE-14apr17-C131333_qry_TYPE-1_TM3_HYSTL_TM7_DFTSK_H-TYPE_STL_DxxxK_RE-14apr17_FRESHWATER_METAGENOME	NO	NO	TYPE-1	H-TYPE	ALT-RHODOPSIN	HYSTL	STL	DFTSK	DxxxK	unknown	bacterial: c_Paceibacteria	FRESHWATER	RE-14apr17-C131333	2747	45.9	unknown	NA	NA	NA	NA	NA	MMETSP1389_DN30320_c0_g2_i1.p1|ref_TYPE-1_TM3=KYDTD_TM7=DVIAK_K-TYPE_DTD_DxxxK_na_Rhodomonas_sp_CCMP768_Cryptophyta_Cryptophyte_CCRs_confirmed=na_nearIdentity=na
983	L983	RE-23may17-C415119-cds1_RE-23may17-C415119_qry_TYPE-1_TM3_HYSTL_TM7_DFTSK_H-TYPE_STL_DxxxK_RE-23may17_FRESHWATER_METAGENOME	NO	NO	TYPE-1	H-TYPE	ALT-RHODOPSIN	HYSTL	STL	DFTSK	DxxxK	unknown	bacterial: c_Paceibacteria	FRESHWATER	RE-23may17-C415119	2491	46.73	unknown	NA	NA	NA	NA	NA	MMETSP0986_DN28181_c3_g1_i2.p1|ref_TYPE-1_TM3=AYDTD_TM7=DLIAK_A-TYPE_DTD_DxxxK_na_Cryptophyceae_sp_CCMP2293_Cryptophyta_Cryptophyte_CCRs_confirmed=na_nearIdentity=na
988	L988	RE-23may17-C290545-cds2_RE-23may17-C290545_qry_TYPE-1_TM3_HYSTL_TM7_DFTSK_H-TYPE_STL_DxxxK_RE-23may17_FRESHWATER_METAGENOME	NO	NO	TYPE-1	H-TYPE	ALT-RHODOPSIN	HYSTL	STL	DFTSK	DxxxK	unknown	bacterial: c_Paceibacteria	FRESHWATER	RE-23may17-C290545	3041	45.58	unknown	NA	NA	NA	NA	NA	CAMPEP_0179380508|CAMNT_0021097107|qry_TYPE-1_TM3=KYDTD_TM7=DVIAK_K-TYPE_DTD_DxxxK_NCGR_PEP_ID=MMETSP0798-20121207_683_1_TAXON_ID=283649_ORGANISM=Myrionecta_rubra_Strain_CCMP2563_LENGTH=339_DNA_ID=CAMNT_0021097107_DNA_START=1_DNA_END=1019_DNA_ORIENTATION=-_MMETSP
994	L994	RE-14apr17-C213600-cds2_RE-14apr17-C213600_qry_TYPE-1_TM3_HYSTL_TM7_DFTSK_H-TYPE_STL_DxxxK_RE-14apr17_FRESHWATER_METAGENOME	NO	NO	TYPE-1	H-TYPE	ALT-RHODOPSIN	HYSTL	STL	DFTSK	DxxxK	unknown	bacterial: c_Paceibacteria	FRESHWATER	RE-14apr17-C213600	2099	48.83	unknown	NA	NA	NA	NA	NA	TARA_PSW_86_MAG_00262_000000006665-cds216|TARA_PSW_86_MAG_00262_000000006665|qry_TYPE-1_TM3=QYDTD_TM7=DVLAK_Q-TYPE_DTD_DxxxK_UniRef90_L1I7F9_TARA_PSW_86_MAG_00262_000000006665_-_284_2_571e-75_3_593_2026_2026_2026_1916_1916_111_111_1584_1584_1078_1078_507_507_952_952_593_593_360_360_SMAG=TARA_PSW_86_MAG_00262_taxid=46946_Geminigera_Eukaryota_Cryptophyceae_Pyrenomonadales_Geminigeraceae_Geminigera_…
774	L774	TNGK-Kigoma-Deep-Cast-35m-SRR7053298-C222265-cds2_TNGK-Kigoma-Deep-Cast-35m-SRR7053298-C222265_qry_HELIO_TM3_HYESV_TM7_SALAK_H-TYPE_ESV_SxxxK_TNGK-Kigoma-Deep-Cast-35m-SRR7053298_FRESHWATER_METAGENOME	NO	NO	HELIO	H-TYPE	ALT-RHODOPSIN	HYESV	ESV	SALAK	SxxxK	unknown	bacterial: c_Saccharimonadia	FRESHWATER	TNGK-Kigoma-Deep-Cast-35m-SRR7053298-C222265	1441	41.92	unknown	NA	NA	NA	NA	NA	ERR3586984-C35331-cds2|ERR3586984-C35331|qry_TYPE-1_TM3=HYDTD_TM7=DLIAK_H-TYPE_DTD_DxxxK_ERR3586984_fasta_fa_gbk_TARA_MARINE_METATRANSCRIPTOME
752	L752	Jr-7aug17-C124239-cds1_Jr-7aug17-C124239_qry_TYPE-1_TM3_HYDTD_TM7_DVCAK_H-TYPE_DTD_DxxxK_Jr-7aug17_FRESHWATER_METAGENOME	NO	NO	TYPE-1	H-TYPE	ALT-RHODOPSIN	HYDTD	DTD	DVCAK	DxxxK	unknown	eukaryotic	FRESHWATER	Jr-7aug17-C124239	1903	66.84	unknown	NA	NA	NA	NA	NA	ERR3586727-C30506-cds1|ERR3586727-C30506|qry_TYPE-1_TM3=HFDSS_TM7=DLVGK_H-TYPE_DSS_DxxxK_ERR3586727_fasta_fa_gbk_TARA_MARINE_METATRANSCRIPTOME
771	L771	ssrna-C103862-cds1_ssrna-C103862_qry_TYPE-1_TM3_HYDTD_TM7_DLIAK_H-TYPE_DTD_DxxxK_ssRNA_rimov_hard_filtered_transcripts_fa_gbk_SS_FRESHWATER_METATRANSCRIPTOME	NO	NO	TYPE-1	H-TYPE	ALT-RHODOPSIN	HYDTD	DTD	DLIAK	DxxxK	unknown	eukaryotic	FRESHWATER	ssrna-C103862	1300	57.54	unknown	NA	NA	NA	NA	NA	ERR3586950-C46606-cds1|ERR3586950-C46606|qry_TYPE-1_TM3=HYDTD_TM7=DLIAK_H-TYPE_DTD_DxxxK_ERR3586950_fasta_fa_gbk_TARA_MARINE_METATRANSCRIPTOME
778	L778	ERR3586710-C26697-cds1_ERR3586710-C26697_qry_TYPE-1_TM3_HYDTD_TM7_DLIAK_H-TYPE_DTD_DxxxK_ERR3586710_fasta_fa_gbk_TARA_MARINE_METATRANSCRIPTOME	NO	NO	TYPE-1	H-TYPE	ALT-RHODOPSIN	HYDTD	DTD	DLIAK	DxxxK	unknown	eukaryotic	MARINE	ERR3586710-C26697	1246	58.27	unknown	NA	NA	NA	NA	NA	ERR3587104-C17038-cds1|ERR3587104-C17038|qry_TYPE-1_TM3=HYDTD_TM7=DLIAK_H-TYPE_DTD_DxxxK_ERR3587104_fasta_fa_gbk_TARA_MARINE_METATRANSCRIPTOME
779	L779	ERR3586728-C13074-cds1_ERR3586728-C13074_qry_TYPE-1_TM3_HYDTD_TM7_DLIAK_H-TYPE_DTD_DxxxK_ERR3586728_fasta_fa_gbk_TARA_MARINE_METATRANSCRIPTOME	NO	NO	TYPE-1	H-TYPE	ALT-RHODOPSIN	HYDTD	DTD	DLIAK	DxxxK	unknown	eukaryotic	MARINE	ERR3586728-C13074	1118	58.59	unknown	NA	NA	NA	NA	NA	ERR3587108-C25568-cds1|ERR3587108-C25568|qry_TYPE-1_TM3=HYDTD_TM7=DLIAK_H-TYPE_DTD_DxxxK_ERR3587108_fasta_fa_gbk_TARA_MARINE_METATRANSCRIPTOME
780	L780	ERR3586700-C55198-cds2_ERR3586700-C55198_qry_TYPE-1_TM3_HYDTC_TM7_DLVCK_H-TYPE_DTC_DxxxK_ERR3586700_fasta_fa_gbk_TARA_MARINE_METATRANSCRIPTOME	NO	NO	TYPE-1	H-TYPE	ALT-RHODOPSIN	HYDTC	DTC	DLVCK	DxxxK	unknown	eukaryotic	MARINE	ERR3586700-C55198	1155	49.61	unknown	NA	NA	NA	NA	NA	ERR3587111-C37212-cds1|ERR3587111-C37212|qry_TYPE-1_TM3=HYDTD_TM7=DLIAK_H-TYPE_DTD_DxxxK_ERR3587111_fasta_fa_gbk_TARA_MARINE_METATRANSCRIPTOME
781	L781	ERR3586732-C15824-cds1_ERR3586732-C15824_qry_TYPE-1_TM3_HYDTD_TM7_DLIAK_H-TYPE_DTD_DxxxK_ERR3586732_fasta_fa_gbk_TARA_MARINE_METATRANSCRIPTOME	NO	NO	TYPE-1	H-TYPE	ALT-RHODOPSIN	HYDTD	DTD	DLIAK	DxxxK	unknown	eukaryotic	MARINE	ERR3586732-C15824	1012	61.66	unknown	NA	NA	NA	NA	NA	ERR3587117-C10264-cds1|ERR3587117-C10264|qry_TYPE-1_TM3=TYDTD_TM7=DVLAK_T-TYPE_DTD_DxxxK_ERR3587117_fasta_fa_gbk_TARA_MARINE_METATRANSCRIPTOME
784	L784	ERR3586678-C56631-cds1_ERR3586678-C56631_qry_TYPE-1_TM3_HFDSS_TM7_DLMSK_H-TYPE_DSS_DxxxK_ERR3586678_fasta_fa_gbk_TARA_MARINE_METATRANSCRIPTOME	NO	NO	TYPE-1	H-TYPE	ALT-RHODOPSIN	HFDSS	DSS	DLMSK	DxxxK	unknown	eukaryotic	MARINE	ERR3586678-C56631	997	60.68	unknown	NA	NA	NA	NA	NA	ERR3587117-C25886-cds1|ERR3587117-C25886|qry_TYPE-1_TM3=QYDTD_TM7=DVLAK_Q-TYPE_DTD_DxxxK_ERR3587117_fasta_fa_gbk_TARA_MARINE_METATRANSCRIPTOME
785	L785	ERR3586710-C41779-cds1_ERR3586710-C41779_qry_TYPE-1_TM3_HFDSS_TM7_DLMSK_H-TYPE_DSS_DxxxK_ERR3586710_fasta_fa_gbk_TARA_MARINE_METATRANSCRIPTOME	NO	NO	TYPE-1	H-TYPE	ALT-RHODOPSIN	HFDSS	DSS	DLMSK	DxxxK	unknown	eukaryotic	MARINE	ERR3586710-C41779	1004	60.96	unknown	NA	NA	NA	NA	NA	ERR3587117-C26673-cds1|ERR3587117-C26673|qry_TYPE-1_TM3=HYDTD_TM7=DLIAK_H-TYPE_DTD_DxxxK_ERR3587117_fasta_fa_gbk_TARA_MARINE_METATRANSCRIPTOME
786	L786	ERR3586715-C13280-cds1_ERR3586715-C13280_qry_TYPE-1_TM3_HFDSS_TM7_DLMSK_H-TYPE_DSS_DxxxK_ERR3586715_fasta_fa_gbk_TARA_MARINE_METATRANSCRIPTOME	NO	NO	TYPE-1	H-TYPE	ALT-RHODOPSIN	HFDSS	DSS	DLMSK	DxxxK	unknown	eukaryotic	MARINE	ERR3586715-C13280	997	60.68	unknown	NA	NA	NA	NA	NA	ERR3587117-C31601-cds2|ERR3587117-C31601|qry_TYPE-1_TM3=HFDSS_TM7=DLVAK_H-TYPE_DSS_DxxxK_ERR3587117_fasta_fa_gbk_TARA_MARINE_METATRANSCRIPTOME
790	L790	ERR3586689-C40332-cds1_ERR3586689-C40332_qry_TYPE-1_TM3_HYDTD_TM7_DLIAK_H-TYPE_DTD_DxxxK_ERR3586689_fasta_fa_gbk_TARA_MARINE_METATRANSCRIPTOME	NO	NO	TYPE-1	H-TYPE	ALT-RHODOPSIN	HYDTD	DTD	DLIAK	DxxxK	unknown	eukaryotic	MARINE	ERR3586689-C40332	1206	60.28	unknown	NA	NA	NA	NA	NA	ERR3587152-C17677-cds1|ERR3587152-C17677|qry_TYPE-1_TM3=HYDTD_TM7=DLIAK_H-TYPE_DTD_DxxxK_ERR3587152_fasta_fa_gbk_TARA_MARINE_METATRANSCRIPTOME
791	L791	ERR3586998-C20158-cds1_ERR3586998-C20158_qry_TYPE-1_TM3_HYDTD_TM7_DLIAK_H-TYPE_DTD_DxxxK_ERR3586998_fasta_fa_gbk_TARA_MARINE_METATRANSCRIPTOME	NO	NO	TYPE-1	H-TYPE	ALT-RHODOPSIN	HYDTD	DTD	DLIAK	DxxxK	unknown	eukaryotic	MARINE	ERR3586998-C20158	997	60.98	unknown	NA	NA	NA	NA	NA	ERR3587152-C40752-cds1|ERR3587152-C40752|qry_TYPE-1_TM3=HYDTL_TM7=DLVTK_H-TYPE_DTL_DxxxK_ERR3587152_fasta_fa_gbk_TARA_MARINE_METATRANSCRIPTOME
793	L793	ERR3586731-C24259-cds1_ERR3586731-C24259_qry_TYPE-1_TM3_HFDSS_TM7_DLMSK_H-TYPE_DSS_DxxxK_ERR3586731_fasta_fa_gbk_TARA_MARINE_METATRANSCRIPTOME	NO	NO	TYPE-1	H-TYPE	ALT-RHODOPSIN	HFDSS	DSS	DLMSK	DxxxK	unknown	eukaryotic	MARINE	ERR3586731-C24259	990	60.51	unknown	NA	NA	NA	NA	NA	ERR3587179-C13927-cds2|ERR3587179-C13927|qry_TYPE-1_TM3=HFDSS_TM7=DLVAK_H-TYPE_DSS_DxxxK_ERR3587179_fasta_fa_gbk_TARA_MARINE_METATRANSCRIPTOME
795	L795	ERR3586714-C26611-cds1_ERR3586714-C26611_qry_TYPE-1_TM3_HYDTD_TM7_DLIAK_H-TYPE_DTD_DxxxK_ERR3586714_fasta_fa_gbk_TARA_MARINE_METATRANSCRIPTOME	NO	NO	TYPE-1	H-TYPE	ALT-RHODOPSIN	HYDTD	DTD	DLIAK	DxxxK	unknown	eukaryotic	MARINE	ERR3586714-C26611	1043	58.96	unknown	NA	NA	NA	NA	NA	HRS-EL10-C125267-cds1|HRS-EL10-C125267|qry_TYPE-1_TM3=QYESN_TM7=DVVAK_Q-TYPE_ESN_DxxxK_FRESHWATER_HIRES_UNBINNED_CONTIGS_rhodopsin-contigs-from-unbinned-hires_gbk_FRESHWATER_HIRES_UNBINNED_CONTIGS
797	L797	RH-14apr17-C918564-cds1_RH-14apr17-C918564_qry_TYPE-1_TM3_HYDTD_TM7_DMLAK_H-TYPE_DTD_DxxxK_RH-14apr17_FRESHWATER_METAGENOME	NO	NO	TYPE-1	H-TYPE	ALT-RHODOPSIN	HYDTD	DTD	DMLAK	DxxxK	unknown	eukaryotic	FRESHWATER	RH-14apr17-C918564	807	67.16	unknown	NA	NA	NA	NA	NA	HRS-EL10-C90117-cds2|HRS-EL10-C90117|qry_HELIO_TM3=HYESV_TM7=SLVAK_H-TYPE_ESV_SxxxK_FRESHWATER_HIRES_UNBINNED_CONTIGS_rhodopsin-contigs-from-unbinned-hires_gbk_FRESHWATER_HIRES_UNBINNED_CONTIGS
798	L798	ERR3586679-C77696-cds1_ERR3586679-C77696_qry_TYPE-1_TM3_HFDSS_TM7_DLVGK_H-TYPE_DSS_DxxxK_ERR3586679_fasta_fa_gbk_TARA_MARINE_METATRANSCRIPTOME	NO	NO	TYPE-1	H-TYPE	ALT-RHODOPSIN	HFDSS	DSS	DLVGK	DxxxK	unknown	eukaryotic	MARINE	ERR3586679-C77696	974	54.52	unknown	NA	NA	NA	NA	NA	HRS-EL12-C102012-cds1|HRS-EL12-C102012|qry_HELIO_TM3=HYESA_TM7=SALAK_H-TYPE_ESA_SxxxK_FRESHWATER_HIRES_UNBINNED_CONTIGS_rhodopsin-contigs-from-unbinned-hires_gbk_FRESHWATER_HIRES_UNBINNED_CONTIGS
799	L799	ERR3586700-C62398-cds1_ERR3586700-C62398_qry_TYPE-1_TM3_HFDSS_TM7_DLVGK_H-TYPE_DSS_DxxxK_ERR3586700_fasta_fa_gbk_TARA_MARINE_METATRANSCRIPTOME	NO	NO	TYPE-1	H-TYPE	ALT-RHODOPSIN	HFDSS	DSS	DLVGK	DxxxK	unknown	eukaryotic	MARINE	ERR3586700-C62398	1074	50.37	unknown	NA	NA	NA	NA	NA	HRS-EL12-C20484-cds2|HRS-EL12-C20484|qry_HELIO_TM3=NYESV_TM7=SFIAK_N-TYPE_ESV_SxxxK_FRESHWATER_HIRES_UNBINNED_CONTIGS_rhodopsin-contigs-from-unbinned-hires_gbk_FRESHWATER_HIRES_UNBINNED_CONTIGS
800	L800	ERR3586712-C19188-cds1_ERR3586712-C19188_qry_TYPE-1_TM3_HYDTD_TM7_DLIAK_H-TYPE_DTD_DxxxK_ERR3586712_fasta_fa_gbk_TARA_MARINE_METATRANSCRIPTOME	NO	NO	TYPE-1	H-TYPE	ALT-RHODOPSIN	HYDTD	DTD	DLIAK	DxxxK	unknown	eukaryotic	MARINE	ERR3586712-C19188	1207	57.83	unknown	NA	NA	NA	NA	NA	HRS-EL12-C65542-cds1|HRS-EL12-C65542|qry_HELIO_TM3=HYESV_TM7=SLVAK_H-TYPE_ESV_SxxxK_FRESHWATER_HIRES_UNBINNED_CONTIGS_rhodopsin-contigs-from-unbinned-hires_gbk_FRESHWATER_HIRES_UNBINNED_CONTIGS
801	L801	ERR3587104-C17038-cds1_ERR3587104-C17038_qry_TYPE-1_TM3_HYDTD_TM7_DLIAK_H-TYPE_DTD_DxxxK_ERR3587104_fasta_fa_gbk_TARA_MARINE_METATRANSCRIPTOME	NO	NO	TYPE-1	H-TYPE	ALT-RHODOPSIN	HYDTD	DTD	DLIAK	DxxxK	unknown	eukaryotic	MARINE	ERR3587104-C17038	885	62.37	unknown	NA	NA	NA	NA	NA	HRS-EL12-C70614-cds2|HRS-EL12-C70614|qry_HELIO_TM3=HYESV_TM7=SLVAK_H-TYPE_ESV_SxxxK_FRESHWATER_HIRES_UNBINNED_CONTIGS_rhodopsin-contigs-from-unbinned-hires_gbk_FRESHWATER_HIRES_UNBINNED_CONTIGS
802	L802	ERR3587111-C37212-cds1_ERR3587111-C37212_qry_TYPE-1_TM3_HYDTD_TM7_DLIAK_H-TYPE_DTD_DxxxK_ERR3587111_fasta_fa_gbk_TARA_MARINE_METATRANSCRIPTOME	NO	NO	TYPE-1	H-TYPE	ALT-RHODOPSIN	HYDTD	DTD	DLIAK	DxxxK	unknown	eukaryotic	MARINE	ERR3587111-C37212	1053	60.49	unknown	NA	NA	NA	NA	NA	HRS-EL13-C143276-cds2|HRS-EL13-C143276|qry_HELIO_TM3=HYESV_TM7=SLVAK_H-TYPE_ESV_SxxxK_FRESHWATER_HIRES_UNBINNED_CONTIGS_rhodopsin-contigs-from-unbinned-hires_gbk_FRESHWATER_HIRES_UNBINNED_CONTIGS
803	L803	ERR3586680-C65816-cds1_ERR3586680-C65816_qry_TYPE-1_TM3_HFDSS_TM7_DLVGK_H-TYPE_DSS_DxxxK_ERR3586680_fasta_fa_gbk_TARA_MARINE_METATRANSCRIPTOME	NO	NO	TYPE-1	H-TYPE	ALT-RHODOPSIN	HFDSS	DSS	DLVGK	DxxxK	unknown	eukaryotic	MARINE	ERR3586680-C65816	1017	52.7	unknown	NA	NA	NA	NA	NA	HRS-EL13-C58667-cds1|HRS-EL13-C58667|qry_HELIO_TM3=HYESV_TM7=SIVAK_H-TYPE_ESV_SxxxK_FRESHWATER_HIRES_UNBINNED_CONTIGS_rhodopsin-contigs-from-unbinned-hires_gbk_FRESHWATER_HIRES_UNBINNED_CONTIGS
804	L804	ERR3586689-C61849-cds1_ERR3586689-C61849_qry_TYPE-1_TM3_HFDSS_TM7_DLMSK_H-TYPE_DSS_DxxxK_ERR3586689_fasta_fa_gbk_TARA_MARINE_METATRANSCRIPTOME	NO	NO	TYPE-1	H-TYPE	ALT-RHODOPSIN	HFDSS	DSS	DLMSK	DxxxK	unknown	eukaryotic	MARINE	ERR3586689-C61849	988	60.43	unknown	NA	NA	NA	NA	NA	HRS-EL13-C93738-cds2|HRS-EL13-C93738|qry_HELIO_TM3=HYESA_TM7=SALAK_H-TYPE_ESA_SxxxK_FRESHWATER_HIRES_UNBINNED_CONTIGS_rhodopsin-contigs-from-unbinned-hires_gbk_FRESHWATER_HIRES_UNBINNED_CONTIGS
805	L805	ERR3586706-C62839-cds1_ERR3586706-C62839_qry_TYPE-1_TM3_HYDTD_TM7_DLIAK_H-TYPE_DTD_DxxxK_ERR3586706_fasta_fa_gbk_TARA_MARINE_METATRANSCRIPTOME	NO	NO	TYPE-1	H-TYPE	ALT-RHODOPSIN	HYDTD	DTD	DLIAK	DxxxK	unknown	eukaryotic	MARINE	ERR3586706-C62839	1085	59.35	unknown	NA	NA	NA	NA	NA	HRS-EL3-C18250-cds2|HRS-EL3-C18250|qry_HELIO_TM3=NYESV_TM7=SFIAK_N-TYPE_ESV_SxxxK_FRESHWATER_HIRES_UNBINNED_CONTIGS_rhodopsin-contigs-from-unbinned-hires_gbk_FRESHWATER_HIRES_UNBINNED_CONTIGS
806	L806	ERR3586715-C9429-cds1_ERR3586715-C9429_qry_TYPE-1_TM3_HYDTD_TM7_DLIAK_H-TYPE_DTD_DxxxK_ERR3586715_fasta_fa_gbk_TARA_MARINE_METATRANSCRIPTOME	NO	NO	TYPE-1	H-TYPE	ALT-RHODOPSIN	HYDTD	DTD	DLIAK	DxxxK	unknown	eukaryotic	MARINE	ERR3586715-C9429	1171	61.06	unknown	NA	NA	NA	NA	NA	HRS-EL4-C29509-cds2|HRS-EL4-C29509|qry_HELIO_TM3=HYESV_TM7=SIVAK_H-TYPE_ESV_SxxxK_FRESHWATER_HIRES_UNBINNED_CONTIGS_rhodopsin-contigs-from-unbinned-hires_gbk_FRESHWATER_HIRES_UNBINNED_CONTIGS
807	L807	ERR3586731-C20903-cds1_ERR3586731-C20903_qry_TYPE-1_TM3_HYDTD_TM7_DLIAK_H-TYPE_DTD_DxxxK_ERR3586731_fasta_fa_gbk_TARA_MARINE_METATRANSCRIPTOME	NO	NO	TYPE-1	H-TYPE	ALT-RHODOPSIN	HYDTD	DTD	DLIAK	DxxxK	unknown	eukaryotic	MARINE	ERR3586731-C20903	1060	57.55	unknown	NA	NA	NA	NA	NA	HRS-EL5-C61021-cds1|HRS-EL5-C61021|qry_TYPE-1_TM3=KYDTD_TM7=DIVAK_K-TYPE_DTD_DxxxK_FRESHWATER_HIRES_UNBINNED_CONTIGS_rhodopsin-contigs-from-unbinned-hires_gbk_FRESHWATER_HIRES_UNBINNED_CONTIGS
808	L808	ERR3586731-C37263-cds1_ERR3586731-C37263_qry_TYPE-1_TM3_HYDTD_TM7_DLIAK_H-TYPE_DTD_DxxxK_ERR3586731_fasta_fa_gbk_TARA_MARINE_METATRANSCRIPTOME	NO	NO	TYPE-1	H-TYPE	ALT-RHODOPSIN	HYDTD	DTD	DLIAK	DxxxK	unknown	eukaryotic	MARINE	ERR3586731-C37263	801	62.67	unknown	NA	NA	NA	NA	NA	HRS-EL5-C8912-cds3|HRS-EL5-C8912|qry_HELIO_TM3=NYESV_TM7=SFIAK_N-TYPE_ESV_SxxxK_FRESHWATER_HIRES_UNBINNED_CONTIGS_rhodopsin-contigs-from-unbinned-hires_gbk_FRESHWATER_HIRES_UNBINNED_CONTIGS
809	L809	ERR3586691-C15285-cds1_ERR3586691-C15285_qry_TYPE-1_TM3_HYDTD_TM7_DLIAK_H-TYPE_DTD_DxxxK_ERR3586691_fasta_fa_gbk_TARA_MARINE_METATRANSCRIPTOME	NO	NO	TYPE-1	H-TYPE	ALT-RHODOPSIN	HYDTD	DTD	DLIAK	DxxxK	unknown	eukaryotic	MARINE	ERR3586691-C15285	1258	57	unknown	NA	NA	NA	NA	NA	HRS-EL6-C29923-cds2|HRS-EL6-C29923|qry_HELIO_TM3=NYESV_TM7=SFIAK_N-TYPE_ESV_SxxxK_FRESHWATER_HIRES_UNBINNED_CONTIGS_rhodopsin-contigs-from-unbinned-hires_gbk_FRESHWATER_HIRES_UNBINNED_CONTIGS
810	L810	ERR3586691-C26958-cds1_ERR3586691-C26958_qry_TYPE-1_TM3_HYDTD_TM7_DLIAK_H-TYPE_DTD_DxxxK_ERR3586691_fasta_fa_gbk_TARA_MARINE_METATRANSCRIPTOME	NO	NO	TYPE-1	H-TYPE	ALT-RHODOPSIN	HYDTD	DTD	DLIAK	DxxxK	unknown	eukaryotic	MARINE	ERR3586691-C26958	989	60.87	unknown	NA	NA	NA	NA	NA	HRS-EL7-C84198-cds1|HRS-EL7-C84198|qry_HELIO_TM3=HYESV_TM7=SLVAK_H-TYPE_ESV_SxxxK_FRESHWATER_HIRES_UNBINNED_CONTIGS_rhodopsin-contigs-from-unbinned-hires_gbk_FRESHWATER_HIRES_UNBINNED_CONTIGS
811	L811	ERR3587152-C17677-cds1_ERR3587152-C17677_qry_TYPE-1_TM3_HYDTD_TM7_DLIAK_H-TYPE_DTD_DxxxK_ERR3587152_fasta_fa_gbk_TARA_MARINE_METATRANSCRIPTOME	NO	NO	TYPE-1	H-TYPE	ALT-RHODOPSIN	HYDTD	DTD	DLIAK	DxxxK	unknown	eukaryotic	MARINE	ERR3587152-C17677	1058	62.1	unknown	NA	NA	NA	NA	NA	HRS-EL9-C4404-cds2|HRS-EL9-C4404|qry_HELIO_TM3=HYESV_TM7=SLVAK_H-TYPE_ESV_SxxxK_FRESHWATER_HIRES_UNBINNED_CONTIGS_rhodopsin-contigs-from-unbinned-hires_gbk_FRESHWATER_HIRES_UNBINNED_CONTIGS
814	L814	ERR3586700-C55040-cds2_ERR3586700-C55040_qry_TYPE-1_TM3_HYDTD_TM7_DLIAK_H-TYPE_DTD_DxxxK_ERR3586700_fasta_fa_gbk_TARA_MARINE_METATRANSCRIPTOME	NO	NO	TYPE-1	H-TYPE	ALT-RHODOPSIN	HYDTD	DTD	DLIAK	DxxxK	unknown	eukaryotic	MARINE	ERR3586700-C55040	1157	55.06	unknown	NA	NA	NA	NA	NA	HRS-ES11-C33636-cds2|HRS-ES11-C33636|qry_TYPE-1_TM3=HYSTL_TM7=DFTSK_H-TYPE_STL_DxxxK_FRESHWATER_HIRES_UNBINNED_CONTIGS_rhodopsin-contigs-from-unbinned-hires_gbk_FRESHWATER_HIRES_UNBINNED_CONTIGS
815	L815	ERR3586714-C21135-cds1_ERR3586714-C21135_qry_TYPE-1_TM3_HYDTD_TM7_DLIAK_H-TYPE_DTD_DxxxK_ERR3586714_fasta_fa_gbk_TARA_MARINE_METATRANSCRIPTOME	NO	NO	TYPE-1	H-TYPE	ALT-RHODOPSIN	HYDTD	DTD	DLIAK	DxxxK	unknown	eukaryotic	MARINE	ERR3586714-C21135	1158	58.98	unknown	NA	NA	NA	NA	NA	HRS-ES11-C75054-cds1|HRS-ES11-C75054|qry_TYPE-1_TM3=HYSTL_TM7=DLTSK_H-TYPE_STL_DxxxK_FRESHWATER_HIRES_UNBINNED_CONTIGS_rhodopsin-contigs-from-unbinned-hires_gbk_FRESHWATER_HIRES_UNBINNED_CONTIGS
816	L816	ERR3586729-C26082-cds1_ERR3586729-C26082_qry_TYPE-1_TM3_HYDTD_TM7_DLIAK_H-TYPE_DTD_DxxxK_ERR3586729_fasta_fa_gbk_TARA_MARINE_METATRANSCRIPTOME	NO	NO	TYPE-1	H-TYPE	ALT-RHODOPSIN	HYDTD	DTD	DLIAK	DxxxK	unknown	eukaryotic	MARINE	ERR3586729-C26082	858	62.12	unknown	NA	NA	NA	NA	NA	HRS-ES11-C89954-cds2|HRS-ES11-C89954|qry_TYPE-1_TM3=HYSTL_TM7=DFTSK_H-TYPE_STL_DxxxK_FRESHWATER_HIRES_UNBINNED_CONTIGS_rhodopsin-contigs-from-unbinned-hires_gbk_FRESHWATER_HIRES_UNBINNED_CONTIGS
817	L817	ERR3586983-C38584-cds1_ERR3586983-C38584_qry_TYPE-1_TM3_HYDTD_TM7_DLIAK_H-TYPE_DTD_DxxxK_ERR3586983_fasta_fa_gbk_TARA_MARINE_METATRANSCRIPTOME	NO	NO	TYPE-1	H-TYPE	ALT-RHODOPSIN	HYDTD	DTD	DLIAK	DxxxK	unknown	eukaryotic	MARINE	ERR3586983-C38584	1015	61.48	unknown	NA	NA	NA	NA	NA	HRS-ES12-C40568-cds4|HRS-ES12-C40568|qry_TYPE-1_TM3=HYSTL_TM7=DLTSK_H-TYPE_STL_DxxxK_FRESHWATER_HIRES_UNBINNED_CONTIGS_rhodopsin-contigs-from-unbinned-hires_gbk_FRESHWATER_HIRES_UNBINNED_CONTIGS
818	L818	ERR3587043-C10777-cds1_ERR3587043-C10777_qry_TYPE-1_TM3_HYDTD_TM7_DLIAK_H-TYPE_DTD_DxxxK_ERR3587043_fasta_fa_gbk_TARA_MARINE_METATRANSCRIPTOME	NO	NO	TYPE-1	H-TYPE	ALT-RHODOPSIN	HYDTD	DTD	DLIAK	DxxxK	unknown	eukaryotic	MARINE	ERR3587043-C10777	798	62.41	unknown	NA	NA	NA	NA	NA	HRS-ES12-C84513-cds2|HRS-ES12-C84513|qry_TYPE-1_TM3=HYSTL_TM7=DFTSK_H-TYPE_STL_DxxxK_FRESHWATER_HIRES_UNBINNED_CONTIGS_rhodopsin-contigs-from-unbinned-hires_gbk_FRESHWATER_HIRES_UNBINNED_CONTIGS
820	L820	ERR3586950-C46606-cds1_ERR3586950-C46606_qry_TYPE-1_TM3_HYDTD_TM7_DLIAK_H-TYPE_DTD_DxxxK_ERR3586950_fasta_fa_gbk_TARA_MARINE_METATRANSCRIPTOME	NO	NO	TYPE-1	H-TYPE	ALT-RHODOPSIN	HYDTD	DTD	DLIAK	DxxxK	unknown	eukaryotic	MARINE	ERR3586950-C46606	788	61.04	unknown	NA	NA	NA	NA	NA	HRS-ES7-C454426-cds1|HRS-ES7-C454426|qry_TYPE-1_TM3=QYESN_TM7=DVVAK_Q-TYPE_ESN_DxxxK_FRESHWATER_HIRES_UNBINNED_CONTIGS_rhodopsin-contigs-from-unbinned-hires_gbk_FRESHWATER_HIRES_UNBINNED_CONTIGS
821	L821	ssrna-C164831-cds1_ssrna-C164831_qry_TYPE-1_TM3_HYDTD_TM7_DLIAK_H-TYPE_DTD_DxxxK_ssRNA_rimov_hard_filtered_transcripts_fa_gbk_SS_FRESHWATER_METATRANSCRIPTOME	NO	NO	TYPE-1	H-TYPE	ALT-RHODOPSIN	HYDTD	DTD	DLIAK	DxxxK	unknown	eukaryotic	FRESHWATER	ssrna-C164831	964	55.91	unknown	NA	NA	NA	NA	NA	HRS-ES8-C77079-cds2|HRS-ES8-C77079|qry_TYPE-1_TM3=QYESN_TM7=DVVAK_Q-TYPE_ESN_DxxxK_FRESHWATER_HIRES_UNBINNED_CONTIGS_rhodopsin-contigs-from-unbinned-hires_gbk_FRESHWATER_HIRES_UNBINNED_CONTIGS
822	L822	RE-14apr17-C588855-cds1_RE-14apr17-C588855_qry_TYPE-1_TM3_HYDTD_TM7_DVCAK_H-TYPE_DTD_DxxxK_RE-14apr17_FRESHWATER_METAGENOME	NO	NO	TYPE-1	H-TYPE	ALT-RHODOPSIN	HYDTD	DTD	DVCAK	DxxxK	unknown	eukaryotic	FRESHWATER	RE-14apr17-C588855	1159	66.26	unknown	NA	NA	NA	NA	NA	HRS-ES9-C32790-cds4|HRS-ES9-C32790|qry_TYPE-1_TM3=HYSTL_TM7=DFTSK_H-TYPE_STL_DxxxK_FRESHWATER_HIRES_UNBINNED_CONTIGS_rhodopsin-contigs-from-unbinned-hires_gbk_FRESHWATER_HIRES_UNBINNED_CONTIGS
823	L823	ERR3586688-C71078-cds1_ERR3586688-C71078_qry_TYPE-1_TM3_HFDSS_TM7_DLVGK_H-TYPE_DSS_DxxxK_ERR3586688_fasta_fa_gbk_TARA_MARINE_METATRANSCRIPTOME	NO	NO	TYPE-1	H-TYPE	ALT-RHODOPSIN	HFDSS	DSS	DLVGK	DxxxK	unknown	eukaryotic	MARINE	ERR3586688-C71078	954	54.72	unknown	NA	NA	NA	NA	NA	HRSG-E10-C310065-cds1|HRSG-E10-C310065|qry_TYPE-1_TM3=QYESN_TM7=DVVAK_Q-TYPE_ESN_DxxxK_FRESHWATER_HIRES_UNBINNED_CONTIGS_rhodopsin-contigs-from-unbinned-hires_gbk_FRESHWATER_HIRES_UNBINNED_CONTIGS
824	L824	ERR3586689-C61362-cds1_ERR3586689-C61362_qry_TYPE-1_TM3_HYDTC_TM7_DLVAK_H-TYPE_DTC_DxxxK_ERR3586689_fasta_fa_gbk_TARA_MARINE_METATRANSCRIPTOME	NO	NO	TYPE-1	H-TYPE	ALT-RHODOPSIN	HYDTC	DTC	DLVAK	DxxxK	unknown	eukaryotic	MARINE	ERR3586689-C61362	991	56.61	unknown	NA	NA	NA	NA	NA	HRSG-E10-C58669-cds2|HRSG-E10-C58669|qry_TYPE-1_TM3=HYSTL_TM7=DFTSK_H-TYPE_STL_DxxxK_FRESHWATER_HIRES_UNBINNED_CONTIGS_rhodopsin-contigs-from-unbinned-hires_gbk_FRESHWATER_HIRES_UNBINNED_CONTIGS
826	L826	ERR3586709-C47025-cds1_ERR3586709-C47025_qry_TYPE-1_TM3_HYDTD_TM7_DLIAK_H-TYPE_DTD_DxxxK_ERR3586709_fasta_fa_gbk_TARA_MARINE_METATRANSCRIPTOME	NO	NO	TYPE-1	H-TYPE	ALT-RHODOPSIN	HYDTD	DTD	DLIAK	DxxxK	unknown	eukaryotic	MARINE	ERR3586709-C47025	997	60.88	unknown	NA	NA	NA	NA	NA	HRSG-E13-C100737-cds2|HRSG-E13-C100737|qry_TYPE-1_TM3=HYSTL_TM7=DLTSK_H-TYPE_STL_DxxxK_FRESHWATER_HIRES_UNBINNED_CONTIGS_rhodopsin-contigs-from-unbinned-hires_gbk_FRESHWATER_HIRES_UNBINNED_CONTIGS
827	L827	ssrna-C153036-cds1_ssrna-C153036_qry_TYPE-1_TM3_HYDTN_TM7_DVVAK_H-TYPE_DTN_DxxxK_ssRNA_rimov_hard_filtered_transcripts_fa_gbk_SS_FRESHWATER_METATRANSCRIPTOME	NO	NO	TYPE-1	H-TYPE	ALT-RHODOPSIN	HYDTN	DTN	DVVAK	DxxxK	unknown	eukaryotic	FRESHWATER	ssrna-C153036	1013	55.97	unknown	NA	NA	NA	NA	NA	HRSG-E7-C323179-cds1|HRSG-E7-C323179|qry_TYPE-1_TM3=QYESN_TM7=DVVAK_Q-TYPE_ESN_DxxxK_FRESHWATER_HIRES_UNBINNED_CONTIGS_rhodopsin-contigs-from-unbinned-hires_gbk_FRESHWATER_HIRES_UNBINNED_CONTIGS
828	L828	ERR3586940-C27129-cds1_ERR3586940-C27129_qry_TYPE-1_TM3_HYDTD_TM7_DLIAK_H-TYPE_DTD_DxxxK_ERR3586940_fasta_fa_gbk_TARA_MARINE_METATRANSCRIPTOME	NO	NO	TYPE-1	H-TYPE	ALT-RHODOPSIN	HYDTD	DTD	DLIAK	DxxxK	unknown	eukaryotic	MARINE	ERR3586940-C27129	1021	62	unknown	NA	NA	NA	NA	NA	HRSG-E9-C490003-cds1|HRSG-E9-C490003|qry_TYPE-1_TM3=HYSTL_TM7=DFTSK_H-TYPE_STL_DxxxK_FRESHWATER_HIRES_UNBINNED_CONTIGS_rhodopsin-contigs-from-unbinned-hires_gbk_FRESHWATER_HIRES_UNBINNED_CONTIGS
829	L829	ERR3586711-C68142-cds1_ERR3586711-C68142_qry_TYPE-1_TM3_HFDSS_TM7_DLMSK_H-TYPE_DSS_DxxxK_ERR3586711_fasta_fa_gbk_TARA_MARINE_METATRANSCRIPTOME	NO	NO	TYPE-1	H-TYPE	ALT-RHODOPSIN	HFDSS	DSS	DLMSK	DxxxK	unknown	eukaryotic	MARINE	ERR3586711-C68142	852	59.74	unknown	NA	NA	NA	NA	NA	HRS-HS13-C552820-cds1|HRS-HS13-C552820|qry_TYPE-1_TM3=HYSTL_TM7=DFTSK_H-TYPE_STL_DxxxK_FRESHWATER_HIRES_UNBINNED_CONTIGS_rhodopsin-contigs-from-unbinned-hires_gbk_FRESHWATER_HIRES_UNBINNED_CONTIGS
830	L830	ERR3586699-C84741-cds1_ERR3586699-C84741_qry_TYPE-1_TM3_HYDTD_TM7_DLIAK_H-TYPE_DTD_DxxxK_ERR3586699_fasta_fa_gbk_TARA_MARINE_METATRANSCRIPTOME	NO	NO	TYPE-1	H-TYPE	ALT-RHODOPSIN	HYDTD	DTD	DLIAK	DxxxK	unknown	eukaryotic	MARINE	ERR3586699-C84741	935	61.18	unknown	NA	NA	NA	NA	NA	CEVA01513543-cds4|CEVA01513543|qry_TYPE-1_TM3=YYDSA_TM7=PILCK_Y-TYPE_DSA_PxxxK_GCA_001049215_1_TARA_125_SRF_0_45-0_8_TARA_MARINE_METAGENOME
831	L831	ERR3586730-C12007-cds1_ERR3586730-C12007_qry_TYPE-1_TM3_HYDTD_TM7_DLIAK_H-TYPE_DTD_DxxxK_ERR3586730_fasta_fa_gbk_TARA_MARINE_METATRANSCRIPTOME	NO	NO	TYPE-1	H-TYPE	ALT-RHODOPSIN	HYDTD	DTD	DLIAK	DxxxK	unknown	eukaryotic	MARINE	ERR3586730-C12007	1113	59.3	unknown	NA	NA	NA	NA	NA	Jr-25may17-C192997-cds2|Jr-25may17-C192997|qry_HELIO_TM3=HYESV_TM7=SLVAK_H-TYPE_ESV_SxxxK_Jr-25may17_FRESHWATER_METAGENOME
832	L832	ERR3586730-C14439-cds1_ERR3586730-C14439_qry_TYPE-1_TM3_HYDTD_TM7_DLIAK_H-TYPE_DTD_DxxxK_ERR3586730_fasta_fa_gbk_TARA_MARINE_METATRANSCRIPTOME	NO	NO	TYPE-1	H-TYPE	ALT-RHODOPSIN	HYDTD	DTD	DLIAK	DxxxK	unknown	eukaryotic	MARINE	ERR3586730-C14439	1032	60.47	unknown	NA	NA	NA	NA	NA	Jr-25may17-C41668-cds2|Jr-25may17-C41668|qry_TYPE-1_TM3=QYESN_TM7=DVMAK_Q-TYPE_ESN_DxxxK_Jr-25may17_FRESHWATER_METAGENOME
833	L833	ERR3586718-C18063-cds1_ERR3586718-C18063_qry_TYPE-1_TM3_HYDTD_TM7_DLIAK_H-TYPE_DTD_DxxxK_ERR3586718_fasta_fa_gbk_TARA_MARINE_METATRANSCRIPTOME	NO	NO	TYPE-1	H-TYPE	ALT-RHODOPSIN	HYDTD	DTD	DLIAK	DxxxK	unknown	eukaryotic	MARINE	ERR3586718-C18063	1041	59.46	unknown	NA	NA	NA	NA	NA	Jr-28aug17-C33166-cds1|Jr-28aug17-C33166|qry_HELIO_TM3=HYESV_TM7=SLTAK_H-TYPE_ESV_SxxxK_Jr-28aug17_FRESHWATER_METAGENOME
834	L834	ERR3586784-C23934-cds1_ERR3586784-C23934_qry_TYPE-1_TM3_HYDTD_TM7_DLIAK_H-TYPE_DTD_DxxxK_ERR3586784_fasta_fa_gbk_TARA_MARINE_METATRANSCRIPTOME	NO	NO	TYPE-1	H-TYPE	ALT-RHODOPSIN	HYDTD	DTD	DLIAK	DxxxK	unknown	eukaryotic	MARINE	ERR3586784-C23934	1067	60.73	unknown	NA	NA	NA	NA	NA	Jr-7aug17-C124239-cds1|Jr-7aug17-C124239|qry_TYPE-1_TM3=HYDTD_TM7=DVCAK_H-TYPE_DTD_DxxxK_Jr-7aug17_FRESHWATER_METAGENOME
835	L835	ERR3586984-C35331-cds2_ERR3586984-C35331_qry_TYPE-1_TM3_HYDTD_TM7_DLIAK_H-TYPE_DTD_DxxxK_ERR3586984_fasta_fa_gbk_TARA_MARINE_METATRANSCRIPTOME	NO	NO	TYPE-1	H-TYPE	ALT-RHODOPSIN	HYDTD	DTD	DLIAK	DxxxK	unknown	eukaryotic	MARINE	ERR3586984-C35331	1100	60.73	unknown	NA	NA	NA	NA	NA	Montoje-140807-MF-SRR5818197-C28316-cds5|Montoje-140807-MF-SRR5818197-C28316|qry_TYPE-1_TM3=EYDTV_TM7=AIISK_E-TYPE_DTV_AxxxK_Montoje-140807-MF-SRR5818197_FRESHWATER_METAGENOME
836	L836	ERR3587117-C25772-cds1_ERR3587117-C25772_qry_TYPE-1_TM3_HYDTD_TM7_DLIAK_H-TYPE_DTD_DxxxK_ERR3587117_fasta_fa_gbk_TARA_MARINE_METATRANSCRIPTOME	NO	NO	TYPE-1	H-TYPE	ALT-RHODOPSIN	HYDTD	DTD	DLIAK	DxxxK	unknown	eukaryotic	MARINE	ERR3587117-C25772	1078	60.67	unknown	NA	NA	NA	NA	NA	Motosu-5m-C12711-cds4|Motosu-5m-C12711|qry_TYPE-1_TM3=EYDTV_TM7=AIIAK_E-TYPE_DTV_AxxxK_Motosu-5m_FRESHWATER_METAGENOME
837	L837	ERR3587179-C11822-cds2_ERR3587179-C11822_qry_TYPE-1_TM3_HYDTD_TM7_DLIAK_H-TYPE_DTD_DxxxK_ERR3587179_fasta_fa_gbk_TARA_MARINE_METATRANSCRIPTOME	NO	NO	TYPE-1	H-TYPE	ALT-RHODOPSIN	HYDTD	DTD	DLIAK	DxxxK	unknown	eukaryotic	MARINE	ERR3587179-C11822	1064	61.94	unknown	NA	NA	NA	NA	NA	RE-14apr17-C131333-cds3|RE-14apr17-C131333|qry_TYPE-1_TM3=HYSTL_TM7=DFTSK_H-TYPE_STL_DxxxK_RE-14apr17_FRESHWATER_METAGENOME
838	L838	ERR3586689-C100587-cds1_ERR3586689-C100587_qry_TYPE-1_TM3_HYDTD_TM7_DLIAK_H-TYPE_DTD_DxxxK_ERR3586689_fasta_fa_gbk_TARA_MARINE_METATRANSCRIPTOME	NO	NO	TYPE-1	H-TYPE	ALT-RHODOPSIN	HYDTD	DTD	DLIAK	DxxxK	unknown	eukaryotic	MARINE	ERR3586689-C100587	773	63.91	unknown	NA	NA	NA	NA	NA	RE-14apr17-C213600-cds2|RE-14apr17-C213600|qry_TYPE-1_TM3=HYSTL_TM7=DFTSK_H-TYPE_STL_DxxxK_RE-14apr17_FRESHWATER_METAGENOME
842	L842	ERR3586724-C48579-cds1_ERR3586724-C48579_qry_TYPE-1_TM3_HYDTD_TM7_DLIAK_H-TYPE_DTD_DxxxK_ERR3586724_fasta_fa_gbk_TARA_MARINE_METATRANSCRIPTOME	NO	NO	TYPE-1	H-TYPE	ALT-RHODOPSIN	HYDTD	DTD	DLIAK	DxxxK	unknown	eukaryotic	MARINE	ERR3586724-C48579	786	61.32	unknown	NA	NA	NA	NA	NA	RE-20APR16-C195549-cds3|RE-20APR16-C195549|qry_TYPE-1_TM3=HYSTL_TM7=DFTSK_H-TYPE_STL_DxxxK_RE-20APR16_FRESHWATER_METAGENOME
843	L843	ssrna-C122127-cds1_ssrna-C122127_qry_TYPE-1_TM3_HYDTD_TM7_DLIAK_H-TYPE_DTD_DxxxK_ssRNA_rimov_hard_filtered_transcripts_fa_gbk_SS_FRESHWATER_METATRANSCRIPTOME	NO	NO	TYPE-1	H-TYPE	ALT-RHODOPSIN	HYDTD	DTD	DLIAK	DxxxK	unknown	eukaryotic	FRESHWATER	ssrna-C122127	1173	57.8	unknown	NA	NA	NA	NA	NA	RE-20APR16-C38836-cds4|RE-20APR16-C38836|qry_TYPE-1_TM3=HYATL_TM7=DFTSK_H-TYPE_ATL_DxxxK_RE-20APR16_FRESHWATER_METAGENOME
844	L844	ssrna-C143641-cds1_ssrna-C143641_qry_TYPE-1_TM3_HYDTD_TM7_DLIAK_H-TYPE_DTD_DxxxK_ssRNA_rimov_hard_filtered_transcripts_fa_gbk_SS_FRESHWATER_METATRANSCRIPTOME	NO	NO	TYPE-1	H-TYPE	ALT-RHODOPSIN	HYDTD	DTD	DLIAK	DxxxK	unknown	eukaryotic	FRESHWATER	ssrna-C143641	1057	58.75	unknown	NA	NA	NA	NA	NA	RE-20APR16-C426414-cds2|RE-20APR16-C426414|qry_TYPE-1_TM3=HYSTL_TM7=DFTSK_H-TYPE_STL_DxxxK_RE-20APR16_FRESHWATER_METAGENOME
846	L846	ERR3586975-C71716-cds1_ERR3586975-C71716_qry_TYPE-1_TM3_HYDTD_TM7_DLIAK_H-TYPE_DTD_DxxxK_ERR3586975_fasta_fa_gbk_TARA_MARINE_METATRANSCRIPTOME	NO	NO	TYPE-1	H-TYPE	ALT-RHODOPSIN	HYDTD	DTD	DLIAK	DxxxK	unknown	eukaryotic	MARINE	ERR3586975-C71716	837	61.65	unknown	NA	NA	NA	NA	NA	RE-20APR16-C84240-cds1|RE-20APR16-C84240|qry_TYPE-1_TM3=HYSTL_TM7=DFTSK_H-TYPE_STL_DxxxK_RE-20APR16_FRESHWATER_METAGENOME
847	L847	ERR3587117-C31601-cds2_ERR3587117-C31601_qry_TYPE-1_TM3_HFDSS_TM7_DLVAK_H-TYPE_DSS_DxxxK_ERR3587117_fasta_fa_gbk_TARA_MARINE_METATRANSCRIPTOME	NO	NO	TYPE-1	H-TYPE	ALT-RHODOPSIN	HFDSS	DSS	DLVAK	DxxxK	unknown	eukaryotic	MARINE	ERR3587117-C31601	988	60.02	unknown	NA	NA	NA	NA	NA	RE-23may17-C1126692-cds2|RE-23may17-C1126692|qry_HELIO_TM3=HYESV_TM7=SLLAK_H-TYPE_ESV_SxxxK_RE-23may17_FRESHWATER_METAGENOME
848	L848	ERR3587179-C13927-cds2_ERR3587179-C13927_qry_TYPE-1_TM3_HFDSS_TM7_DLVAK_H-TYPE_DSS_DxxxK_ERR3587179_fasta_fa_gbk_TARA_MARINE_METATRANSCRIPTOME	NO	NO	TYPE-1	H-TYPE	ALT-RHODOPSIN	HFDSS	DSS	DLVAK	DxxxK	unknown	eukaryotic	MARINE	ERR3587179-C13927	995	60.1	unknown	NA	NA	NA	NA	NA	RE-23may17-C1333425-cds2|RE-23may17-C1333425|qry_TYPE-1_TM3=HYSTL_TM7=DLTSK_H-TYPE_STL_DxxxK_RE-23may17_FRESHWATER_METAGENOME
849	L849	ERR3586703-C47348-cds1_ERR3586703-C47348_qry_TYPE-1_TM3_HYDTD_TM7_DLIAK_H-TYPE_DTD_DxxxK_ERR3586703_fasta_fa_gbk_TARA_MARINE_METATRANSCRIPTOME	NO	NO	TYPE-1	H-TYPE	ALT-RHODOPSIN	HYDTD	DTD	DLIAK	DxxxK	unknown	eukaryotic	MARINE	ERR3586703-C47348	1203	58.85	unknown	NA	NA	NA	NA	NA	RE-23may17-C187726-cds2|RE-23may17-C187726|qry_TYPE-1_TM3=HYSTL_TM7=DFTSK_H-TYPE_STL_DxxxK_RE-23may17_FRESHWATER_METAGENOME
850	L850	ERR3586714-C27095-cds1_ERR3586714-C27095_qry_TYPE-1_TM3_HYDTD_TM7_DLIAK_H-TYPE_DTD_DxxxK_ERR3586714_fasta_fa_gbk_TARA_MARINE_METATRANSCRIPTOME	NO	NO	TYPE-1	H-TYPE	ALT-RHODOPSIN	HYDTD	DTD	DLIAK	DxxxK	unknown	eukaryotic	MARINE	ERR3586714-C27095	1034	58.32	unknown	NA	NA	NA	NA	NA	RE-23may17-C288987-cds4|RE-23may17-C288987|qry_TYPE-1_TM3=HYSTL_TM7=DLTSK_H-TYPE_STL_DxxxK_RE-23may17_FRESHWATER_METAGENOME
851	L851	ERR3586716-C14712-cds1_ERR3586716-C14712_qry_TYPE-1_TM3_HYDTD_TM7_DLIAK_H-TYPE_DTD_DxxxK_ERR3586716_fasta_fa_gbk_TARA_MARINE_METATRANSCRIPTOME	NO	NO	TYPE-1	H-TYPE	ALT-RHODOPSIN	HYDTD	DTD	DLIAK	DxxxK	unknown	eukaryotic	MARINE	ERR3586716-C14712	1008	59.72	unknown	NA	NA	NA	NA	NA	RE-23may17-C290545-cds2|RE-23may17-C290545|qry_TYPE-1_TM3=HYSTL_TM7=DFTSK_H-TYPE_STL_DxxxK_RE-23may17_FRESHWATER_METAGENOME
852	L852	ERR3586696-C61793-cds1_ERR3586696-C61793_qry_TYPE-1_TM3_HFDSS_TM7_DLVGK_H-TYPE_DSS_DxxxK_ERR3586696_fasta_fa_gbk_TARA_MARINE_METATRANSCRIPTOME	NO	NO	TYPE-1	H-TYPE	ALT-RHODOPSIN	HFDSS	DSS	DLVGK	DxxxK	unknown	eukaryotic	MARINE	ERR3586696-C61793	920	54.35	unknown	NA	NA	NA	NA	NA	RE-23may17-C415119-cds1|RE-23may17-C415119|qry_TYPE-1_TM3=HYSTL_TM7=DFTSK_H-TYPE_STL_DxxxK_RE-23may17_FRESHWATER_METAGENOME
854	L854	ERR3587053-C17697-cds1_ERR3587053-C17697_qry_TYPE-1_TM3_HYDTD_TM7_DLIAK_H-TYPE_DTD_DxxxK_ERR3587053_fasta_fa_gbk_TARA_MARINE_METATRANSCRIPTOME	NO	NO	TYPE-1	H-TYPE	ALT-RHODOPSIN	HYDTD	DTD	DLIAK	DxxxK	unknown	eukaryotic	MARINE	ERR3587053-C17697	927	61.92	unknown	NA	NA	NA	NA	NA	RE-9nov16-C386969-cds2|RE-9nov16-C386969|qry_TYPE-1_TM3=HYSTL_TM7=DFTSK_H-TYPE_STL_DxxxK_RE-9nov16_FRESHWATER_METAGENOME
856	L856	ERR3587117-C26673-cds1_ERR3587117-C26673_qry_TYPE-1_TM3_HYDTD_TM7_DLIAK_H-TYPE_DTD_DxxxK_ERR3587117_fasta_fa_gbk_TARA_MARINE_METATRANSCRIPTOME	NO	NO	TYPE-1	H-TYPE	ALT-RHODOPSIN	HYDTD	DTD	DLIAK	DxxxK	unknown	eukaryotic	MARINE	ERR3587117-C26673	1063	60.77	unknown	NA	NA	NA	NA	NA	RH-14apr17-C918564-cds1|RH-14apr17-C918564|qry_TYPE-1_TM3=HYDTD_TM7=DMLAK_H-TYPE_DTD_DxxxK_RH-14apr17_FRESHWATER_METAGENOME
857	L857	ERR3586710-C46340-cds1_ERR3586710-C46340_qry_TYPE-1_TM3_HYDTC_TM7_DLVAK_H-TYPE_DTC_DxxxK_ERR3586710_fasta_fa_gbk_TARA_MARINE_METATRANSCRIPTOME	NO	NO	TYPE-1	H-TYPE	ALT-RHODOPSIN	HYDTC	DTC	DLVAK	DxxxK	unknown	eukaryotic	MARINE	ERR3586710-C46340	954	56.29	unknown	NA	NA	NA	NA	NA	RH-18aug17-C468636-cds1|RH-18aug17-C468636|qry_TYPE-1_TM3=HYATL_TM7=DFTSK_H-TYPE_ATL_DxxxK_RH-18aug17_FRESHWATER_METAGENOME
858	L858	ERR3586720-C47180-cds1_ERR3586720-C47180_qry_TYPE-1_TM3_HYDTD_TM7_DLIAK_H-TYPE_DTD_DxxxK_ERR3586720_fasta_fa_gbk_TARA_MARINE_METATRANSCRIPTOME	NO	NO	TYPE-1	H-TYPE	ALT-RHODOPSIN	HYDTD	DTD	DLIAK	DxxxK	unknown	eukaryotic	MARINE	ERR3586720-C47180	748	60.56	unknown	NA	NA	NA	NA	NA	RH-23may17-C1588021-cds2|RH-23may17-C1588021|qry_TYPE-1_TM3=HYATL_TM7=DFTSK_H-TYPE_ATL_DxxxK_RH-23may17_FRESHWATER_METAGENOME
859	L859	ERR3586710-C75498-cds1_ERR3586710-C75498_qry_TYPE-1_TM3_HYDTD_TM7_DLIAK_H-TYPE_DTD_DxxxK_ERR3586710_fasta_fa_gbk_TARA_MARINE_METATRANSCRIPTOME	NO	NO	TYPE-1	H-TYPE	ALT-RHODOPSIN	HYDTD	DTD	DLIAK	DxxxK	unknown	eukaryotic	MARINE	ERR3586710-C75498	742	62.8	unknown	NA	NA	NA	NA	NA	RH-23may17-C294445-cds2|RH-23may17-C294445|qry_TYPE-1_TM3=HYSTL_TM7=DFTSK_H-TYPE_STL_DxxxK_RH-23may17_FRESHWATER_METAGENOME
860	L860	ERR3586711-C90708-cds1_ERR3586711-C90708_qry_TYPE-1_TM3_HYDTD_TM7_DLIAK_H-TYPE_DTD_DxxxK_ERR3586711_fasta_fa_gbk_TARA_MARINE_METATRANSCRIPTOME	NO	NO	TYPE-1	H-TYPE	ALT-RHODOPSIN	HYDTD	DTD	DLIAK	DxxxK	unknown	eukaryotic	MARINE	ERR3586711-C90708	737	62.96	unknown	NA	NA	NA	NA	NA	RH-26jul17-C356134-cds2|RH-26jul17-C356134|qry_TYPE-1_TM3=HYATL_TM7=DFTSK_H-TYPE_ATL_DxxxK_RH-26jul17_FRESHWATER_METAGENOME
862	L862	ERR3586689-C58083-cds2_ERR3586689-C58083_qry_TYPE-1_TM3_HYDTD_TM7_DLIAK_H-TYPE_DTD_DxxxK_ERR3586689_fasta_fa_gbk_TARA_MARINE_METATRANSCRIPTOME	NO	NO	TYPE-1	H-TYPE	ALT-RHODOPSIN	HYDTD	DTD	DLIAK	DxxxK	unknown	eukaryotic	MARINE	ERR3586689-C58083	1017	55.46	unknown	NA	NA	NA	NA	NA	S0598-12563-cds1|S0598-12563|qry_TYPE-1_TM3=SYDTE_TM7=DLVNK_S-TYPE_DTE_DxxxK_S0598_fa_1_fasta_gbk_GEOTRACES_MARINE_METAGENOME
863	L863	ERR3586708-C94265-cds1_ERR3586708-C94265_qry_TYPE-1_TM3_HYDTD_TM7_DLIAK_H-TYPE_DTD_DxxxK_ERR3586708_fasta_fa_gbk_TARA_MARINE_METATRANSCRIPTOME	NO	NO	TYPE-1	H-TYPE	ALT-RHODOPSIN	HYDTD	DTD	DLIAK	DxxxK	unknown	eukaryotic	MARINE	ERR3586708-C94265	735	62.31	unknown	NA	NA	NA	NA	NA	ssrna-C103862-cds1|ssrna-C103862|qry_TYPE-1_TM3=HYDTD_TM7=DLIAK_H-TYPE_DTD_DxxxK_ssRNA_rimov_hard_filtered_transcripts_fa_gbk_SS_FRESHWATER_METATRANSCRIPTOME
864	L864	ERR3586940-C56021-cds1_ERR3586940-C56021_qry_TYPE-1_TM3_HYDTD_TM7_DLIAK_H-TYPE_DTD_DxxxK_ERR3586940_fasta_fa_gbk_TARA_MARINE_METATRANSCRIPTOME	NO	NO	TYPE-1	H-TYPE	ALT-RHODOPSIN	HYDTD	DTD	DLIAK	DxxxK	unknown	eukaryotic	MARINE	ERR3586940-C56021	733	60.98	unknown	NA	NA	NA	NA	NA	ssrna-C122127-cds1|ssrna-C122127|qry_TYPE-1_TM3=HYDTD_TM7=DLIAK_H-TYPE_DTD_DxxxK_ssRNA_rimov_hard_filtered_transcripts_fa_gbk_SS_FRESHWATER_METATRANSCRIPTOME
865	L865	ERR3586685-C105820-cds1_ERR3586685-C105820_qry_TYPE-1_TM3_HYDTD_TM7_DLIAK_H-TYPE_DTD_DxxxK_ERR3586685_fasta_fa_gbk_TARA_MARINE_METATRANSCRIPTOME	NO	NO	TYPE-1	H-TYPE	ALT-RHODOPSIN	HYDTD	DTD	DLIAK	DxxxK	unknown	eukaryotic	MARINE	ERR3586685-C105820	765	63.27	unknown	NA	NA	NA	NA	NA	ssrna-C143641-cds1|ssrna-C143641|qry_TYPE-1_TM3=HYDTD_TM7=DLIAK_H-TYPE_DTD_DxxxK_ssRNA_rimov_hard_filtered_transcripts_fa_gbk_SS_FRESHWATER_METATRANSCRIPTOME
866	L866	ERR3586688-C104566-cds1_ERR3586688-C104566_qry_TYPE-1_TM3_HYDTD_TM7_DLIAK_H-TYPE_DTD_DxxxK_ERR3586688_fasta_fa_gbk_TARA_MARINE_METATRANSCRIPTOME	NO	NO	TYPE-1	H-TYPE	ALT-RHODOPSIN	HYDTD	DTD	DLIAK	DxxxK	unknown	eukaryotic	MARINE	ERR3586688-C104566	778	63.37	unknown	NA	NA	NA	NA	NA	ssrna-C153036-cds1|ssrna-C153036|qry_TYPE-1_TM3=HYDTN_TM7=DVVAK_H-TYPE_DTN_DxxxK_ssRNA_rimov_hard_filtered_transcripts_fa_gbk_SS_FRESHWATER_METATRANSCRIPTOME
867	L867	ERR3586696-C81056-cds1_ERR3586696-C81056_qry_TYPE-1_TM3_HYDTD_TM7_DLIAK_H-TYPE_DTD_DxxxK_ERR3586696_fasta_fa_gbk_TARA_MARINE_METATRANSCRIPTOME	NO	NO	TYPE-1	H-TYPE	ALT-RHODOPSIN	HYDTD	DTD	DLIAK	DxxxK	unknown	eukaryotic	MARINE	ERR3586696-C81056	793	61.92	unknown	NA	NA	NA	NA	NA	ssrna-C164831-cds1|ssrna-C164831|qry_TYPE-1_TM3=HYDTD_TM7=DLIAK_H-TYPE_DTD_DxxxK_ssRNA_rimov_hard_filtered_transcripts_fa_gbk_SS_FRESHWATER_METATRANSCRIPTOME
868	L868	ERR3586727-C30506-cds1_ERR3586727-C30506_qry_TYPE-1_TM3_HFDSS_TM7_DLVGK_H-TYPE_DSS_DxxxK_ERR3586727_fasta_fa_gbk_TARA_MARINE_METATRANSCRIPTOME	NO	NO	TYPE-1	H-TYPE	ALT-RHODOPSIN	HFDSS	DSS	DLVGK	DxxxK	unknown	eukaryotic	MARINE	ERR3586727-C30506	876	54.34	unknown	NA	NA	NA	NA	NA	ssrna-C95392-cds1|ssrna-C95392|qry_TYPE-1_TM3=KYDTD_TM7=DVAAK_K-TYPE_DTD_DxxxK_ssRNA_rimov_hard_filtered_transcripts_fa_gbk_SS_FRESHWATER_METATRANSCRIPTOME
871	L871	ERR3586678-C106965-cds1_ERR3586678-C106965_qry_TYPE-1_TM3_HYDTD_TM7_DLIAK_H-TYPE_DTD_DxxxK_ERR3586678_fasta_fa_gbk_TARA_MARINE_METATRANSCRIPTOME	NO	NO	TYPE-1	H-TYPE	ALT-RHODOPSIN	HYDTD	DTD	DLIAK	DxxxK	unknown	eukaryotic	MARINE	ERR3586678-C106965	725	64	unknown	NA	NA	NA	NA	NA	TYMEFLIES-ME02Feb2014D0-rr0091-SRR10955521-C140651-cds1|TYMEFLIES-ME02Feb2014D0-rr0091-SRR10955521-C140651|qry_TYPE-1_TM3=KYDTD_TM7=DVAAK_K-TYPE_DTD_DxxxK_TYMEFLIES-ME02Feb2014D0-rr0091-SRR10955521_FRESHWATER_METAGENOME
872	L872	ERR3586879-C27991-cds1_ERR3586879-C27991_qry_TYPE-1_TM3_HYDTD_TM7_DLIAK_H-TYPE_DTD_DxxxK_ERR3586879_fasta_fa_gbk_TARA_MARINE_METATRANSCRIPTOME	NO	NO	TYPE-1	H-TYPE	ALT-RHODOPSIN	HYDTD	DTD	DLIAK	DxxxK	unknown	eukaryotic	MARINE	ERR3586879-C27991	800	61.25	unknown	NA	NA	NA	NA	NA	TYMEFLIES-ME03Aug2012-rr0069-SRR10955522-C86607-cds3|TYMEFLIES-ME03Aug2012-rr0069-SRR10955522-C86607|qry_TYPE-1_TM3=HYATL_TM7=DFTSK_H-TYPE_ATL_DxxxK_TYMEFLIES-ME03Aug2012-rr0069-SRR10955522_FRESHWATER_METAGENOME
875	L875	ERR3586712-C21373-cds1_ERR3586712-C21373_qry_TYPE-1_TM3_HYDTC_TM7_DLVCK_H-TYPE_DTC_DxxxK_ERR3586712_fasta_fa_gbk_TARA_MARINE_METATRANSCRIPTOME	NO	NO	TYPE-1	H-TYPE	ALT-RHODOPSIN	HYDTC	DTC	DLVCK	DxxxK	unknown	eukaryotic	MARINE	ERR3586712-C21373	1137	49.87	unknown	NA	NA	NA	NA	NA	TYMEFLIES-ME06Apr2016-rr0183-SRR10956001-C247170-cds1|TYMEFLIES-ME06Apr2016-rr0183-SRR10956001-C247170|qry_TYPE-1_TM3=HYATL_TM7=DFTSK_H-TYPE_ATL_DxxxK_TYMEFLIES-ME06Apr2016-rr0183-SRR10956001_FRESHWATER_METAGENOME
876	L876	ERR3586689-C80288-cds1_ERR3586689-C80288_qry_TYPE-1_TM3_HFDSS_TM7_DLVGK_H-TYPE_DSS_DxxxK_ERR3586689_fasta_fa_gbk_TARA_MARINE_METATRANSCRIPTOME	NO	NO	TYPE-1	H-TYPE	ALT-RHODOPSIN	HFDSS	DSS	DLVGK	DxxxK	unknown	eukaryotic	MARINE	ERR3586689-C80288	868	54.26	unknown	NA	NA	NA	NA	NA	TYMEFLIES-ME07May2013-rr0095-SRR10955558-C165591-cds2|TYMEFLIES-ME07May2013-rr0095-SRR10955558-C165591|qry_HELIO_TM3=HYESV_TM7=SLVAK_H-TYPE_ESV_SxxxK_TYMEFLIES-ME07May2013-rr0095-SRR10955558_FRESHWATER_METAGENOME
877	L877	ERR3586714-C56988-cds1_ERR3586714-C56988_qry_TYPE-1_TM3_HYDTD_TM7_DLIAK_H-TYPE_DTD_DxxxK_ERR3586714_fasta_fa_gbk_TARA_MARINE_METATRANSCRIPTOME	NO	NO	TYPE-1	H-TYPE	ALT-RHODOPSIN	HYDTD	DTD	DLIAK	DxxxK	unknown	eukaryotic	MARINE	ERR3586714-C56988	721	62.83	unknown	NA	NA	NA	NA	NA	TYMEFLIES-ME08Jun2014-rr0072-SRR10955550-C270349-cds1|TYMEFLIES-ME08Jun2014-rr0072-SRR10955550-C270349|qry_TYPE-1_TM3=HYSTL_TM7=DFTSK_H-TYPE_STL_DxxxK_TYMEFLIES-ME08Jun2014-rr0072-SRR10955550_FRESHWATER_METAGENOME
878	L878	ERR3586678-C75260-cds1_ERR3586678-C75260_qry_TYPE-1_TM3_HFDSS_TM7_DLVGK_H-TYPE_DSS_DxxxK_ERR3586678_fasta_fa_gbk_TARA_MARINE_METATRANSCRIPTOME	NO	NO	TYPE-1	H-TYPE	ALT-RHODOPSIN	HFDSS	DSS	DLVGK	DxxxK	unknown	eukaryotic	MARINE	ERR3586678-C75260	866	53.46	unknown	NA	NA	NA	NA	NA	TYMEFLIES-ME11Apr2018-rr0136-SRR12658717-C118538-cds2|TYMEFLIES-ME11Apr2018-rr0136-SRR12658717-C118538|qry_HELIO_TM3=HYESV_TM7=SLVAK_H-TYPE_ESV_SxxxK_TYMEFLIES-ME11Apr2018-rr0136-SRR12658717_FRESHWATER_METAGENOME
880	L880	ERR3586678-C69471-cds1_ERR3586678-C69471_qry_TYPE-1_TM3_HYDTC_TM7_DLVAK_H-TYPE_DTC_DxxxK_ERR3586678_fasta_fa_gbk_TARA_MARINE_METATRANSCRIPTOME	NO	NO	TYPE-1	H-TYPE	ALT-RHODOPSIN	HYDTC	DTC	DLVAK	DxxxK	unknown	eukaryotic	MARINE	ERR3586678-C69471	901	56.38	unknown	NA	NA	NA	NA	NA	TYMEFLIES-ME13Mar2001-rr0030-SRR10955151-C399418-cds1|TYMEFLIES-ME13Mar2001-rr0030-SRR10955151-C399418|qry_TYPE-1_TM3=KYDTD_TM7=DVAAK_K-TYPE_DTD_DxxxK_TYMEFLIES-ME13Mar2001-rr0030-SRR10955151_FRESHWATER_METAGENOME
883	L883	ERR3586678-C114031-cds1_ERR3586678-C114031_qry_TYPE-1_TM3_HYDTD_TM7_DLIAK_H-TYPE_DTD_DxxxK_ERR3586678_fasta_fa_gbk_TARA_MARINE_METATRANSCRIPTOME	NO	NO	TYPE-1	H-TYPE	ALT-RHODOPSIN	HYDTD	DTD	DLIAK	DxxxK	unknown	eukaryotic	MARINE	ERR3586678-C114031	702	62.82	unknown	NA	NA	NA	NA	NA	TYMEFLIES-ME13Sep2014-rr0020-SRR11637951-C34461-cds2|TYMEFLIES-ME13Sep2014-rr0020-SRR11637951-C34461|qry_TYPE-1_TM3=HHDTQ_TM7=DWVNK_H-TYPE_DTQ_DxxxK_TYMEFLIES-ME13Sep2014-rr0020-SRR11637951_FRESHWATER_METAGENOME
888	L888	ERR3586731-C35470-cds2_ERR3586731-C35470_qry_TYPE-1_TM3_HYDTD_TM7_DLIAK_H-TYPE_DTD_DxxxK_ERR3586731_fasta_fa_gbk_TARA_MARINE_METATRANSCRIPTOME	NO	NO	TYPE-1	H-TYPE	ALT-RHODOPSIN	HYDTD	DTD	DLIAK	DxxxK	unknown	eukaryotic	MARINE	ERR3586731-C35470	822	62.9	unknown	NA	NA	NA	NA	NA	Candidatua_Nanosalina|ref_TYPE-1_TM3=WYDSA_TM7=PFFCK_W-TYPE_DSA_PxxxK_xenorhodopsin_Euryarchaeota_Nanohaloarchaea_R_Candidatua_Nanosalina_prf_MOTIF=DSA
905	L905	ERR3586708-C69611-cds1_ERR3586708-C69611_qry_TYPE-1_TM3_HFDSS_TM7_DLMSK_H-TYPE_DSS_DxxxK_ERR3586708_fasta_fa_gbk_TARA_MARINE_METATRANSCRIPTOME	NO	NO	TYPE-1	H-TYPE	ALT-RHODOPSIN	HFDSS	DSS	DLMSK	DxxxK	unknown	eukaryotic	MARINE	ERR3586708-C69611	870	60.34	unknown	NA	NA	NA	NA	NA	1KP_IRZA_2060652.p1|ref_TYPE-1_TM3=KYDTD_TM7=DVLAK_K-TYPE_DTD_DxxxK_na_Proteomonas_sulcata_Cryptophyta_Cryptophyte_CCRs_confirmed=na_nearIdentity=na
911	L911	ERR3586702-C18835-cds1_ERR3586702-C18835_qry_TYPE-1_TM3_HYDTC_TM7_DLVCK_H-TYPE_DTC_DxxxK_ERR3586702_fasta_fa_gbk_TARA_MARINE_METATRANSCRIPTOME	NO	NO	TYPE-1	H-TYPE	ALT-RHODOPSIN	HYDTC	DTC	DLVCK	DxxxK	unknown	eukaryotic	MARINE	ERR3586702-C18835	1168	48.97	unknown	NA	NA	NA	NA	NA	ANC73518.1|ref_TYPE-1_TM3=PYDTD_TM7=DVIAK_P-TYPE_DTD_DxxxK_GtBCCR2_Guillardia_theta_Cryptophyta_Cryptophyte_CCRs_confirmed=CCR_nearIdentity=CCR_ref=doi_10_1016_j_bpj_2016_05_001
918	L918	ERR3586714-C59836-cds1_ERR3586714-C59836_qry_TYPE-1_TM3_HFDSS_TM7_DLMSK_H-TYPE_DSS_DxxxK_ERR3586714_fasta_fa_gbk_TARA_MARINE_METATRANSCRIPTOME	NO	NO	TYPE-1	H-TYPE	ALT-RHODOPSIN	HFDSS	DSS	DLMSK	DxxxK	unknown	eukaryotic	MARINE	ERR3586714-C59836	704	59.38	unknown	NA	NA	NA	NA	NA	A0A6T1V875_9CRYP|qry_TYPE-1_TM3=KYDTD_TM7=DVIAK_K-TYPE_DTD_DxxxK_A0A6T1V875_9CRYP_Uncharacterized_protein_Rhodomonas_sp_CCMP768_Eukaryota_Cryptophyceae_Pyrenomonadales_Pyrenomonadaceae_Rhodomonas_unclassified_Rhodomonas_Rhodomonas_sp_CCMP768_UNIPROT_EUKARYOTE_
919	L919	ERR3587152-C40752-cds1_ERR3587152-C40752_qry_TYPE-1_TM3_HYDTL_TM7_DLVTK_H-TYPE_DTL_DxxxK_ERR3587152_fasta_fa_gbk_TARA_MARINE_METATRANSCRIPTOME	NO	NO	TYPE-1	H-TYPE	ALT-RHODOPSIN	HYDTL	DTL	DLVTK	DxxxK	unknown	eukaryotic	MARINE	ERR3587152-C40752	744	58.6	unknown	NA	NA	NA	NA	NA	A0A6T1V8N3_9CRYP|qry_TYPE-1_TM3=KYDTD_TM7=DVLAK_K-TYPE_DTD_DxxxK_A0A6T1V8N3_9CRYP_Uncharacterized_protein_Rhodomonas_sp_CCMP768_Eukaryota_Cryptophyceae_Pyrenomonadales_Pyrenomonadaceae_Rhodomonas_unclassified_Rhodomonas_Rhodomonas_sp_CCMP768_UNIPROT_EUKARYOTE_
920	L920	ERR3587108-C25568-cds1_ERR3587108-C25568_qry_TYPE-1_TM3_HYDTD_TM7_DLIAK_H-TYPE_DTD_DxxxK_ERR3587108_fasta_fa_gbk_TARA_MARINE_METATRANSCRIPTOME	NO	NO	TYPE-1	H-TYPE	ALT-RHODOPSIN	HYDTD	DTD	DLIAK	DxxxK	unknown	eukaryotic	MARINE	ERR3587108-C25568	847	62.1	unknown	NA	NA	NA	NA	NA	A0A3N1A561_9ACTN|qry_TYPE-1_TM3=HYDTS_TM7=SALMK_H-TYPE_DTS_SxxxK_A0A3N1A561_9ACTN_Bacteriorhodopsin_Micromonospora_sp_Llam0_Bacteria_Actinobacteria_Micromonosporales_Micromonosporaceae_Micromonospora_unclassified_Micromonospora_Micromonospora_sp_Llam0_UNIPROT_BACTERIA_
921	L921	ERR3586715-C19080-cds1_ERR3586715-C19080_qry_TYPE-1_TM3_HYDTD_TM7_DLIAK_H-TYPE_DTD_DxxxK_ERR3586715_fasta_fa_gbk_TARA_MARINE_METATRANSCRIPTOME	NO	NO	TYPE-1	H-TYPE	ALT-RHODOPSIN	HYDTD	DTD	DLIAK	DxxxK	unknown	eukaryotic	MARINE	ERR3586715-C19080	843	60.97	unknown	NA	NA	NA	NA	NA	A0A6U2UIH6_9CRYP|qry_TYPE-1_TM3=HYDTL_TM7=DIISK_H-TYPE_DTL_DxxxK_A0A6U2UIH6_9CRYP_Uncharacterized_protein_Hemiselmis_rufescens_Eukaryota_Cryptophyceae_Cryptomonadales_Hemiselmidaceae_Hemiselmis_Hemiselmis_rufescens_UNIPROT_EUKARYOTE_
922	L922	ERR3586728-C18410-cds1_ERR3586728-C18410_qry_TYPE-1_TM3_HYDTD_TM7_DLIAK_H-TYPE_DTD_DxxxK_ERR3586728_fasta_fa_gbk_TARA_MARINE_METATRANSCRIPTOME	NO	NO	TYPE-1	H-TYPE	ALT-RHODOPSIN	HYDTD	DTD	DLIAK	DxxxK	unknown	eukaryotic	MARINE	ERR3586728-C18410	967	62.25	unknown	NA	NA	NA	NA	NA	A0A6U2UMX8_9CRYP|qry_TYPE-1_TM3=KYDTD_TM7=DVVAK_K-TYPE_DTD_DxxxK_A0A6U2UMX8_9CRYP_Uncharacterized_protein_Hemiselmis_rufescens_Eukaryota_Cryptophyceae_Cryptomonadales_Hemiselmidaceae_Hemiselmis_Hemiselmis_rufescens_UNIPROT_EUKARYOTE_
923	L923	ERR3586940-C60790-cds1_ERR3586940-C60790_qry_TYPE-1_TM3_HYDTD_TM7_DLIAK_H-TYPE_DTD_DxxxK_ERR3586940_fasta_fa_gbk_TARA_MARINE_METATRANSCRIPTOME	NO	NO	TYPE-1	H-TYPE	ALT-RHODOPSIN	HYDTD	DTD	DLIAK	DxxxK	unknown	eukaryotic	MARINE	ERR3586940-C60790	706	63.6	unknown	NA	NA	NA	NA	NA	A0A6U3HY03_9CRYP|qry_TYPE-1_TM3=KYDTD_TM7=DVLAK_K-TYPE_DTD_DxxxK_A0A6U3HY03_9CRYP_Uncharacterized_protein_Proteomonas_sulcata_Eukaryota_Cryptophyceae_Pyrenomonadales_Geminigeraceae_Proteomonas_Proteomonas_sulcata_UNIPROT_EUKARYOTE_
925	L925	ERR3586689-C141074-cds1_ERR3586689-C141074_qry_TYPE-1_TM3_HYDTD_TM7_DLIAK_H-TYPE_DTD_DxxxK_ERR3586689_fasta_fa_gbk_TARA_MARINE_METATRANSCRIPTOME	NO	NO	TYPE-1	H-TYPE	ALT-RHODOPSIN	HYDTD	DTD	DLIAK	DxxxK	unknown	eukaryotic	MARINE	ERR3586689-C141074	648	61.27	unknown	NA	NA	NA	NA	NA	A0A6U6B7P7_GUITH|qry_TYPE-1_TM3=PYDTD_TM7=DVIAK_P-TYPE_DTD_DxxxK_A0A6U6B7P7_GUITH_Uncharacterized_protein_Guillardia_theta_Eukaryota_Cryptophyceae_Pyrenomonadales_Geminigeraceae_Guillardia_Guillardia_theta_UNIPROT_EUKARYOTE_
940	L940	HRS-HS13-C552820-cds1_HRS-HS13-C552820_qry_TYPE-1_TM3_HYSTL_TM7_DFTSK_H-TYPE_STL_DxxxK_FRESHWATER_HIRES_UNBINNED_CONTIGS_rhodopsin-contigs-from-unbinned-hires_gbk	NO	NO	TYPE-1	H-TYPE	ALT-RHODOPSIN	HYSTL	STL	DFTSK	DxxxK	unknown	eukaryotic	FRESHWATER	HRS-HS13-C552820	597	46.23	unknown	NA	NA	NA	NA	NA	MMETSP1102_DN41822_c5_g2_i1.p1|ref_TYPE-1_TM3=TYDTD_TM7=DVLAK_T-TYPE_DTD_DxxxK_na_Geminigera_sp_Caron_Lab_Isolate_Cryptophyta_Cryptophyte_CCRs_confirmed=na_nearIdentity=na
979	L979	HRSG-E9-C490003-cds1_HRSG-E9-C490003_qry_TYPE-1_TM3_HYSTL_TM7_DFTSK_H-TYPE_STL_DxxxK_FRESHWATER_HIRES_UNBINNED_CONTIGS_rhodopsin-contigs-from-unbinned-hires_gbk	NO	NO	TYPE-1	H-TYPE	ALT-RHODOPSIN	HYSTL	STL	DFTSK	DxxxK	unknown	eukaryotic	FRESHWATER	HRSG-E9-C490003	581	46.99	unknown	NA	NA	NA	NA	NA	MMETSP0986_DN30492_c0_g1_i1.p1|ref_TYPE-1_TM3=AYDTE_TM7=DIVTK_A-TYPE_DTE_DxxxK_na_Cryptophyceae_sp_CCMP2293_Cryptophyta_Cryptophyte_CCRs_confirmed=na_nearIdentity=na
744	L744	HRS-EL13-C4489-cds6_HRS-EL13-C4489_qry_HELIO_TM3_HYESV_TM7_SLAAK_H-TYPE_ESV_SxxxK_FRESHWATER_HIRES_UNBINNED_CONTIGS_rhodopsin-contigs-from-unbinned-hires_gbk	NO	NO	HELIO	H-TYPE	ALT-RHODOPSIN	HYESV	ESV	SLAAK	SxxxK	unknown	eukaryotic|NCLDV_low	FRESHWATER	HRS-EL13-C4489	5619	53.48	NCLDV_low	0.362857	8	1	1	-	ERR3586714-C59836-cds1|ERR3586714-C59836|qry_TYPE-1_TM3=HFDSS_TM7=DLMSK_H-TYPE_DSS_DxxxK_ERR3586714_fasta_fa_gbk_TARA_MARINE_METATRANSCRIPTOME
761	L761	RE-23may17-C842-cds44_RE-23may17-C842_qry_HELIO_TM3_HYESV_TM7_SLLAK_H-TYPE_ESV_SxxxK_RE-23may17_FRESHWATER_METAGENOME	NO	NO	HELIO	H-TYPE	ALT-RHODOPSIN	HYESV	ESV	SLLAK	SxxxK	unknown	eukaryotic|NCLDV_low	FRESHWATER	RE-23may17-C842	57267	60.98	NCLDV_low	0.478446	55	9	7	-	ERR3586731-C37263-cds1|ERR3586731-C37263|qry_TYPE-1_TM3=HYDTD_TM7=DLIAK_H-TYPE_DTD_DxxxK_ERR3586731_fasta_fa_gbk_TARA_MARINE_METATRANSCRIPTOME
733	L733	TYMEFLIES-ME11Apr2018-rr0136-SRR12658717-C118538-cds2_TYMEFLIES-ME11Apr2018-rr0136-SRR12658717-C118538_qry_HELIO_TM3_HYESV_TM7_SLVAK_H-TYPE_ESV_SxxxK_TYMEFLIES-ME11Apr2018-rr0136-SRR12658717_FRESHWATER_METAGENOME	NO	NO	HELIO	H-TYPE	ALT-RHODOPSIN	HYESV	ESV	SLVAK	SxxxK	unknown	unclassified	FRESHWATER	TYMEFLIES-ME11Apr2018-rr0136-SRR12658717-C118538	1801	45.97	unknown	NA	NA	NA	NA	NA	ERR3586710-C41779-cds1|ERR3586710-C41779|qry_TYPE-1_TM3=HFDSS_TM7=DLMSK_H-TYPE_DSS_DxxxK_ERR3586710_fasta_fa_gbk_TARA_MARINE_METATRANSCRIPTOME
739	L739	HRS-EL13-C58667-cds1_HRS-EL13-C58667_qry_HELIO_TM3_HYESV_TM7_SIVAK_H-TYPE_ESV_SxxxK_FRESHWATER_HIRES_UNBINNED_CONTIGS_rhodopsin-contigs-from-unbinned-hires_gbk	NO	NO	HELIO	H-TYPE	ALT-RHODOPSIN	HYESV	ESV	SIVAK	SxxxK	unknown	unclassified	FRESHWATER	HRS-EL13-C58667	1766	48.19	unknown	NA	NA	NA	NA	NA	ERR3586712-C21373-cds1|ERR3586712-C21373|qry_TYPE-1_TM3=HYDTC_TM7=DLVCK_H-TYPE_DTC_DxxxK_ERR3586712_fasta_fa_gbk_TARA_MARINE_METATRANSCRIPTOME
740	L740	HRS-EL12-C65542-cds1_HRS-EL12-C65542_qry_HELIO_TM3_HYESV_TM7_SLVAK_H-TYPE_ESV_SxxxK_FRESHWATER_HIRES_UNBINNED_CONTIGS_rhodopsin-contigs-from-unbinned-hires_gbk	NO	NO	HELIO	H-TYPE	ALT-RHODOPSIN	HYESV	ESV	SLVAK	SxxxK	unknown	unclassified	FRESHWATER	HRS-EL12-C65542	1273	44.23	unknown	NA	NA	NA	NA	NA	ERR3586714-C21135-cds1|ERR3586714-C21135|qry_TYPE-1_TM3=HYDTD_TM7=DLIAK_H-TYPE_DTD_DxxxK_ERR3586714_fasta_fa_gbk_TARA_MARINE_METATRANSCRIPTOME
741	L741	HRS-EL4-C29509-cds2_HRS-EL4-C29509_qry_HELIO_TM3_HYESV_TM7_SIVAK_H-TYPE_ESV_SxxxK_FRESHWATER_HIRES_UNBINNED_CONTIGS_rhodopsin-contigs-from-unbinned-hires_gbk	NO	NO	HELIO	H-TYPE	ALT-RHODOPSIN	HYESV	ESV	SIVAK	SxxxK	unknown	unclassified	FRESHWATER	HRS-EL4-C29509	1879	51.09	unknown	NA	NA	NA	NA	NA	ERR3586714-C26611-cds1|ERR3586714-C26611|qry_TYPE-1_TM3=HYDTD_TM7=DLIAK_H-TYPE_DTD_DxxxK_ERR3586714_fasta_fa_gbk_TARA_MARINE_METATRANSCRIPTOME
742	L742	HRS-EL9-C4404-cds2_HRS-EL9-C4404_qry_HELIO_TM3_HYESV_TM7_SLVAK_H-TYPE_ESV_SxxxK_FRESHWATER_HIRES_UNBINNED_CONTIGS_rhodopsin-contigs-from-unbinned-hires_gbk	NO	NO	HELIO	H-TYPE	ALT-RHODOPSIN	HYESV	ESV	SLVAK	SxxxK	unknown	unclassified	FRESHWATER	HRS-EL9-C4404	4911	53.76	unknown	NA	NA	NA	NA	NA	ERR3586714-C27095-cds1|ERR3586714-C27095|qry_TYPE-1_TM3=HYDTD_TM7=DLIAK_H-TYPE_DTD_DxxxK_ERR3586714_fasta_fa_gbk_TARA_MARINE_METATRANSCRIPTOME
753	L753	TYMEFLIES-ME13May2013-rr0097-SRR10955557-C59233-cds1_TYMEFLIES-ME13May2013-rr0097-SRR10955557-C59233_qry_HELIO_TM3_HYESV_TM7_SLVAK_H-TYPE_ESV_SxxxK_TYMEFLIES-ME13May2013-rr0097-SRR10955557_FRESHWATER_METAGENOME	NO	NO	HELIO	H-TYPE	ALT-RHODOPSIN	HYESV	ESV	SLVAK	SxxxK	unknown	unclassified	FRESHWATER	TYMEFLIES-ME13May2013-rr0097-SRR10955557-C59233	2456	58.59	unknown	NA	NA	NA	NA	NA	ERR3586728-C13074-cds1|ERR3586728-C13074|qry_TYPE-1_TM3=HYDTD_TM7=DLIAK_H-TYPE_DTD_DxxxK_ERR3586728_fasta_fa_gbk_TARA_MARINE_METATRANSCRIPTOME
755	L755	HRS-EL13-C143276-cds2_HRS-EL13-C143276_qry_HELIO_TM3_HYESV_TM7_SLVAK_H-TYPE_ESV_SxxxK_FRESHWATER_HIRES_UNBINNED_CONTIGS_rhodopsin-contigs-from-unbinned-hires_gbk	NO	NO	HELIO	H-TYPE	ALT-RHODOPSIN	HYESV	ESV	SLVAK	SxxxK	unknown	unclassified	FRESHWATER	HRS-EL13-C143276	1161	57.97	unknown	NA	NA	NA	NA	NA	ERR3586729-C26082-cds1|ERR3586729-C26082|qry_TYPE-1_TM3=HYDTD_TM7=DLIAK_H-TYPE_DTD_DxxxK_ERR3586729_fasta_fa_gbk_TARA_MARINE_METATRANSCRIPTOME
756	L756	HRS-EL12-C70614-cds2_HRS-EL12-C70614_qry_HELIO_TM3_HYESV_TM7_SLVAK_H-TYPE_ESV_SxxxK_FRESHWATER_HIRES_UNBINNED_CONTIGS_rhodopsin-contigs-from-unbinned-hires_gbk	NO	NO	HELIO	H-TYPE	ALT-RHODOPSIN	HYESV	ESV	SLVAK	SxxxK	unknown	unclassified	FRESHWATER	HRS-EL12-C70614	1224	57.43	unknown	NA	NA	NA	NA	NA	ERR3586730-C12007-cds1|ERR3586730-C12007|qry_TYPE-1_TM3=HYDTD_TM7=DLIAK_H-TYPE_DTD_DxxxK_ERR3586730_fasta_fa_gbk_TARA_MARINE_METATRANSCRIPTOME
759	L759	HRS-EL7-C84198-cds1_HRS-EL7-C84198_qry_HELIO_TM3_HYESV_TM7_SLVAK_H-TYPE_ESV_SxxxK_FRESHWATER_HIRES_UNBINNED_CONTIGS_rhodopsin-contigs-from-unbinned-hires_gbk	NO	NO	HELIO	H-TYPE	ALT-RHODOPSIN	HYESV	ESV	SLVAK	SxxxK	unknown	unclassified	FRESHWATER	HRS-EL7-C84198	1388	57.71	unknown	NA	NA	NA	NA	NA	ERR3586731-C24259-cds1|ERR3586731-C24259|qry_TYPE-1_TM3=HFDSS_TM7=DLMSK_H-TYPE_DSS_DxxxK_ERR3586731_fasta_fa_gbk_TARA_MARINE_METATRANSCRIPTOME
760	L760	Jr-25may17-C192997-cds2_Jr-25may17-C192997_qry_HELIO_TM3_HYESV_TM7_SLVAK_H-TYPE_ESV_SxxxK_Jr-25may17_FRESHWATER_METAGENOME	NO	NO	HELIO	H-TYPE	ALT-RHODOPSIN	HYESV	ESV	SLVAK	SxxxK	unknown	unclassified	FRESHWATER	Jr-25may17-C192997	1436	56.96	unknown	NA	NA	NA	NA	NA	ERR3586731-C35470-cds2|ERR3586731-C35470|qry_TYPE-1_TM3=HYDTD_TM7=DLIAK_H-TYPE_DTD_DxxxK_ERR3586731_fasta_fa_gbk_TARA_MARINE_METATRANSCRIPTOME
762	L762	TYMEFLIES-ME16May2013-rr0016-SRR10955148-C75191-cds4_TYMEFLIES-ME16May2013-rr0016-SRR10955148-C75191_qry_HELIO_TM3_HYESV_TM7_SLVAK_H-TYPE_ESV_SxxxK_TYMEFLIES-ME16May2013-rr0016-SRR10955148_FRESHWATER_METAGENOME	NO	NO	HELIO	H-TYPE	ALT-RHODOPSIN	HYESV	ESV	SLVAK	SxxxK	unknown	unclassified	FRESHWATER	TYMEFLIES-ME16May2013-rr0016-SRR10955148-C75191	2502	59.79	unknown	NA	NA	NA	NA	NA	ERR3586732-C15824-cds1|ERR3586732-C15824|qry_TYPE-1_TM3=HYDTD_TM7=DLIAK_H-TYPE_DTD_DxxxK_ERR3586732_fasta_fa_gbk_TARA_MARINE_METATRANSCRIPTOME
766	L766	HRS-EL10-C90117-cds2_HRS-EL10-C90117_qry_HELIO_TM3_HYESV_TM7_SLVAK_H-TYPE_ESV_SxxxK_FRESHWATER_HIRES_UNBINNED_CONTIGS_rhodopsin-contigs-from-unbinned-hires_gbk	NO	NO	HELIO	H-TYPE	ALT-RHODOPSIN	HYESV	ESV	SLVAK	SxxxK	unknown	unclassified	FRESHWATER	HRS-EL10-C90117	1446	58.92	unknown	NA	NA	NA	NA	NA	CE-Oct18-C96884-cds2|CE-Oct18-C96884|qry_TYPE-1_TM3=HYSTL_TM7=DFTSK_H-TYPE_STL_DxxxK_CE-Oct18_FRESHWATER_METAGENOME
772	L772	3300028569-13-C159-cds3_3300028569-13-C159_qry_HELIO_TM3_HFESA_TM7_SLCAK_H-TYPE_ESA_SxxxK_hypothetical_protein_3300028569-13_d_Bacteria_p_Myxococcota_c_Polyangia_o_Polyangiales_f_Ga0077539_g_SCUS01_s_gbk_PROKARYOTIC_GENOME	NO	NO	HELIO	H-TYPE	ALT-RHODOPSIN	HFESA	ESA	SLCAK	SxxxK	Bacteria	unclassified	PROKARYOTIC_GENOME	3300028569-13-C159	3261	67.37	unknown	NA	NA	NA	NA	NA	ERR3586975-C71716-cds1|ERR3586975-C71716|qry_TYPE-1_TM3=HYDTD_TM7=DLIAK_H-TYPE_DTD_DxxxK_ERR3586975_fasta_fa_gbk_TARA_MARINE_METATRANSCRIPTOME
773	L773	TNGK-Kigoma-Deep-Cast-35m-SRR7053298-C110615-cds2_TNGK-Kigoma-Deep-Cast-35m-SRR7053298-C110615_qry_HELIO_TM3_HYESV_TM7_SALAK_H-TYPE_ESV_SxxxK_TNGK-Kigoma-Deep-Cast-35m-SRR7053298_FRESHWATER_METAGENOME	NO	NO	HELIO	H-TYPE	ALT-RHODOPSIN	HYESV	ESV	SALAK	SxxxK	unknown	unclassified	FRESHWATER	TNGK-Kigoma-Deep-Cast-35m-SRR7053298-C110615	2341	44.21	unknown	NA	NA	NA	NA	NA	ERR3586983-C38584-cds1|ERR3586983-C38584|qry_TYPE-1_TM3=HYDTD_TM7=DLIAK_H-TYPE_DTD_DxxxK_ERR3586983_fasta_fa_gbk_TARA_MARINE_METATRANSCRIPTOME
776	L776	RE-23may17-C1126692-cds2_RE-23may17-C1126692_qry_HELIO_TM3_HYESV_TM7_SLLAK_H-TYPE_ESV_SxxxK_RE-23may17_FRESHWATER_METAGENOME	NO	NO	HELIO	H-TYPE	ALT-RHODOPSIN	HYESV	ESV	SLLAK	SxxxK	unknown	unclassified	FRESHWATER	RE-23may17-C1126692	1398	47.42	unknown	NA	NA	NA	NA	NA	ERR3587043-C10777-cds1|ERR3587043-C10777|qry_TYPE-1_TM3=HYDTD_TM7=DLIAK_H-TYPE_DTD_DxxxK_ERR3587043_fasta_fa_gbk_TARA_MARINE_METATRANSCRIPTOME
777	L777	Jr-28aug17-C33166-cds1_Jr-28aug17-C33166_qry_HELIO_TM3_HYESV_TM7_SLTAK_H-TYPE_ESV_SxxxK_Jr-28aug17_FRESHWATER_METAGENOME	NO	NO	HELIO	H-TYPE	ALT-RHODOPSIN	HYESV	ESV	SLTAK	SxxxK	unknown	unclassified	FRESHWATER	Jr-28aug17-C33166	4105	48.75	unknown	NA	NA	NA	NA	NA	ERR3587053-C17697-cds1|ERR3587053-C17697|qry_TYPE-1_TM3=HYDTD_TM7=DLIAK_H-TYPE_DTD_DxxxK_ERR3587053_fasta_fa_gbk_TARA_MARINE_METATRANSCRIPTOME
928	L928	HRS-ES11-C75054-cds1_HRS-ES11-C75054_qry_TYPE-1_TM3_HYSTL_TM7_DLTSK_H-TYPE_STL_DxxxK_FRESHWATER_HIRES_UNBINNED_CONTIGS_rhodopsin-contigs-from-unbinned-hires_gbk	NO	NO	TYPE-1	H-TYPE	ALT-RHODOPSIN	HYSTL	STL	DLTSK	DxxxK	unknown	unclassified	FRESHWATER	HRS-ES11-C75054	2052	43.86	unknown	NA	NA	NA	NA	NA	Q2QCJ2_9CRYP|qry_TYPE-1_TM3=HYDTN_TM7=DVIAK_H-TYPE_DTN_DxxxK_Q2QCJ2_9CRYP_Opsin_Cryptomonas_sp_S2_Eukaryota_Cryptophyceae_Cryptomonadales_Cryptomonadaceae_Cryptomonas_unclassified_Cryptomonas_Cryptomonas_sp_S2_UNIPROT_EUKARYOTE_
939	L939	RH-27jun17-C504276-cds2_RH-27jun17-C504276_qry_TYPE-1_TM3_HYSTL_TM7_DFTSK_H-TYPE_STL_DxxxK_RH-27jun17_FRESHWATER_METAGENOME	NO	NO	TYPE-1	H-TYPE	ALT-RHODOPSIN	HYSTL	STL	DFTSK	DxxxK	unknown	unclassified	FRESHWATER	RH-27jun17-C504276	1050	49.24	unknown	NA	NA	NA	NA	NA	MMETSP1048_DN11828_c0_g1_i1.p1|ref_TYPE-1_TM3=KYDTD_TM7=DVLAK_K-TYPE_DTD_DxxxK_na_Hanusia_phi_CCMP325_Cryptophyta_Cryptophyte_CCRs_confirmed=na_nearIdentity=na
944	L944	HRS-ES9-C32790-cds4_HRS-ES9-C32790_qry_TYPE-1_TM3_HYSTL_TM7_DFTSK_H-TYPE_STL_DxxxK_FRESHWATER_HIRES_UNBINNED_CONTIGS_rhodopsin-contigs-from-unbinned-hires_gbk	NO	NO	TYPE-1	H-TYPE	ALT-RHODOPSIN	HYSTL	STL	DFTSK	DxxxK	unknown	unclassified	FRESHWATER	HRS-ES9-C32790	2799	50.73	unknown	NA	NA	NA	NA	NA	MMETSP1102_DN40109_c0_g3_i1.p1|ref_TYPE-1_TM3=QYDTD_TM7=DVLAK_Q-TYPE_DTD_DxxxK_na_Geminigera_sp_Caron_Lab_Isolate_Cryptophyta_Cryptophyte_CCRs_confirmed=na_nearIdentity=na
960	L960	HRS-ES2-C529114-cds1_HRS-ES2-C529114_qry_TYPE-1_TM3_HYSTL_TM7_DFTSK_H-TYPE_STL_DxxxK_FRESHWATER_HIRES_UNBINNED_CONTIGS_rhodopsin-contigs-from-unbinned-hires_gbk	NO	NO	TYPE-1	H-TYPE	ALT-RHODOPSIN	HYSTL	STL	DFTSK	DxxxK	unknown	unclassified	FRESHWATER	HRS-ES2-C529114	1177	49.28	unknown	NA	NA	NA	NA	NA	MMETSP1357_DN22821_c0_g1_i1.p2|ref_TYPE-1_TM3=KYDTD_TM7=DVVAK_K-TYPE_DTD_DxxxK_na_Hemiselmis_rufescens_PCC563_Cryptophyta_Cryptophyte_CCRs_confirmed=na_nearIdentity=na
961	L961	HRSG-E13-C100737-cds2_HRSG-E13-C100737_qry_TYPE-1_TM3_HYSTL_TM7_DLTSK_H-TYPE_STL_DxxxK_FRESHWATER_HIRES_UNBINNED_CONTIGS_rhodopsin-contigs-from-unbinned-hires_gbk	NO	NO	TYPE-1	H-TYPE	ALT-RHODOPSIN	HYSTL	STL	DLTSK	DxxxK	unknown	unclassified	FRESHWATER	HRSG-E13-C100737	1956	43.35	unknown	NA	NA	NA	NA	NA	MMETSP0043_DN21277_c0_g1_i1.p2|ref_TYPE-1_TM3=KYDTD_TM7=DVVAK_K-TYPE_DTD_DxxxK_na_Hemiselmis_andersenii_CCMP644_Cryptophyta_Cryptophyte_CCRs_confirmed=na_nearIdentity=na
997	L997	RH-23may17-C1588021-cds2_RH-23may17-C1588021_qry_TYPE-1_TM3_HYATL_TM7_DFTSK_H-TYPE_ATL_DxxxK_RH-23may17_FRESHWATER_METAGENOME	NO	NO	TYPE-1	H-TYPE	ALT-RHODOPSIN	HYATL	ATL	DFTSK	DxxxK	unknown	unclassified	FRESHWATER	RH-23may17-C1588021	1027	42.45	unknown	NA	NA	NA	NA	NA	CAMPEP_0173379048|CAMNT_0014332317|qry_TYPE-1_TM3=KYDTD_TM7=DVVAK_K-TYPE_DTD_DxxxK_NCGR_PEP_ID=MMETSP1356-20130122_2128_1_TAXON_ID=77927_ORGANISM=Hemiselmis_virescens_Strain_PCC157_NCGR_SAMPLE_ID=MMETSP1356_ASSEMBLY_ACC=CAM_ASM_000847_LENGTH=383_DNA_ID=CAMNT_0014332317_DNA_START=1_DNA_END=1151_DNA_ORIENTATION=+_MMETSP
998	L998	RE-20APR16-C426414-cds2_RE-20APR16-C426414_qry_TYPE-1_TM3_HYSTL_TM7_DFTSK_H-TYPE_STL_DxxxK_RE-20APR16_FRESHWATER_METAGENOME	NO	NO	TYPE-1	H-TYPE	ALT-RHODOPSIN	HYSTL	STL	DFTSK	DxxxK	unknown	unclassified	FRESHWATER	RE-20APR16-C426414	1221	49.39	unknown	NA	NA	NA	NA	NA	CAMPEP_0173468490|CAMNT_0014436711|qry_TYPE-1_TM3=HYDTL_TM7=DIVAK_H-TYPE_DTL_DxxxK_NCGR_PEP_ID=MMETSP1357-20121228_76878_1_TAXON_ID=77926_ORGANISM=Hemiselmis_rufescens_Strain_PCC563_LENGTH=212_DNA_ID=CAMNT_0014436711_DNA_START=1_DNA_END=639_DNA_ORIENTATION=+_MMETSP
743	L743	Jr-28jun17-C2102-cds8_Jr-28jun17-C2102_qry_HELIO_TM3_HYESV_TM7_SLLAK_H-TYPE_ESV_SxxxK_Jr-28jun17_FRESHWATER_METAGENOME	NO	NO	HELIO	H-TYPE	ALT-RHODOPSIN	HYESV	ESV	SLLAK	SxxxK	unknown	unclassified|NCLDV_low	FRESHWATER	Jr-28jun17-C2102	29952	45.14	NCLDV_low	0.517485	32	3	3	-	ERR3586714-C56988-cds1|ERR3586714-C56988|qry_TYPE-1_TM3=HYDTD_TM7=DLIAK_H-TYPE_DTD_DxxxK_ERR3586714_fasta_fa_gbk_TARA_MARINE_METATRANSCRIPTOME
757	L757	HRS-EL5-C1262-cds1_HRS-EL5-C1262_qry_HELIO_TM3_HYESV_TM7_SLVAK_H-TYPE_ESV_SxxxK_FRESHWATER_HIRES_UNBINNED_CONTIGS_rhodopsin-contigs-from-unbinned-hires_gbk	NO	NO	HELIO	H-TYPE	ALT-RHODOPSIN	HYESV	ESV	SLVAK	SxxxK	unknown	unclassified|NCLDV_low	FRESHWATER	HRS-EL5-C1262	8127	58.2	NCLDV_low	0.332842	8	1	1	-	ERR3586730-C14439-cds1|ERR3586730-C14439|qry_TYPE-1_TM3=HYDTD_TM7=DLIAK_H-TYPE_DTD_DxxxK_ERR3586730_fasta_fa_gbk_TARA_MARINE_METATRANSCRIPTOME
758	L758	HRS-EL6-C1418-cds7_HRS-EL6-C1418_qry_HELIO_TM3_HYESV_TM7_SLVAK_H-TYPE_ESV_SxxxK_FRESHWATER_HIRES_UNBINNED_CONTIGS_rhodopsin-contigs-from-unbinned-hires_gbk	NO	NO	HELIO	H-TYPE	ALT-RHODOPSIN	HYESV	ESV	SLVAK	SxxxK	unknown	unclassified|NCLDV_low	FRESHWATER	HRS-EL6-C1418	6800	59.47	NCLDV_low	0.360263	8	1	1	-	ERR3586731-C20903-cds1|ERR3586731-C20903|qry_TYPE-1_TM3=HYDTD_TM7=DLIAK_H-TYPE_DTD_DxxxK_ERR3586731_fasta_fa_gbk_TARA_MARINE_METATRANSCRIPTOME
705	L705	A0A1X2JHD2_PARBF_qry_TYPE-1_TM3_IYDII_TM7_PTIYK_I-TYPE_DII_PxxxK_A0A1X2JHD2_PARBF_Uncharacterized_protein_Paraclostridium_bifermentans_Bacteria_FirmicutesClostridia_Clostridiales_Peptostreptococcaceae_Paraclostridium_Paraclostridium_bifermentans_UNIPROT_BACTERIA_	NO	YES	TYPE-1	I-TYPE	ALT-RHODOPSIN	IYDII	DII	PTIYK	PxxxK	Bacteria	bacterial: p_Firmicutes	NA	NA	NA	NA	unknown	NA	NA	NA	NA	NA	ERR3586688-C104566-cds1|ERR3586688-C104566|qry_TYPE-1_TM3=HYDTD_TM7=DLIAK_H-TYPE_DTD_DxxxK_ERR3586688_fasta_fa_gbk_TARA_MARINE_METATRANSCRIPTOME
899	L899	GCF-000452245-C1-cds191_GCF-000452245-C1_qry_TYPE-1_TM3_IYDII_TM7_PTIYK_I-TYPE_DII_PxxxK_hypothetical_protein_GCF-000452245_d_Bacteria_p_FirmicutesA_c_Clostridia_o_Peptostreptococcales_f_Peptostreptococcaceae_g_Paraclostridium_s_Paraclostridium_bifermentans_A_gbk_PROKARYOTIC_GENOME	NO	YES	TYPE-1	I-TYPE	ALT-RHODOPSIN	IYDII	DII	PTIYK	PxxxK	Bacteria	bacterial: p_FirmicutesA	PROKARYOTIC_GENOME	GCF-000452245-C1	2254808	27.88	non-NCLDV	-7.48338	2196	531	1758	RNR:120.7,SFII:103.6,SFII:102.0	GtCCR2 Guillardea theta
900	L900	GCF-001006285-C9-cds15_GCF-001006285-C9_qry_TYPE-1_TM3_IYDII_TM7_PTIYK_I-TYPE_DII_PxxxK_hypothetical_protein_GCF-001006285_d_Bacteria_p_FirmicutesA_c_Clostridia_o_Peptostreptococcales_f_Peptostreptococcaceae_g_Paraclostridium_s_Paraclostridium_benzoelyticum_gbk_PROKARYOTIC_GENOME	NO	YES	TYPE-1	I-TYPE	ALT-RHODOPSIN	IYDII	DII	PTIYK	PxxxK	Bacteria	bacterial: p_FirmicutesA	PROKARYOTIC_GENOME	GCF-001006285-C9	48950	28.08	non-NCLDV	-6.73992	45	23	42	-	1KP_IRZA_2001844.p1|ref_TYPE-1_TM3=KYDTD_TM7=DLIAK_K-TYPE_DTD_DxxxK_na_Proteomonas_sulcata_Cryptophyta_Cryptophyte_CCRs_confirmed=na_nearIdentity=CCR
901	L901	GCF-006802875-C1-cds782_GCF-006802875-C1_qry_TYPE-1_TM3_IYDII_TM7_PTIYK_I-TYPE_DII_PxxxK_hypothetical_protein_GCF-006802875_d_Bacteria_p_FirmicutesA_c_Clostridia_o_Peptostreptococcales_f_Peptostreptococcaceae_g_Paraclostridium_s_Paraclostridium_bifermentans_gbk_PROKARYOTIC_GENOME	NO	YES	TYPE-1	I-TYPE	ALT-RHODOPSIN	IYDII	DII	PTIYK	PxxxK	Bacteria	bacterial: p_FirmicutesA	PROKARYOTIC_GENOME	GCF-006802875-C1	1057015	27.93	non-NCLDV	-7.60759	989	252	804	RNR:118.7,SFII:107.0	1KP_IRZA_2001845.p1|ref_TYPE-1_TM3=KYDTD_TM7=DLIAK_K-TYPE_DTD_DxxxK_na_Proteomonas_sulcata_Cryptophyta_Cryptophyte_CCRs_confirmed=na_nearIdentity=CCR
694	L694	CAMPEP_0179380508_CAMNT_0021097107_qry_TYPE-1_TM3_KYDTD_TM7_DVIAK_K-TYPE_DTD_DxxxK_NCGR_PEP_ID_MMETSP0798-20121207_683_1_TAXON_ID_283649_ORGANISM_Myrionecta_rubra_Strain_CCMP2563_LENGTH_339_DNA_ID_CAMNT_0021097107_DNA_START_1_DNA_END_1019_DNA_ORIENTATION_-_MMETSP	NO	NO	TYPE-1	K-TYPE	ALT-RHODOPSIN	KYDTD	DTD	DVIAK	DxxxK	Eukaryota	eukaryotic: Ciliophora	NA	CAMNT_0021097107	NA	NA	unknown	NA	NA	NA	NA	NA	ERR3586678-C106965-cds1|ERR3586678-C106965|qry_TYPE-1_TM3=HYDTD_TM7=DLIAK_H-TYPE_DTD_DxxxK_ERR3586678_fasta_fa_gbk_TARA_MARINE_METATRANSCRIPTOME
690	L690	A0A6T1PY07_9CRYP_qry_TYPE-1_TM3_KYDTV_TM7_DVLAK_K-TYPE_DTV_DxxxK_A0A6T1PY07_9CRYP_Uncharacterized_protein_Rhodomonas_sp_CCMP768_Eukaryota_Cryptophyceae_Pyrenomonadales_Pyrenomonadaceae_Rhodomonas_unclassified_Rhodomonas_Rhodomonas_sp_CCMP768_UNIPROT_EUKARYOTE_	NO	NO	TYPE-1	K-TYPE	ALT-RHODOPSIN	KYDTV	DTV	DVLAK	DxxxK	Eukaryota	eukaryotic: Cryptophyta	NA	NA	NA	NA	unknown	NA	NA	NA	NA	NA	TYMEFLIES-ME21Apr2017-rr0133-SRR10955659-C359403-cds1|TYMEFLIES-ME21Apr2017-rr0133-SRR10955659-C359403|qry_TYPE-1_TM3=HYATL_TM7=DFTSK_H-TYPE_ATL_DxxxK_TYMEFLIES-ME21Apr2017-rr0133-SRR10955659_FRESHWATER_METAGENOME
691	L691	A0A6T1V875_9CRYP_qry_TYPE-1_TM3_KYDTD_TM7_DVIAK_K-TYPE_DTD_DxxxK_A0A6T1V875_9CRYP_Uncharacterized_protein_Rhodomonas_sp_CCMP768_Eukaryota_Cryptophyceae_Pyrenomonadales_Pyrenomonadaceae_Rhodomonas_unclassified_Rhodomonas_Rhodomonas_sp_CCMP768_UNIPROT_EUKARYOTE_	NO	NO	TYPE-1	K-TYPE	ALT-RHODOPSIN	KYDTD	DTD	DVIAK	DxxxK	Eukaryota	eukaryotic: Cryptophyta	NA	NA	NA	NA	unknown	NA	NA	NA	NA	NA	TYMEFLIES-ME21Apr2017-rr0133-SRR10955659-C80983-cds2|TYMEFLIES-ME21Apr2017-rr0133-SRR10955659-C80983|qry_TYPE-1_TM3=HYSTL_TM7=DLTSK_H-TYPE_STL_DxxxK_TYMEFLIES-ME21Apr2017-rr0133-SRR10955659_FRESHWATER_METAGENOME
692	L692	A0A6T1V8N3_9CRYP_qry_TYPE-1_TM3_KYDTD_TM7_DVLAK_K-TYPE_DTD_DxxxK_A0A6T1V8N3_9CRYP_Uncharacterized_protein_Rhodomonas_sp_CCMP768_Eukaryota_Cryptophyceae_Pyrenomonadales_Pyrenomonadaceae_Rhodomonas_unclassified_Rhodomonas_Rhodomonas_sp_CCMP768_UNIPROT_EUKARYOTE_	NO	NO	TYPE-1	K-TYPE	ALT-RHODOPSIN	KYDTD	DTD	DVLAK	DxxxK	Eukaryota	eukaryotic: Cryptophyta	NA	NA	NA	NA	unknown	NA	NA	NA	NA	NA	TYMEFLIES-ME27Jul2012-rr0045-SRR10955150-C461554-cds2|TYMEFLIES-ME27Jul2012-rr0045-SRR10955150-C461554|qry_TYPE-1_TM3=HYATL_TM7=DFTSK_H-TYPE_ATL_DxxxK_TYMEFLIES-ME27Jul2012-rr0045-SRR10955150_FRESHWATER_METAGENOME
695	L695	CAMPEP_0179473122_CAMNT_0021281603_qry_TYPE-1_TM3_KYDTA_TM7_DIIAK_K-TYPE_DTA_DxxxK_NCGR_PEP_ID_MMETSP0799-20121207_52945_1_TAXON_ID_46947_ORGANISM_Geminigera_cryophila_Strain_CCMP2564_LENGTH_371_DNA_ID_CAMNT_0021281603_DNA_START_1_DNA_END_1114_DNA_ORIENTATION_-_MMETSP	NO	NO	TYPE-1	K-TYPE	ALT-RHODOPSIN	KYDTA	DTA	DIIAK	DxxxK	Eukaryota	eukaryotic: Cryptophyta	NA	CAMNT_0021281603	NA	NA	unknown	NA	NA	NA	NA	NA	ERR3586678-C114031-cds1|ERR3586678-C114031|qry_TYPE-1_TM3=HYDTD_TM7=DLIAK_H-TYPE_DTD_DxxxK_ERR3586678_fasta_fa_gbk_TARA_MARINE_METATRANSCRIPTOME
701	L701	A0A6U2UMX8_9CRYP_qry_TYPE-1_TM3_KYDTD_TM7_DVVAK_K-TYPE_DTD_DxxxK_A0A6U2UMX8_9CRYP_Uncharacterized_protein_Hemiselmis_rufescens_Eukaryota_Cryptophyceae_Cryptomonadales_Hemiselmidaceae_Hemiselmis_Hemiselmis_rufescens_UNIPROT_EUKARYOTE_	NO	NO	TYPE-1	K-TYPE	ALT-RHODOPSIN	KYDTD	DTD	DVVAK	DxxxK	Eukaryota	eukaryotic: Cryptophyta	NA	NA	NA	NA	unknown	NA	NA	NA	NA	NA	ERR3586678-C75260-cds1|ERR3586678-C75260|qry_TYPE-1_TM3=HFDSS_TM7=DLVGK_H-TYPE_DSS_DxxxK_ERR3586678_fasta_fa_gbk_TARA_MARINE_METATRANSCRIPTOME
702	L702	A0A6U3HY03_9CRYP_qry_TYPE-1_TM3_KYDTD_TM7_DVLAK_K-TYPE_DTD_DxxxK_A0A6U3HY03_9CRYP_Uncharacterized_protein_Proteomonas_sulcata_Eukaryota_Cryptophyceae_Pyrenomonadales_Geminigeraceae_Proteomonas_Proteomonas_sulcata_UNIPROT_EUKARYOTE_	NO	NO	TYPE-1	K-TYPE	ALT-RHODOPSIN	KYDTD	DTD	DVLAK	DxxxK	Eukaryota	eukaryotic: Cryptophyta	NA	NA	NA	NA	unknown	NA	NA	NA	NA	NA	ERR3586679-C77696-cds1|ERR3586679-C77696|qry_TYPE-1_TM3=HFDSS_TM7=DLVGK_H-TYPE_DSS_DxxxK_ERR3586679_fasta_fa_gbk_TARA_MARINE_METATRANSCRIPTOME
703	L703	A0A6U3QJW5_9CRYP_qry_TYPE-1_TM3_KYDTD_TM7_DVLAK_K-TYPE_DTD_DxxxK_A0A6U3QJW5_9CRYP_Uncharacterized_protein_Proteomonas_sulcata_Eukaryota_Cryptophyceae_Pyrenomonadales_Geminigeraceae_Proteomonas_Proteomonas_sulcata_UNIPROT_EUKARYOTE_	NO	NO	TYPE-1	K-TYPE	ALT-RHODOPSIN	KYDTD	DTD	DVLAK	DxxxK	Eukaryota	eukaryotic: Cryptophyta	NA	NA	NA	NA	unknown	NA	NA	NA	NA	NA	ERR3586680-C65816-cds1|ERR3586680-C65816|qry_TYPE-1_TM3=HFDSS_TM7=DLVGK_H-TYPE_DSS_DxxxK_ERR3586680_fasta_fa_gbk_TARA_MARINE_METATRANSCRIPTOME
706	L706	TARA_AON_82_MAG_00303_000000001030-cds2302_TARA_AON_82_MAG_00303_000000001030_qry_TYPE-1_TM3_KYDTA_TM7_DIIAK_K-TYPE_DTA_DxxxK_UniRef90_L1J9S4_TARA_AON_82_MAG_00303_000000001030_+_192_1_273e-47_1_1428_2258_1428_1428_2258_2258_831_831_SMAG_TARA_AON_82_MAG_00303_taxid_46946_Geminigera_Eukaryota_Cryptophyceae_Pyrenomonadales_Geminigeraceae_Geminigera_MARINE_EUKARYOTIC_MAG	NO	NO	TYPE-1	K-TYPE	ALT-RHODOPSIN	KYDTA	DTA	DIIAK	DxxxK	Eukaryota	eukaryotic: Cryptophyta	NA	TARA_AON_82_MAG_00303_000000001030	NA	NA	unknown	NA	NA	NA	NA	NA	ERR3586688-C71078-cds1|ERR3586688-C71078|qry_TYPE-1_TM3=HFDSS_TM7=DLVGK_H-TYPE_DSS_DxxxK_ERR3586688_fasta_fa_gbk_TARA_MARINE_METATRANSCRIPTOME
707	L707	TARA_AON_82_MAG_00306_000000003264-cds2642_TARA_AON_82_MAG_00306_000000003264_qry_TYPE-1_TM3_KYDTV_TM7_DLVAK_K-TYPE_DTV_DxxxK_UniRef90_L1J9S4_TARA_AON_82_MAG_00306_000000003264_-_219_9_485e-56_1_4598_5236_5236_5236_4598_4598_639_639_SMAG_TARA_AON_82_MAG_00306_taxid_46946_Geminigera_Eukaryota_Cryptophyceae_Pyrenomonadales_Geminigeraceae_Geminigera_MARINE_EUKARYOTIC_MAG	NO	NO	TYPE-1	K-TYPE	ALT-RHODOPSIN	KYDTV	DTV	DLVAK	DxxxK	Eukaryota	eukaryotic: Cryptophyta	NA	TARA_AON_82_MAG_00306_000000003264	NA	NA	unknown	NA	NA	NA	NA	NA	ERR3586689-C100587-cds1|ERR3586689-C100587|qry_TYPE-1_TM3=HYDTD_TM7=DLIAK_H-TYPE_DTD_DxxxK_ERR3586689_fasta_fa_gbk_TARA_MARINE_METATRANSCRIPTOME
709	L709	TARA_PSW_86_MAG_00303_000000004380-cds10665_TARA_PSW_86_MAG_00303_000000004380_qry_TYPE-1_TM3_KYDTD_TM7_DVIAK_K-TYPE_DTD_DxxxK_UniRef90_L1JET8_TARA_PSW_86_MAG_00303_000000004380_-_388_1_268e-106_3_1046_2049_2049_2049_1936_1936_114_114_1790_1790_1620_1620_171_171_1501_1501_1046_1046_456_456_SMAG_TARA_PSW_86_MAG_00303_taxid_46946_Geminigera_Eukaryota_Cryptophyceae_Pyrenomonadales_Geminigeraceae_Gem…	NO	NO	TYPE-1	K-TYPE	ALT-RHODOPSIN	KYDTD	DTD	DVIAK	DxxxK	Eukaryota	eukaryotic: Cryptophyta	NA	TARA_PSW_86_MAG_00303_000000004380	NA	NA	unknown	NA	NA	NA	NA	NA	ERR3586689-C40332-cds1|ERR3586689-C40332|qry_TYPE-1_TM3=HYDTD_TM7=DLIAK_H-TYPE_DTD_DxxxK_ERR3586689_fasta_fa_gbk_TARA_MARINE_METATRANSCRIPTOME
711	L711	CAMPEP_0113801380_CAMNT_0000766243_qry_TYPE-1_TM3_KYDTD_TM7_DVFSK_K-TYPE_DTD_DxxxK_NCGR_PEP_ID_MMETSP0046_2-20120614_14294_1_TAXON_ID_905079_ORGANISM_Guillardia_theta_CCMP2712_LENGTH_390_DNA_ID_CAMNT_0000766243_DNA_START_1_DNA_END_1173_DNA_ORIENTATION_-_assembly_acc_CAM_ASM_000191_MMETSP	NO	NO	TYPE-1	K-TYPE	ALT-RHODOPSIN	KYDTD	DTD	DVFSK	DxxxK	Eukaryota	eukaryotic: Cryptophyta	NA	CAMNT_0000766243	NA	NA	unknown	NA	NA	NA	NA	NA	ERR3586689-C61362-cds1|ERR3586689-C61362|qry_TYPE-1_TM3=HYDTC_TM7=DLVAK_H-TYPE_DTC_DxxxK_ERR3586689_fasta_fa_gbk_TARA_MARINE_METATRANSCRIPTOME
712	L712	CAMPEP_0173379048_CAMNT_0014332317_qry_TYPE-1_TM3_KYDTD_TM7_DVVAK_K-TYPE_DTD_DxxxK_NCGR_PEP_ID_MMETSP1356-20130122_2128_1_TAXON_ID_77927_ORGANISM_Hemiselmis_virescens_Strain_PCC157_NCGR_SAMPLE_ID_MMETSP1356_ASSEMBLY_ACC_CAM_ASM_000847_LENGTH_383_DNA_ID_CAMNT_0014332317_DNA_START_1_DNA_END_1151_DNA_ORIENTATION_+_MMETSP	NO	NO	TYPE-1	K-TYPE	ALT-RHODOPSIN	KYDTD	DTD	DVVAK	DxxxK	Eukaryota	eukaryotic: Cryptophyta	NA	CAMNT_0014332317	NA	NA	unknown	NA	NA	NA	NA	NA	ERR3586689-C61849-cds1|ERR3586689-C61849|qry_TYPE-1_TM3=HFDSS_TM7=DLMSK_H-TYPE_DSS_DxxxK_ERR3586689_fasta_fa_gbk_TARA_MARINE_METATRANSCRIPTOME
716	L716	L1J0E6_GUITC_qry_TYPE-1_TM3_KYDTD_TM7_DVAAK_K-TYPE_DTD_DxxxK_L1J0E6_GUITC_Uncharacterized_protein_Guillardia_theta_Eukaryota_Cryptophyceae_Pyrenomonadales_Geminigeraceae_Guillardia_Guillardia_theta_UNIPROT_EUKARYOTE_	NO	NO	TYPE-1	K-TYPE	ALT-RHODOPSIN	KYDTD	DTD	DVAAK	DxxxK	Eukaryota	eukaryotic: Cryptophyta	NA	NA	NA	NA	unknown	NA	NA	NA	NA	NA	ERR3586696-C61793-cds1|ERR3586696-C61793|qry_TYPE-1_TM3=HFDSS_TM7=DLVGK_H-TYPE_DSS_DxxxK_ERR3586696_fasta_fa_gbk_TARA_MARINE_METATRANSCRIPTOME
717	L717	TARA_ARC_108_MAG_00244_000000017129-cds9684_TARA_ARC_108_MAG_00244_000000017129_qry_TYPE-1_TM3_KYDTD_TM7_DVAAK_K-TYPE_DTD_DxxxK_UniRef90_L1IXB4_TARA_ARC_108_MAG_00244_000000017129_+_451_1_374e-125_1_1628_2683_1628_1628_2683_2683_1056_1056_SMAG_TARA_ARC_108_MAG_00244_taxid_46946_Geminigera_Eukaryota_Cryptophyceae_Pyrenomonadales_Geminigeraceae_Geminigera_MARINE_EUKARYOTIC_MAG	NO	NO	TYPE-1	K-TYPE	ALT-RHODOPSIN	KYDTD	DTD	DVAAK	DxxxK	Eukaryota	eukaryotic: Cryptophyta	NA	TARA_ARC_108_MAG_00244_000000017129	NA	NA	unknown	NA	NA	NA	NA	NA	ERR3586696-C66499-cds1|ERR3586696-C66499|qry_TYPE-1_TM3=SYDTE_TM7=DFLNK_S-TYPE_DTE_DxxxK_ERR3586696_fasta_fa_gbk_TARA_MARINE_METATRANSCRIPTOME
720	L720	CAMPEP_0172127820_CAMNT_0012793179_qry_TYPE-1_TM3_KYDTV_TM7_DIIAK_K-TYPE_DTV_DxxxK_NCGR_PEP_ID_MMETSP1047-20130122_18570_1_TAXON_ID_52970_ORGANISM_Rhodomonas_salina_Strain_CCMP1319_LENGTH_262_DNA_ID_CAMNT_0012793179_DNA_START_1_DNA_END_785_DNA_ORIENTATION_+_MMETSP	NO	NO	TYPE-1	K-TYPE	ALT-RHODOPSIN	KYDTV	DTV	DIIAK	DxxxK	Eukaryota	eukaryotic: Cryptophyta	NA	CAMNT_0012793179	NA	NA	unknown	NA	NA	NA	NA	NA	ERR3586699-C95794-cds1|ERR3586699-C95794|qry_TYPE-1_TM3=SYDTE_TM7=DFLNK_S-TYPE_DTE_DxxxK_ERR3586699_fasta_fa_gbk_TARA_MARINE_METATRANSCRIPTOME
726	L726	ssrna-C95392-cds1_ssrna-C95392_qry_TYPE-1_TM3_KYDTD_TM7_DVAAK_K-TYPE_DTD_DxxxK_ssRNA_rimov_hard_filtered_transcripts_fa_gbk_SS_FRESHWATER_METATRANSCRIPTOME	NO	NO	TYPE-1	K-TYPE	ALT-RHODOPSIN	KYDTD	DTD	DVAAK	DxxxK	unknown	eukaryotic	FRESHWATER	ssrna-C95392	1370	53.8	unknown	NA	NA	NA	NA	NA	ERR3586703-C47348-cds1|ERR3586703-C47348|qry_TYPE-1_TM3=HYDTD_TM7=DLIAK_H-TYPE_DTD_DxxxK_ERR3586703_fasta_fa_gbk_TARA_MARINE_METATRANSCRIPTOME
727	L727	HRS-EL5-C61021-cds1_HRS-EL5-C61021_qry_TYPE-1_TM3_KYDTD_TM7_DIVAK_K-TYPE_DTD_DxxxK_FRESHWATER_HIRES_UNBINNED_CONTIGS_rhodopsin-contigs-from-unbinned-hires_gbk	NO	NO	TYPE-1	K-TYPE	ALT-RHODOPSIN	KYDTD	DTD	DIVAK	DxxxK	unknown	eukaryotic	FRESHWATER	HRS-EL5-C61021	1361	47.69	unknown	NA	NA	NA	NA	NA	ERR3586706-C62839-cds1|ERR3586706-C62839|qry_TYPE-1_TM3=HYDTD_TM7=DLIAK_H-TYPE_DTD_DxxxK_ERR3586706_fasta_fa_gbk_TARA_MARINE_METATRANSCRIPTOME
728	L728	ERR3586678-C27792-cds1_ERR3586678-C27792_qry_TYPE-1_TM3_KYDTD_TM7_DVIAK_K-TYPE_DTD_DxxxK_ERR3586678_fasta_fa_gbk_TARA_MARINE_METATRANSCRIPTOME	NO	NO	TYPE-1	K-TYPE	ALT-RHODOPSIN	KYDTD	DTD	DVIAK	DxxxK	unknown	eukaryotic	MARINE	ERR3586678-C27792	1395	59.28	unknown	NA	NA	NA	NA	NA	ERR3586708-C69611-cds1|ERR3586708-C69611|qry_TYPE-1_TM3=HFDSS_TM7=DLMSK_H-TYPE_DSS_DxxxK_ERR3586708_fasta_fa_gbk_TARA_MARINE_METATRANSCRIPTOME
732	L732	ERR3586700-C45483-cds1_ERR3586700-C45483_qry_TYPE-1_TM3_KYDTD_TM7_DVIAK_K-TYPE_DTD_DxxxK_ERR3586700_fasta_fa_gbk_TARA_MARINE_METATRANSCRIPTOME	NO	NO	TYPE-1	K-TYPE	ALT-RHODOPSIN	KYDTD	DTD	DVIAK	DxxxK	unknown	eukaryotic	MARINE	ERR3586700-C45483	1296	52.85	unknown	NA	NA	NA	NA	NA	ERR3586710-C26697-cds1|ERR3586710-C26697|qry_TYPE-1_TM3=HYDTD_TM7=DLIAK_H-TYPE_DTD_DxxxK_ERR3586710_fasta_fa_gbk_TARA_MARINE_METATRANSCRIPTOME
745	L745	ERR3587152-C14905-cds1_ERR3587152-C14905_qry_TYPE-1_TM3_KYDTD_TM7_DVLAK_K-TYPE_DTD_DxxxK_ERR3587152_fasta_fa_gbk_TARA_MARINE_METATRANSCRIPTOME	NO	NO	TYPE-1	K-TYPE	ALT-RHODOPSIN	KYDTD	DTD	DVLAK	DxxxK	unknown	eukaryotic	MARINE	ERR3587152-C14905	1131	58.44	unknown	NA	NA	NA	NA	NA	ERR3586715-C13280-cds1|ERR3586715-C13280|qry_TYPE-1_TM3=HFDSS_TM7=DLMSK_H-TYPE_DSS_DxxxK_ERR3586715_fasta_fa_gbk_TARA_MARINE_METATRANSCRIPTOME
746	L746	ERR3587179-C6343-cds1_ERR3587179-C6343_qry_TYPE-1_TM3_KYDTD_TM7_DVLAK_K-TYPE_DTD_DxxxK_ERR3587179_fasta_fa_gbk_TARA_MARINE_METATRANSCRIPTOME	NO	NO	TYPE-1	K-TYPE	ALT-RHODOPSIN	KYDTD	DTD	DVLAK	DxxxK	unknown	eukaryotic	MARINE	ERR3587179-C6343	1377	57.15	unknown	NA	NA	NA	NA	NA	ERR3586715-C19080-cds1|ERR3586715-C19080|qry_TYPE-1_TM3=HYDTD_TM7=DLIAK_H-TYPE_DTD_DxxxK_ERR3586715_fasta_fa_gbk_TARA_MARINE_METATRANSCRIPTOME
747	L747	ERR3587117-C12662-cds1_ERR3587117-C12662_qry_TYPE-1_TM3_KYDTD_TM7_DVLAK_K-TYPE_DTD_DxxxK_ERR3587117_fasta_fa_gbk_TARA_MARINE_METATRANSCRIPTOME	NO	NO	TYPE-1	K-TYPE	ALT-RHODOPSIN	KYDTD	DTD	DVLAK	DxxxK	unknown	eukaryotic	MARINE	ERR3587117-C12662	1466	56.75	unknown	NA	NA	NA	NA	NA	ERR3586715-C9429-cds1|ERR3586715-C9429|qry_TYPE-1_TM3=HYDTD_TM7=DLIAK_H-TYPE_DTD_DxxxK_ERR3586715_fasta_fa_gbk_TARA_MARINE_METATRANSCRIPTOME
763	L763	CE-Oct18-C135515-cds1_CE-Oct18-C135515_qry_TYPE-1_TM3_KYDTD_TM7_DVAAK_K-TYPE_DTD_DxxxK_CE-Oct18_FRESHWATER_METAGENOME	NO	NO	TYPE-1	K-TYPE	ALT-RHODOPSIN	KYDTD	DTD	DVAAK	DxxxK	unknown	eukaryotic	FRESHWATER	CE-Oct18-C135515	2240	53.3	unknown	NA	NA	NA	NA	NA	CE-Oct18-C135515-cds1|CE-Oct18-C135515|qry_TYPE-1_TM3=KYDTD_TM7=DVAAK_K-TYPE_DTD_DxxxK_CE-Oct18_FRESHWATER_METAGENOME
767	L767	ERR3586710-C25873-cds1_ERR3586710-C25873_qry_TYPE-1_TM3_KYDTA_TM7_DLVSK_K-TYPE_DTA_DxxxK_ERR3586710_fasta_fa_gbk_TARA_MARINE_METATRANSCRIPTOME	NO	NO	TYPE-1	K-TYPE	ALT-RHODOPSIN	KYDTA	DTA	DLVSK	DxxxK	unknown	eukaryotic	MARINE	ERR3586710-C25873	1266	60.11	unknown	NA	NA	NA	NA	NA	ERR3586879-C27991-cds1|ERR3586879-C27991|qry_TYPE-1_TM3=HYDTD_TM7=DLIAK_H-TYPE_DTD_DxxxK_ERR3586879_fasta_fa_gbk_TARA_MARINE_METATRANSCRIPTOME
768	L768	TYMEFLIES-ME02Feb2014D0-rr0091-SRR10955521-C140651-cds1_TYMEFLIES-ME02Feb2014D0-rr0091-SRR10955521-C140651_qry_TYPE-1_TM3_KYDTD_TM7_DVAAK_K-TYPE_DTD_DxxxK_TYMEFLIES-ME02Feb2014D0-rr0091-SRR10955521_FRESHWATER_METAGENOME	NO	NO	TYPE-1	K-TYPE	ALT-RHODOPSIN	KYDTD	DTD	DVAAK	DxxxK	unknown	eukaryotic	FRESHWATER	TYMEFLIES-ME02Feb2014D0-rr0091-SRR10955521-C140651	1632	52.39	unknown	NA	NA	NA	NA	NA	ERR3586940-C27129-cds1|ERR3586940-C27129|qry_TYPE-1_TM3=HYDTD_TM7=DLIAK_H-TYPE_DTD_DxxxK_ERR3586940_fasta_fa_gbk_TARA_MARINE_METATRANSCRIPTOME
794	L794	TYMEFLIES-ME13Mar2001-rr0030-SRR10955151-C399418-cds1_TYMEFLIES-ME13Mar2001-rr0030-SRR10955151-C399418_qry_TYPE-1_TM3_KYDTD_TM7_DVAAK_K-TYPE_DTD_DxxxK_TYMEFLIES-ME13Mar2001-rr0030-SRR10955151_FRESHWATER_METAGENOME	NO	NO	TYPE-1	K-TYPE	ALT-RHODOPSIN	KYDTD	DTD	DVAAK	DxxxK	unknown	eukaryotic	FRESHWATER	TYMEFLIES-ME13Mar2001-rr0030-SRR10955151-C399418	810	56.3	unknown	NA	NA	NA	NA	NA	ERR3587179-C6343-cds1|ERR3587179-C6343|qry_TYPE-1_TM3=KYDTD_TM7=DVLAK_K-TYPE_DTD_DxxxK_ERR3587179_fasta_fa_gbk_TARA_MARINE_METATRANSCRIPTOME
730	L730	Ontario-epi-SRR3990180-C15522-cds2_Ontario-epi-SRR3990180-C15522_qry_TYPE-1_TM3_KYDTD_TM7_DVAAK_K-TYPE_DTD_DxxxK_Ontario-epi-SRR3990180_FRESHWATER_METAGENOME	NO	NO	TYPE-1	K-TYPE	ALT-RHODOPSIN	KYDTD	DTD	DVAAK	DxxxK	unknown	unclassified	FRESHWATER	Ontario-epi-SRR3990180-C15522	6079	55.14	non-NCLDV	-1.30411	4	0	1	-	ERR3586709-C47025-cds1|ERR3586709-C47025|qry_TYPE-1_TM3=HYDTD_TM7=DLIAK_H-TYPE_DTD_DxxxK_ERR3586709_fasta_fa_gbk_TARA_MARINE_METATRANSCRIPTOME
274	L274	1KP_IRZA_2001844.p1_ref_TYPE-1_TM3_KYDTD_TM7_DLIAK_K-TYPE_DTD_DxxxK_na_Proteomonas_sulcata_Cryptophyta_Cryptophyte_CCRs_confirmed_na_nearIdentity_CCR	YES	YES	TYPE-1	K-TYPE	ALT-RHODOPSIN	KYDTD	DTD	DLIAK	DxxxK	Eukaryota	eukaryotic: Cryptophyta	NA	NA	NA	NA	unknown	NA	NA	NA	NA	NA	Michigan-MI27MSRF-SRR5273330-C184-cds22|Michigan-MI27MSRF-SRR5273330-C184|qry_TYPE-1_TM3=HYSTL_TM7=DLTSK_H-TYPE_STL_DxxxK_Michigan-MI27MSRF-SRR5273330_FRESHWATER_METAGENOME
281	L281	1KP_IRZA_2001845.p1_ref_TYPE-1_TM3_KYDTD_TM7_DLIAK_K-TYPE_DTD_DxxxK_na_Proteomonas_sulcata_Cryptophyta_Cryptophyte_CCRs_confirmed_na_nearIdentity_CCR	YES	YES	TYPE-1	K-TYPE	ALT-RHODOPSIN	KYDTD	DTD	DLIAK	DxxxK	Eukaryota	eukaryotic: Cryptophyta	NA	NA	NA	NA	unknown	NA	NA	NA	NA	NA	HRS-ES9-C411-cds13|HRS-ES9-C411|qry_TYPE-1_TM3=HYATL_TM7=DFTSK_H-TYPE_ATL_DxxxK_FRESHWATER_HIRES_UNBINNED_CONTIGS_rhodopsin-contigs-from-unbinned-hires_gbk_FRESHWATER_HIRES_UNBINNED_CONTIGS
287	L287	1KP_IAYV_2051368.p1_ref_TYPE-1_TM3_KYDTD_TM7_DVLAK_K-TYPE_DTD_DxxxK_na_Rhodomonas_sp_Cryptophyta_Cryptophyte_CCRs_confirmed_na_nearIdentity_na	YES	YES	TYPE-1	K-TYPE	ALT-RHODOPSIN	KYDTD	DTD	DVLAK	DxxxK	Eukaryota	eukaryotic: Cryptophyta	NA	NA	NA	NA	unknown	NA	NA	NA	NA	NA	SimonC-130206-EF-SRR5818196-C132-cds30|SimonC-130206-EF-SRR5818196-C132|qry_TYPE-1_TM3=HYSTL_TM7=DLTSK_H-TYPE_STL_DxxxK_SimonC-130206-EF-SRR5818196_FRESHWATER_METAGENOME
289	L289	MMETSP0038_DN19916_c0_g1_i1.p1_ref_TYPE-1_TM3_KYETD_TM7_DVLTK_K-TYPE_ETD_DxxxK_na_Cryptomonas_paramecium_CCAP977_2a_Cryptophyta_Cryptophyte_CCRs_confirmed_na_nearIdentity_na	YES	YES	TYPE-1	K-TYPE	ALT-RHODOPSIN	KYETD	ETD	DVLTK	DxxxK	Eukaryota	eukaryotic: Cryptophyta	NA	NA	NA	NA	unknown	NA	NA	NA	NA	NA	HRS-ES10-C438-cds4|HRS-ES10-C438|qry_TYPE-1_TM3=HYATL_TM7=DFTSK_H-TYPE_ATL_DxxxK_FRESHWATER_HIRES_UNBINNED_CONTIGS_rhodopsin-contigs-from-unbinned-hires_gbk_FRESHWATER_HIRES_UNBINNED_CONTIGS
296	L296	MMETSP1101_DN52983_c0_g1_i1.p1_ref_TYPE-1_TM3_KYDTD_TM7_DVLAK_K-TYPE_DTD_DxxxK_na_Rhodomonas_abbreviata_Caron_Lab_Isolate_Cryptophyta_Cryptophyte_CCRs_confirmed_na_nearIdentity_na	YES	YES	TYPE-1	K-TYPE	ALT-RHODOPSIN	KYDTD	DTD	DVLAK	DxxxK	Eukaryota	eukaryotic: Cryptophyta	NA	NA	NA	NA	unknown	NA	NA	NA	NA	NA	HRS-ES12-C546-cds21|HRS-ES12-C546|qry_TYPE-1_TM3=HYSTL_TM7=DFTSK_H-TYPE_STL_DxxxK_FRESHWATER_HIRES_UNBINNED_CONTIGS_rhodopsin-contigs-from-unbinned-hires_gbk_FRESHWATER_HIRES_UNBINNED_CONTIGS
311	L311	MMETSP1049_DN21871_c3_g1_i1.p1_ref_TYPE-1_TM3_KLGCQ_TM7_DLLSK_K-TYPE_GCQ_DxxxK_na_Proteomonas_sulcata_CCMP704_Cryptophyta_Cryptophyte_ACRs_confirmed_na_nearIdentity_ACR	YES	YES	TYPE-1	K-TYPE	ALT-RHODOPSIN	KLGCQ	GCQ	DLLSK	DxxxK	Eukaryota	eukaryotic: Cryptophyta	NA	NA	NA	NA	unknown	NA	NA	NA	NA	NA	HRS-ES10-C1156-cds4|HRS-ES10-C1156|qry_TYPE-1_TM3=HYSTL_TM7=DFTSK_H-TYPE_STL_DxxxK_FRESHWATER_HIRES_UNBINNED_CONTIGS_rhodopsin-contigs-from-unbinned-hires_gbk_FRESHWATER_HIRES_UNBINNED_CONTIGS
312	L312	1KP_IRZA_2060620.p1_ref_TYPE-1_TM3_KLGCQ_TM7_DLLSK_K-TYPE_GCQ_DxxxK_na_Proteomonas_sulcata_Cryptophyta_Cryptophyte_ACRs_confirmed_na_nearIdentity_ACR	YES	YES	TYPE-1	K-TYPE	ALT-RHODOPSIN	KLGCQ	GCQ	DLLSK	DxxxK	Eukaryota	eukaryotic: Cryptophyta	NA	NA	NA	NA	unknown	NA	NA	NA	NA	NA	RE-27jun17-C4530-cds3|RE-27jun17-C4530|qry_TYPE-1_TM3=HYATL_TM7=DFTSK_H-TYPE_ATL_DxxxK_RE-27jun17_FRESHWATER_METAGENOME
317	L317	MMETSP1091_DN29084_c2_g1_i1.p1_ref_TYPE-1_TM3_KYDTD_TM7_DVIAK_K-TYPE_DTD_DxxxK_na_Rhodomonas_sp_CCMP768_Cryptophyta_Cryptophyte_CCRs_confirmed_na_nearIdentity_na	YES	YES	TYPE-1	K-TYPE	ALT-RHODOPSIN	KYDTD	DTD	DVIAK	DxxxK	Eukaryota	eukaryotic: Cryptophyta	NA	NA	NA	NA	unknown	NA	NA	NA	NA	NA	Montoje-130807-MF-SRR5818192-C229-cds27|Montoje-130807-MF-SRR5818192-C229|qry_TYPE-1_TM3=HYSTL_TM7=DLTSK_H-TYPE_STL_DxxxK_Montoje-130807-MF-SRR5818192_FRESHWATER_METAGENOME
319	L319	MMETSP1091_DN29084_c2_g2_i1.p1_ref_TYPE-1_TM3_KYDTD_TM7_DVIAK_K-TYPE_DTD_DxxxK_na_Rhodomonas_sp_CCMP768_Cryptophyta_Cryptophyte_CCRs_confirmed_na_nearIdentity_na	YES	YES	TYPE-1	K-TYPE	ALT-RHODOPSIN	KYDTD	DTD	DVIAK	DxxxK	Eukaryota	eukaryotic: Cryptophyta	NA	NA	NA	NA	unknown	NA	NA	NA	NA	NA	RE-20APR16-C457-cds4|RE-20APR16-C457|qry_TYPE-1_TM3=HYSTL_TM7=DFTSK_H-TYPE_STL_DxxxK_RE-20APR16_FRESHWATER_METAGENOME
322	L322	MMETSP1389_DN28221_c0_g1_i1.p1_ref_TYPE-1_TM3_KYDTD_TM7_DVIAK_K-TYPE_DTD_DxxxK_na_Rhodomonas_sp_CCMP768_Cryptophyta_Cryptophyte_CCRs_confirmed_na_nearIdentity_na	YES	YES	TYPE-1	K-TYPE	ALT-RHODOPSIN	KYDTD	DTD	DVIAK	DxxxK	Eukaryota	eukaryotic: Cryptophyta	NA	NA	NA	NA	unknown	NA	NA	NA	NA	NA	RE-20APR16-C2500-cds12|RE-20APR16-C2500|qry_TYPE-1_TM3=HYSTL_TM7=DFTSK_H-TYPE_STL_DxxxK_RE-20APR16_FRESHWATER_METAGENOME
325	L325	MMETSP1048_DN11828_c0_g1_i1.p1_ref_TYPE-1_TM3_KYDTD_TM7_DVLAK_K-TYPE_DTD_DxxxK_na_Hanusia_phi_CCMP325_Cryptophyta_Cryptophyte_CCRs_confirmed_na_nearIdentity_na	YES	YES	TYPE-1	K-TYPE	ALT-RHODOPSIN	KYDTD	DTD	DVLAK	DxxxK	Eukaryota	eukaryotic: Cryptophyta	NA	NA	NA	NA	unknown	NA	NA	NA	NA	NA	RE-23may17-C12341-cds8|RE-23may17-C12341|qry_TYPE-1_TM3=HYSTL_TM7=DFISK_H-TYPE_STL_DxxxK_RE-23may17_FRESHWATER_METAGENOME
331	L331	MMETSP1049_DN17700_c0_g2_i1.p1_ref_TYPE-1_TM3_KYDTD_TM7_DVLAK_K-TYPE_DTD_DxxxK_na_Proteomonas_sulcata_CCMP704_Cryptophyta_Cryptophyte_CCRs_confirmed_na_nearIdentity_na	YES	YES	TYPE-1	K-TYPE	ALT-RHODOPSIN	KYDTD	DTD	DVLAK	DxxxK	Eukaryota	eukaryotic: Cryptophyta	NA	NA	NA	NA	unknown	NA	NA	NA	NA	NA	CE-Jul18-C4519-cds11|CE-Jul18-C4519|qry_TYPE-1_TM3=HYSTL_TM7=DFTSK_H-TYPE_STL_DxxxK_CE-Jul18_FRESHWATER_METAGENOME
333	L333	MMETSP1047_DN27607_c0_g1_i1.p1_ref_TYPE-1_TM3_KYDTD_TM7_DVAAK_K-TYPE_DTD_DxxxK_na_Rhodomonas_salina_CCMP1319_Cryptophyta_Cryptophyte_CCRs_confirmed_na_nearIdentity_na	YES	YES	TYPE-1	K-TYPE	ALT-RHODOPSIN	KYDTD	DTD	DVAAK	DxxxK	Eukaryota	eukaryotic: Cryptophyta	NA	NA	NA	NA	unknown	NA	NA	NA	NA	NA	HRSG-E12-C1053-cds17|HRSG-E12-C1053|qry_TYPE-1_TM3=HYATL_TM7=DFTSK_H-TYPE_ATL_DxxxK_FRESHWATER_HIRES_UNBINNED_CONTIGS_rhodopsin-contigs-from-unbinned-hires_gbk_FRESHWATER_HIRES_UNBINNED_CONTIGS
340	L340	1KP_ROZZ_2062339.p1_ref_TYPE-1_TM3_KYDTD_TM7_DVSAK_K-TYPE_DTD_DxxxK_na_Chroomonas_sp_Cryptophyta_Cryptophyte_CCRs_confirmed_na_nearIdentity_na	YES	YES	TYPE-1	K-TYPE	ALT-RHODOPSIN	KYDTD	DTD	DVSAK	DxxxK	Eukaryota	eukaryotic: Cryptophyta	NA	NA	NA	NA	unknown	NA	NA	NA	NA	NA	RH-23may17-C117770-cds4|RH-23may17-C117770|qry_TYPE-1_TM3=HYSTL_TM7=DFTSK_H-TYPE_STL_DxxxK_RH-23may17_FRESHWATER_METAGENOME
358	L358	MMETSP0046_DN3238_c0_g4_i1.p1_ref_TYPE-1_TM3_KYDTD_TM7_DVFSK_K-TYPE_DTD_DxxxK_na_Guillardia_theta_CCMP_2712_Cryptophyta_Cryptophyte_CCRs_confirmed_na_nearIdentity_CCR	YES	YES	TYPE-1	K-TYPE	ALT-RHODOPSIN	KYDTD	DTD	DVFSK	DxxxK	Eukaryota	eukaryotic: Cryptophyta	NA	NA	NA	NA	unknown	NA	NA	NA	NA	NA	RE-14apr17-C12208-cds4|RE-14apr17-C12208|qry_TYPE-1_TM3=HYSTL_TM7=DFISK_H-TYPE_STL_DxxxK_RE-14apr17_FRESHWATER_METAGENOME
359	L359	MMETSP0046_DN3238_c0_g2_i1.p1_ref_TYPE-1_TM3_KYDTD_TM7_DVFSK_K-TYPE_DTD_DxxxK_na_Guillardia_theta_CCMP_2712_Cryptophyta_Cryptophyte_CCRs_confirmed_na_nearIdentity_CCR	YES	YES	TYPE-1	K-TYPE	ALT-RHODOPSIN	KYDTD	DTD	DVFSK	DxxxK	Eukaryota	eukaryotic: Cryptophyta	NA	NA	NA	NA	unknown	NA	NA	NA	NA	NA	Montoje-130207-XF-SRR5818194-C10980-cds5|Montoje-130207-XF-SRR5818194-C10980|qry_TYPE-1_TM3=HYSTL_TM7=DLTSK_H-TYPE_STL_DxxxK_Montoje-130207-XF-SRR5818194_FRESHWATER_METAGENOME
364	L364	MMETSP1049_DN17700_c0_g1_i1.p1_ref_TYPE-1_TM3_KYDTD_TM7_DVLAK_K-TYPE_DTD_DxxxK_na_Proteomonas_sulcata_CCMP704_Cryptophyta_Cryptophyte_CCRs_confirmed_na_nearIdentity_na	YES	YES	TYPE-1	K-TYPE	ALT-RHODOPSIN	KYDTD	DTD	DVLAK	DxxxK	Eukaryota	eukaryotic: Cryptophyta	NA	NA	NA	NA	unknown	NA	NA	NA	NA	NA	RE-23may17-C103590-cds3|RE-23may17-C103590|qry_TYPE-1_TM3=HYSTL_TM7=DFTSK_H-TYPE_STL_DxxxK_RE-23may17_FRESHWATER_METAGENOME
365	L365	1KP_IRZA_2060652.p1_ref_TYPE-1_TM3_KYDTD_TM7_DVLAK_K-TYPE_DTD_DxxxK_na_Proteomonas_sulcata_Cryptophyta_Cryptophyte_CCRs_confirmed_na_nearIdentity_na	YES	YES	TYPE-1	K-TYPE	ALT-RHODOPSIN	KYDTD	DTD	DVLAK	DxxxK	Eukaryota	eukaryotic: Cryptophyta	NA	NA	NA	NA	unknown	NA	NA	NA	NA	NA	HRSG-E10-C8651-cds4|HRSG-E10-C8651|qry_TYPE-1_TM3=HYATL_TM7=DFTSK_H-TYPE_ATL_DxxxK_FRESHWATER_HIRES_UNBINNED_CONTIGS_rhodopsin-contigs-from-unbinned-hires_gbk_FRESHWATER_HIRES_UNBINNED_CONTIGS
375	L375	MMETSP1049_DN22190_c0_g1_i1.p1_ref_TYPE-1_TM3_KYDTD_TM7_DVLAK_K-TYPE_DTD_DxxxK_na_Proteomonas_sulcata_CCMP704_Cryptophyta_Cryptophyte_CCRs_confirmed_na_nearIdentity_na	YES	YES	TYPE-1	K-TYPE	ALT-RHODOPSIN	KYDTD	DTD	DVLAK	DxxxK	Eukaryota	eukaryotic: Cryptophyta	NA	NA	NA	NA	unknown	NA	NA	NA	NA	NA	RE-23may17-C842-cds44|RE-23may17-C842|qry_HELIO_TM3=HYESV_TM7=SLLAK_H-TYPE_ESV_SxxxK_RE-23may17_FRESHWATER_METAGENOME
376	L376	1KP_IRZA_2004243.p1_ref_TYPE-1_TM3_KYDTD_TM7_DVLAK_K-TYPE_DTD_DxxxK_na_Proteomonas_sulcata_Cryptophyta_Cryptophyte_CCRs_confirmed_na_nearIdentity_na	YES	YES	TYPE-1	K-TYPE	ALT-RHODOPSIN	KYDTD	DTD	DVLAK	DxxxK	Eukaryota	eukaryotic: Cryptophyta	NA	NA	NA	NA	unknown	NA	NA	NA	NA	NA	HRS-EL13-C4489-cds6|HRS-EL13-C4489|qry_HELIO_TM3=HYESV_TM7=SLAAK_H-TYPE_ESV_SxxxK_FRESHWATER_HIRES_UNBINNED_CONTIGS_rhodopsin-contigs-from-unbinned-hires_gbk_FRESHWATER_HIRES_UNBINNED_CONTIGS
378	L378	MMETSP1049_DN22190_c0_g2_i1.p1_ref_TYPE-1_TM3_KYDTD_TM7_DVLAK_K-TYPE_DTD_DxxxK_na_Proteomonas_sulcata_CCMP704_Cryptophyta_Cryptophyte_CCRs_confirmed_na_nearIdentity_na	YES	YES	TYPE-1	K-TYPE	ALT-RHODOPSIN	KYDTD	DTD	DVLAK	DxxxK	Eukaryota	eukaryotic: Cryptophyta	NA	NA	NA	NA	unknown	NA	NA	NA	NA	NA	HRS-EL6-C1418-cds7|HRS-EL6-C1418|qry_HELIO_TM3=HYESV_TM7=SLVAK_H-TYPE_ESV_SxxxK_FRESHWATER_HIRES_UNBINNED_CONTIGS_rhodopsin-contigs-from-unbinned-hires_gbk_FRESHWATER_HIRES_UNBINNED_CONTIGS
379	L379	MMETSP0798_DN22857_c0_g1_i1.p1_ref_TYPE-1_TM3_KYDTD_TM7_DVAAK_K-TYPE_DTD_DxxxK_na_Myrionecta_rubra_CCMP2563_Cryptophyta_Cryptophyte_CCRs_confirmed_na_nearIdentity_na	YES	YES	TYPE-1	K-TYPE	ALT-RHODOPSIN	KYDTD	DTD	DVAAK	DxxxK	Eukaryota	eukaryotic: Cryptophyta	NA	NA	NA	NA	unknown	NA	NA	NA	NA	NA	HRS-EL5-C1262-cds1|HRS-EL5-C1262|qry_HELIO_TM3=HYESV_TM7=SLVAK_H-TYPE_ESV_SxxxK_FRESHWATER_HIRES_UNBINNED_CONTIGS_rhodopsin-contigs-from-unbinned-hires_gbk_FRESHWATER_HIRES_UNBINNED_CONTIGS
380	L380	MMETSP0799_DN21727_c0_g2_i1.p1_ref_TYPE-1_TM3_KYDTD_TM7_DVAAK_K-TYPE_DTD_DxxxK_na_Geminigera_cryophila_CCMP2564_Cryptophyta_Cryptophyte_CCRs_confirmed_na_nearIdentity_na	YES	YES	TYPE-1	K-TYPE	ALT-RHODOPSIN	KYDTD	DTD	DVAAK	DxxxK	Eukaryota	eukaryotic: Cryptophyta	NA	NA	NA	NA	unknown	NA	NA	NA	NA	NA	HRS-EL9-C2249-cds5|HRS-EL9-C2249|qry_HELIO_TM3=NYESV_TM7=SFIAK_N-TYPE_ESV_SxxxK_FRESHWATER_HIRES_UNBINNED_CONTIGS_rhodopsin-contigs-from-unbinned-hires_gbk_FRESHWATER_HIRES_UNBINNED_CONTIGS
381	L381	MMETSP0799_DN21727_c0_g1_i1.p1_ref_TYPE-1_TM3_KYDTD_TM7_DVAAK_K-TYPE_DTD_DxxxK_na_Geminigera_cryophila_CCMP2564_Cryptophyta_Cryptophyte_CCRs_confirmed_na_nearIdentity_na	YES	YES	TYPE-1	K-TYPE	ALT-RHODOPSIN	KYDTD	DTD	DVAAK	DxxxK	Eukaryota	eukaryotic: Cryptophyta	NA	NA	NA	NA	unknown	NA	NA	NA	NA	NA	HRS-EL13-C3056-cds3|HRS-EL13-C3056|qry_HELIO_TM3=NYESV_TM7=SFIAK_N-TYPE_ESV_SxxxK_FRESHWATER_HIRES_UNBINNED_CONTIGS_rhodopsin-contigs-from-unbinned-hires_gbk_FRESHWATER_HIRES_UNBINNED_CONTIGS
382	L382	1KP_IRZA_2004244.p1_ref_TYPE-1_TM3_KYDTD_TM7_DVLAK_K-TYPE_DTD_DxxxK_na_Proteomonas_sulcata_Cryptophyta_Cryptophyte_CCRs_confirmed_na_nearIdentity_na	YES	YES	TYPE-1	K-TYPE	ALT-RHODOPSIN	KYDTD	DTD	DVLAK	DxxxK	Eukaryota	eukaryotic: Cryptophyta	NA	NA	NA	NA	unknown	NA	NA	NA	NA	NA	Loclat-bin-11545-C98-cds1|Loclat-bin-11545-C98|qry_TYPE-1_TM3=HYDTQ_TM7=DWVNK_H-TYPE_DTQ_DxxxK_K04643_sop_sensory_rhodopsin_Loclat-bin-11545_d_Bacteria_p_Proteobacteria_c_Alphaproteobacteria_o_f_g_s_gbk_PROKARYOTIC_GENOME
384	L384	MMETSP1356_DN21199_c0_g1_i1.p1_ref_TYPE-1_TM3_KYDTD_TM7_DVVAK_K-TYPE_DTD_DxxxK_na_Hemiselmis_viresens_PCC157_Cryptophyta_Cryptophyte_CCRs_confirmed_na_nearIdentity_na	YES	YES	TYPE-1	K-TYPE	ALT-RHODOPSIN	KYDTD	DTD	DVVAK	DxxxK	Eukaryota	eukaryotic: Cryptophyta	NA	NA	NA	NA	unknown	NA	NA	NA	NA	NA	Ontario-epi-SRR3990180-C15522-cds2|Ontario-epi-SRR3990180-C15522|qry_TYPE-1_TM3=KYDTD_TM7=DVAAK_K-TYPE_DTD_DxxxK_Ontario-epi-SRR3990180_FRESHWATER_METAGENOME
385	L385	1KP_IRZA_2004242.p1_ref_TYPE-1_TM3_KYDTD_TM7_DVLAK_K-TYPE_DTD_DxxxK_na_Proteomonas_sulcata_Cryptophyta_Cryptophyte_CCRs_confirmed_na_nearIdentity_na	YES	YES	TYPE-1	K-TYPE	ALT-RHODOPSIN	KYDTD	DTD	DVLAK	DxxxK	Eukaryota	eukaryotic: Cryptophyta	NA	NA	NA	NA	unknown	NA	NA	NA	NA	NA	LFCJ01013030.1-cds7|LFCJ01013030.1|qry_TYPE-1_TM3=WYDSA_TM7=PFFCK_W-TYPE_DSA_PxxxK_B1-brine_gbk_HALOALKALIPHILIC_BRINE_METAGENOME
387	L387	MMETSP1355_DN9093_c0_g1_i1.p1_ref_TYPE-1_TM3_KYDTD_TM7_DVLAK_K-TYPE_DTD_DxxxK_na_Hemiselmis_tepida_CCMP443_Cryptophyta_Cryptophyte_CCRs_confirmed_na_nearIdentity_na	YES	YES	TYPE-1	K-TYPE	ALT-RHODOPSIN	KYDTD	DTD	DVLAK	DxxxK	Eukaryota	eukaryotic: Cryptophyta	NA	NA	NA	NA	unknown	NA	NA	NA	NA	NA	3300026110-14-C45-cds8|3300026110-14-C45|qry_TYPE-1_TM3=WYDSA_TM7=PFMCK_W-TYPE_DSA_PxxxK_K04641_bop_bacteriorhodopsin_3300026110-14_d_Archaea_p_Nanohaloarchaeota_c_Nanosalinia_o_Nanosalinales_f_Nanosalinaceae_g_Nanosalina_s_gbk_PROKARYOTIC_GENOME
388	L388	MMETSP1357_DN22821_c0_g1_i1.p2_ref_TYPE-1_TM3_KYDTD_TM7_DVVAK_K-TYPE_DTD_DxxxK_na_Hemiselmis_rufescens_PCC563_Cryptophyta_Cryptophyte_CCRs_confirmed_na_nearIdentity_na	YES	YES	TYPE-1	K-TYPE	ALT-RHODOPSIN	KYDTD	DTD	DVVAK	DxxxK	Eukaryota	eukaryotic: Cryptophyta	NA	NA	NA	NA	unknown	NA	NA	NA	NA	NA	3300026140-16-C17-cds16|3300026140-16-C17|qry_TYPE-1_TM3=WYDSA_TM7=PFMCK_W-TYPE_DSA_PxxxK_K04641_bop_bacteriorhodopsin_3300026140-16_d_Archaea_p_Nanohaloarchaeota_c_Nanosalinia_o_Nanosalinales_f_Nanosalinaceae_g_Nanosalina_s_gbk_PROKARYOTIC_GENOME
389	L389	MMETSP0043_DN21277_c0_g1_i1.p2_ref_TYPE-1_TM3_KYDTD_TM7_DVVAK_K-TYPE_DTD_DxxxK_na_Hemiselmis_andersenii_CCMP644_Cryptophyta_Cryptophyte_CCRs_confirmed_na_nearIdentity_na	YES	YES	TYPE-1	K-TYPE	ALT-RHODOPSIN	KYDTD	DTD	DVVAK	DxxxK	Eukaryota	eukaryotic: Cryptophyta	NA	NA	NA	NA	unknown	NA	NA	NA	NA	NA	3300026124-12-C6-cds17|3300026124-12-C6|qry_TYPE-1_TM3=WYDSA_TM7=PFMCK_W-TYPE_DSA_PxxxK_K04641_bop_bacteriorhodopsin_3300026124-12_d_Archaea_p_Nanohaloarchaeota_c_Nanosalinia_o_Nanosalinales_f_Nanosalinaceae_g_Nanosalina_s_gbk_PROKARYOTIC_GENOME
391	L391	MMETSP0043_DN21277_c0_g2_i1.p2_ref_TYPE-1_TM3_KYDTD_TM7_DVVAK_K-TYPE_DTD_DxxxK_na_Hemiselmis_andersenii_CCMP644_Cryptophyta_Cryptophyte_CCRs_confirmed_na_nearIdentity_na	YES	YES	TYPE-1	K-TYPE	ALT-RHODOPSIN	KYDTD	DTD	DVVAK	DxxxK	Eukaryota	eukaryotic: Cryptophyta	NA	NA	NA	NA	unknown	NA	NA	NA	NA	NA	TYMEFLIES-ME07Sep2017-rr0141-SRR12658723-C35441-cds3|TYMEFLIES-ME07Sep2017-rr0141-SRR12658723-C35441|qry_TYPE-1_TM3=HHDTQ_TM7=DWVNK_H-TYPE_DTQ_DxxxK_TYMEFLIES-ME07Sep2017-rr0141-SRR12658723_FRESHWATER_METAGENOME
392	L392	MMETSP1041_DN19092_c0_g1_i2.p2_ref_TYPE-1_TM3_KYDTD_TM7_DVVAK_K-TYPE_DTD_DxxxK_na_Hemiselmis_andersenii_CCMP439_Cryptophyta_Cryptophyte_CCRs_confirmed_na_nearIdentity_na	YES	YES	TYPE-1	K-TYPE	ALT-RHODOPSIN	KYDTD	DTD	DVVAK	DxxxK	Eukaryota	eukaryotic: Cryptophyta	NA	NA	NA	NA	unknown	NA	NA	NA	NA	NA	GCA-002721975-1-ASM272197v1-C1-cds12|GCA-002721975-1-ASM272197v1-C1|qry_TYPE-1_TM3=YYDSA_TM7=PILCK_Y-TYPE_DSA_PxxxK_K04641_bop_bacteriorhodopsin_GCA-002721975-1-ASM272197v1_d_Bacteria_p_Dependentiae_c_Babeliae_o_Babeliales_f_GCA-2721975_g_GCA-2721975_s_GCA-2721975_sp002721975_gbk_PROKARYOTIC_GENOME
393	L393	MMETSP1041_DN19092_c0_g1_i1.p2_ref_TYPE-1_TM3_KYDTD_TM7_DVLAK_K-TYPE_DTD_DxxxK_na_Hemiselmis_andersenii_CCMP439_Cryptophyta_Cryptophyte_CCRs_confirmed_na_nearIdentity_na	YES	YES	TYPE-1	K-TYPE	ALT-RHODOPSIN	KYDTD	DTD	DVLAK	DxxxK	Eukaryota	eukaryotic: Cryptophyta	NA	NA	NA	NA	unknown	NA	NA	NA	NA	NA	GCA-002721975-C1-cds12|GCA-002721975-C1|qry_TYPE-1_TM3=YYDSA_TM7=PILCK_Y-TYPE_DSA_PxxxK_K04641_bop_bacteriorhodopsin_GCA-002721975_d_Bacteria_p_Dependentiae_c_Babeliae_o_Babeliales_f_GCA-2721975_g_GCA-2721975_s_GCA-2721975_sp002721975_gbk_PROKARYOTIC_GENOME
394	L394	MMETSP1356_DN21199_c0_g1_i2.p1_ref_TYPE-1_TM3_KYDTD_TM7_DVVAK_K-TYPE_DTD_DxxxK_na_Hemiselmis_viresens_PCC157_Cryptophyta_Cryptophyte_CCRs_confirmed_na_nearIdentity_na	YES	YES	TYPE-1	K-TYPE	ALT-RHODOPSIN	KYDTD	DTD	DVVAK	DxxxK	Eukaryota	eukaryotic: Cryptophyta	NA	NA	NA	NA	unknown	NA	NA	NA	NA	NA	3300026114-16-C1-cds126|3300026114-16-C1|qry_TYPE-1_TM3=WYDSA_TM7=PFMCK_W-TYPE_DSA_PxxxK_K04641_bop_bacteriorhodopsin_3300026114-16_d_Archaea_p_Nanohaloarchaeota_c_Nanosalinia_o_Nanosalinales_f_Nanosalinaceae_g_Nanosalina_s_gbk_PROKARYOTIC_GENOME
395	L395	MMETSP0798_DN40329_c0_g1_i1.p1_ref_TYPE-1_TM3_KYDTD_TM7_DVIAK_K-TYPE_DTD_DxxxK_na_Myrionecta_rubra_CCMP2563_Cryptophyta_Cryptophyte_CCRs_confirmed_na_nearIdentity_na	YES	YES	TYPE-1	K-TYPE	ALT-RHODOPSIN	KYDTD	DTD	DVIAK	DxxxK	Eukaryota	eukaryotic: Cryptophyta	NA	NA	NA	NA	unknown	NA	NA	NA	NA	NA	2025206003-7-C3-cds19|2025206003-7-C3|qry_TYPE-1_TM3=WYDSA_TM7=PFFCK_W-TYPE_DSA_PxxxK_hypothetical_protein_2025206003-7_d_Archaea_p_Nanohaloarchaeota_c_Nanosalinia_o_Nanosalinales_f_Nanosalinaceae_g_Nanosalina_s_Nanosalina_sp000220375_gbk_PROKARYOTIC_GENOME
397	L397	MMETSP0047_DN25064_c5_g1_i1.p1_ref_TYPE-1_TM3_KYDTD_TM7_DVLSK_K-TYPE_DTD_DxxxK_na_Chroomonas_cf_mesostigmatica_Cryptophyta_Cryptophyte_CCRs_confirmed_na_nearIdentity_na	YES	YES	TYPE-1	K-TYPE	ALT-RHODOPSIN	KYDTD	DTD	DVLSK	DxxxK	Eukaryota	eukaryotic: Cryptophyta	NA	NA	NA	NA	unknown	NA	NA	NA	NA	NA	LFCJ01002702.1-cds1|LFCJ01002702.1|qry_TYPE-1_TM3=WYDSA_TM7=PFFCK_W-TYPE_DSA_PxxxK_B1-brine_gbk_HALOALKALIPHILIC_BRINE_METAGENOME
398	L398	MMETSP0046_DN15025_c0_g1_i3.p1_ref_TYPE-1_TM3_KYDTD_TM7_DVAAK_K-TYPE_DTD_DxxxK_na_Guillardia_theta_CCMP_2712_Cryptophyta_Cryptophyte_CCRs_confirmed_na_nearIdentity_CCR	YES	YES	TYPE-1	K-TYPE	ALT-RHODOPSIN	KYDTD	DTD	DVAAK	DxxxK	Eukaryota	eukaryotic: Cryptophyta	NA	NA	NA	NA	unknown	NA	NA	NA	NA	NA	LKMJ01008779.1-cds7|LKMJ01008779.1|qry_TYPE-1_TM3=WYDSA_TM7=PFFCK_W-TYPE_DSA_PxxxK_PL-brine_gbk_HALOALKALIPHILIC_BRINE_METAGENOME
399	L399	MMETSP0046_DN15025_c0_g1_i5.p2_ref_TYPE-1_TM3_KYDTD_TM7_DVAAK_K-TYPE_DTD_DxxxK_na_Guillardia_theta_CCMP_2712_Cryptophyta_Cryptophyte_CCRs_confirmed_na_nearIdentity_CCR	YES	YES	TYPE-1	K-TYPE	ALT-RHODOPSIN	KYDTD	DTD	DVAAK	DxxxK	Eukaryota	eukaryotic: Cryptophyta	NA	NA	NA	NA	unknown	NA	NA	NA	NA	NA	TYMEFLIES-ME11Sep2014-rr0078-SRR12658710-C2422-cds8|TYMEFLIES-ME11Sep2014-rr0078-SRR12658710-C2422|qry_TYPE-1_TM3=HHDTQ_TM7=DWVNK_H-TYPE_DTQ_DxxxK_TYMEFLIES-ME11Sep2014-rr0078-SRR12658710_FRESHWATER_METAGENOME
401	L401	MMETSP0799_DN39916_c0_g1_i1.p1_ref_TYPE-1_TM3_KYDTD_TM7_DVIAK_K-TYPE_DTD_DxxxK_na_Geminigera_cryophila_CCMP2564_Cryptophyta_Cryptophyte_CCRs_confirmed_na_nearIdentity_na	YES	YES	TYPE-1	K-TYPE	ALT-RHODOPSIN	KYDTD	DTD	DVIAK	DxxxK	Eukaryota	eukaryotic: Cryptophyta	NA	NA	NA	NA	unknown	NA	NA	NA	NA	NA	GCA-000220355-C1-cds981|GCA-000220355-C1|qry_TYPE-1_TM3=WYDSA_TM7=PFFCK_W-TYPE_DSA_PxxxK_hypothetical_protein_GCA-000220355_d_Archaea_p_Nanohaloarchaeota_c_Nanosalinia_o_Nanosalinales_f_Nanosalinaceae_g_Nanosalinarum_s_Nanosalinarum_sp000220355_gbk_PROKARYOTIC_GENOME
402	L402	MMETSP0047_DN25064_c5_g1_i2.p1_ref_TYPE-1_TM3_KYDTD_TM7_DVLSK_K-TYPE_DTD_DxxxK_na_Chroomonas_cf_mesostigmatica_Cryptophyta_Cryptophyte_CCRs_confirmed_na_nearIdentity_na	YES	YES	TYPE-1	K-TYPE	ALT-RHODOPSIN	KYDTD	DTD	DVLSK	DxxxK	Eukaryota	eukaryotic: Cryptophyta	NA	NA	NA	NA	unknown	NA	NA	NA	NA	NA	GCA-003021505-C132-cds9|GCA-003021505-C132|qry_TYPE-1_TM3=HYDTD_TM7=DFIAK_H-TYPE_DTD_DxxxK_K04641_bop_bacteriorhodopsin_GCA-003021505_d_Bacteria_p_Cyanobacteria_c_Cyanobacteriia_o_Cyanobacteriales_f_Rubidibacteraceae_g_QS-4-48-99_s_QS-4-48-99_sp003021505_gbk_PROKARYOTIC_GENOME
405	L405	ARQ20888.1_ref_TYPE-1_TM3_KYDTD_TM7_DVAAK_K-TYPE_DTD_DxxxK_GtBCCR4_Guillardia_theta_Cryptophyta_Cryptophyte_CCRs_confirmed_CCR_nearIdentity_CCR_ref_doi_10_2142_biophysico_14_0_57	YES	YES	TYPE-1	K-TYPE	ALT-RHODOPSIN	KYDTD	DTD	DVAAK	DxxxK	Eukaryota	eukaryotic: Cryptophyta	NA	NA	NA	NA	unknown	NA	NA	NA	NA	NA	GCA-003009795-C1-cds19|GCA-003009795-C1|qry_TYPE-1_TM3=WYDSA_TM7=PFFCK_W-TYPE_DSA_PxxxK_hypothetical_protein_GCA-003009795_d_Archaea_p_Nanohaloarchaeota_c_Nanosalinia_o_Nanosalinales_f_Nanosalinaceae_g_SW-7-43-1_s_SW-7-43-1_sp003009795_gbk_PROKARYOTIC_GENOME
406	L406	MMETSP0046_DN15025_c0_g1_i6.p1_ref_TYPE-1_TM3_KYDTD_TM7_DVAAK_K-TYPE_DTD_DxxxK_na_Guillardia_theta_CCMP_2712_Cryptophyta_Cryptophyte_CCRs_confirmed_na_nearIdentity_CCR	YES	YES	TYPE-1	K-TYPE	ALT-RHODOPSIN	KYDTD	DTD	DVAAK	DxxxK	Eukaryota	eukaryotic: Cryptophyta	NA	NA	NA	NA	unknown	NA	NA	NA	NA	NA	GCA-001563915-C5-cds44|GCA-001563915-C5|qry_TYPE-1_TM3=WYDSA_TM7=PFFCK_W-TYPE_DSA_PxxxK_K04643_sop_sensory_rhodopsin_GCA-001563915_d_Archaea_p_Nanohaloarchaeota_c_Nanosalinia_o_Nanosalinales_f_Nanosalinaceae_g_B1-Br10-U2g21_s_B1-Br10-U2g21_sp001563915_gbk_PROKARYOTIC_GENOME
412	L412	MMETSP1043_DN19538_c0_g1_i1.p1_ref_TYPE-1_TM3_KYDTD_TM7_DVVAK_K-TYPE_DTD_DxxxK_na_Hemiselmis_andersenii_CCMP441_Cryptophyta_Cryptophyte_CCRs_confirmed_na_nearIdentity_na	YES	YES	TYPE-1	K-TYPE	ALT-RHODOPSIN	KYDTD	DTD	DVVAK	DxxxK	Eukaryota	eukaryotic: Cryptophyta	NA	NA	NA	NA	unknown	NA	NA	NA	NA	NA	LFCJ01000185.1-cds24|LFCJ01000185.1|qry_TYPE-1_TM3=WYDSA_TM7=PFFCK_W-TYPE_DSA_PxxxK_B1-brine_gbk_HALOALKALIPHILIC_BRINE_METAGENOME
413	L413	MMETSP1043_DN19538_c0_g1_i2.p1_ref_TYPE-1_TM3_KYDTD_TM7_DVLAK_K-TYPE_DTD_DxxxK_na_Hemiselmis_andersenii_CCMP441_Cryptophyta_Cryptophyte_CCRs_confirmed_na_nearIdentity_na	YES	YES	TYPE-1	K-TYPE	ALT-RHODOPSIN	KYDTD	DTD	DVLAK	DxxxK	Eukaryota	eukaryotic: Cryptophyta	NA	NA	NA	NA	unknown	NA	NA	NA	NA	NA	RE-15aug16-C798-cds26|RE-15aug16-C798|qry_TYPE-1_TM3=HYDTQ_TM7=DWVNK_H-TYPE_DTQ_DxxxK_RE-15aug16_FRESHWATER_METAGENOME
443	L443	MMETSP1389_DN30320_c0_g2_i1.p1_ref_TYPE-1_TM3_KYDTD_TM7_DVIAK_K-TYPE_DTD_DxxxK_na_Rhodomonas_sp_CCMP768_Cryptophyta_Cryptophyte_CCRs_confirmed_na_nearIdentity_na	YES	YES	TYPE-1	K-TYPE	ALT-RHODOPSIN	KYDTD	DTD	DVIAK	DxxxK	Eukaryota	eukaryotic: Cryptophyta	NA	NA	NA	NA	unknown	NA	NA	NA	NA	NA	LFCJ01000034.1-cds1|LFCJ01000034.1|qry_TYPE-1_TM3=WYDSA_TM7=PFFCK_W-TYPE_DSA_PxxxK_B1-brine_gbk_HALOALKALIPHILIC_BRINE_METAGENOME
472	L472	ANC73519.1_ref_TYPE-1_TM3_KYDTD_TM7_DVFSK_K-TYPE_DTD_DxxxK_GtBCCR3_Guillardia_theta_Cryptophyta_Cryptophyte_CCRs_confirmed_CCR_nearIdentity_CCR_ref_doi_10_1016_j_bpj_2016_05_001	YES	YES	TYPE-1	K-TYPE	ALT-RHODOPSIN	KYDTD	DTD	DVFSK	DxxxK	Eukaryota	eukaryotic: Cryptophyta	NA	NA	NA	NA	unknown	NA	NA	NA	NA	NA	LKMJ01000793.1-cds6|LKMJ01000793.1|qry_TYPE-1_TM3=WYDSA_TM7=PFFCK_W-TYPE_DSA_PxxxK_PL-brine_gbk_HALOALKALIPHILIC_BRINE_METAGENOME
483	L483	MMETSP0046_DN3238_c0_g3_i1.p1_ref_TYPE-1_TM3_KYDTD_TM7_DVFSK_K-TYPE_DTD_DxxxK_na_Guillardia_theta_CCMP_2712_Cryptophyta_Cryptophyte_CCRs_confirmed_na_nearIdentity_CCR	YES	YES	TYPE-1	K-TYPE	ALT-RHODOPSIN	KYDTD	DTD	DVFSK	DxxxK	Eukaryota	eukaryotic: Cryptophyta	NA	NA	NA	NA	unknown	NA	NA	NA	NA	NA	LKMJ01004041.1-cds7|LKMJ01004041.1|qry_TYPE-1_TM3=QYQAY_TM7=DLIAK_Q-TYPE_QAY_DxxxK_PL-brine_gbk_HALOALKALIPHILIC_BRINE_METAGENOME
504	L504	APZ76709.1_ref_TYPE-1_TM3_KLGCQ_TM7_DLLSK_K-TYPE_GCQ_DxxxK_ZipACR_Proteomonas_sulcata_Cryptophyta_Cryptophyte_ACRs_confirmed_ACR_nearIdentity_ACR_ref_doi_10_1038_srep43358	YES	YES	TYPE-1	K-TYPE	ALT-RHODOPSIN	KLGCQ	GCQ	DLLSK	DxxxK	Eukaryota	eukaryotic: Cryptophyta	NA	NA	NA	NA	unknown	NA	NA	NA	NA	NA	GCA-001564145-C10-cds3|GCA-001564145-C10|qry_TYPE-1_TM3=WYDSA_TM7=PFFCK_W-TYPE_DSA_PxxxK_K04643_sop_sensory_rhodopsin_GCA-001564145_d_Archaea_p_Nanohaloarchaeota_c_Nanosalinia_o_Nanosalinales_f_Nanosalinaceae_g_B1-Br10-U2g21_s_B1-Br10-U2g21_sp001564145_gbk_PROKARYOTIC_GENOME
514	L514	AHH02154.1_ref_TYPE-1_TM3_KYDTD_TM7_DVSAK_K-TYPE_DTD_DxxxK_na_Chroomonas_sp_Cryptophyta_Cryptophyte_CCRs_confirmed_na_nearIdentity_na_ref_doi_10_1038_nmeth_2836	YES	YES	TYPE-1	K-TYPE	ALT-RHODOPSIN	KYDTD	DTD	DVSAK	DxxxK	Eukaryota	eukaryotic: Cryptophyta	NA	NA	NA	NA	unknown	NA	NA	NA	NA	NA	LFCJ01001247.1-cds3|LFCJ01001247.1|qry_TYPE-1_TM3=WYDSA_TM7=PFFCK_W-TYPE_DSA_PxxxK_B1-brine_gbk_HALOALKALIPHILIC_BRINE_METAGENOME
518	L518	AHH02121.1_ref_TYPE-1_TM3_KYDTD_TM7_DLIAK_K-TYPE_DTD_DxxxK_na_Proteomonas_sulcata_Cryptophyta_Cryptophyte_CCRs_confirmed_CCR_nearIdentity_CCR_ref_doi_10_1038_nmeth_2836	YES	YES	TYPE-1	K-TYPE	ALT-RHODOPSIN	KYDTD	DTD	DLIAK	DxxxK	Eukaryota	eukaryotic: Cryptophyta	NA	NA	NA	NA	unknown	NA	NA	NA	NA	NA	GCA-001564275-C130-cds7|GCA-001564275-C130|qry_TYPE-1_TM3=QYQAY_TM7=DLIAK_Q-TYPE_QAY_DxxxK_K04643_sop_sensory_rhodopsin_GCA-001564275_d_Archaea_p_Halobacteriota_c_Halobacteria_o_Halobacteriales_f_Natrialbaceae_g_Tc-Br11_s_Tc-Br11_sp001564275_gbk_PROKARYOTIC_GENOME
531	L531	MMETSP1389_DN30554_c1_g2_i1.p1_ref_TYPE-1_TM3_KYDTD_TM7_DVLAK_K-TYPE_DTD_DxxxK_na_Rhodomonas_sp_CCMP768_Cryptophyta_Cryptophyte_CCRs_confirmed_na_nearIdentity_na	YES	YES	TYPE-1	K-TYPE	ALT-RHODOPSIN	KYDTD	DTD	DVLAK	DxxxK	Eukaryota	eukaryotic: Cryptophyta	NA	NA	NA	NA	unknown	NA	NA	NA	NA	NA	LFFM01006857.1-cds8|LFFM01006857.1|qry_TYPE-1_TM3=QYQAY_TM7=DLIAK_Q-TYPE_QAY_DxxxK_Tc-brine_gbk_HALOALKALIPHILIC_BRINE_METAGENOME
534	L534	MMETSP1091_DN28851_c0_g1_i1.p1_ref_TYPE-1_TM3_KYDTD_TM7_DVLAK_K-TYPE_DTD_DxxxK_na_Rhodomonas_sp_CCMP768_Cryptophyta_Cryptophyte_CCRs_confirmed_na_nearIdentity_na	YES	YES	TYPE-1	K-TYPE	ALT-RHODOPSIN	KYDTD	DTD	DVLAK	DxxxK	Eukaryota	eukaryotic: Cryptophyta	NA	NA	NA	NA	unknown	NA	NA	NA	NA	NA	GCF-003751085-C2-cds1099|GCF-003751085-C2|qry_TYPE-1_TM3=HYDTS_TM7=SALMK_H-TYPE_DTS_SxxxK_K04641_bop_bacteriorhodopsin_GCF-003751085_d_Bacteria_p_Actinobacteriota_c_Actinomycetia_o_Mycobacteriales_f_Micromonosporaceae_g_Micromonospora_s_Micromonospora_sp003751085_gbk_PROKARYOTIC_GENOME
539	L539	AHH02113.1_ref_TYPE-1_TM3_KYDTD_TM7_DVIAK_K-TYPE_DTD_DxxxK_na_Rhodomonas_sp_Cryptophyta_Cryptophyte_CCRs_confirmed_na_nearIdentity_na_ref_doi_10_1038_nmeth_2836	YES	YES	TYPE-1	K-TYPE	ALT-RHODOPSIN	KYDTD	DTD	DVIAK	DxxxK	Eukaryota	eukaryotic: Cryptophyta	NA	NA	NA	NA	unknown	NA	NA	NA	NA	NA	GCF-000452245-C1-cds191|GCF-000452245-C1|qry_TYPE-1_TM3=IYDII_TM7=PTIYK_I-TYPE_DII_PxxxK_hypothetical_protein_GCF-000452245_d_Bacteria_p_FirmicutesA_c_Clostridia_o_Peptostreptococcales_f_Peptostreptococcaceae_g_Paraclostridium_s_Paraclostridium_bifermentans_A_gbk_PROKARYOTIC_GENOME
736	L736	HRS-EL12-C20484-cds2_HRS-EL12-C20484_qry_HELIO_TM3_NYESV_TM7_SFIAK_N-TYPE_ESV_SxxxK_FRESHWATER_HIRES_UNBINNED_CONTIGS_rhodopsin-contigs-from-unbinned-hires_gbk	NO	NO	HELIO	N-TYPE	ALT-RHODOPSIN	NYESV	ESV	SFIAK	SxxxK	unknown	bacterial: c_Thermoleophilia	FRESHWATER	HRS-EL12-C20484	2288	45.8	unknown	NA	NA	NA	NA	NA	ERR3586711-C68142-cds1|ERR3586711-C68142|qry_TYPE-1_TM3=HFDSS_TM7=DLMSK_H-TYPE_DSS_DxxxK_ERR3586711_fasta_fa_gbk_TARA_MARINE_METATRANSCRIPTOME
738	L738	HRS-EL6-C29923-cds2_HRS-EL6-C29923_qry_HELIO_TM3_NYESV_TM7_SFIAK_N-TYPE_ESV_SxxxK_FRESHWATER_HIRES_UNBINNED_CONTIGS_rhodopsin-contigs-from-unbinned-hires_gbk	NO	NO	HELIO	N-TYPE	ALT-RHODOPSIN	NYESV	ESV	SFIAK	SxxxK	unknown	bacterial: c_Thermoleophilia	FRESHWATER	HRS-EL6-C29923	2293	45.05	unknown	NA	NA	NA	NA	NA	ERR3586712-C19188-cds1|ERR3586712-C19188|qry_TYPE-1_TM3=HYDTD_TM7=DLIAK_H-TYPE_DTD_DxxxK_ERR3586712_fasta_fa_gbk_TARA_MARINE_METATRANSCRIPTOME
737	L737	HRS-EL3-C18250-cds2_HRS-EL3-C18250_qry_HELIO_TM3_NYESV_TM7_SFIAK_N-TYPE_ESV_SxxxK_FRESHWATER_HIRES_UNBINNED_CONTIGS_rhodopsin-contigs-from-unbinned-hires_gbk	NO	NO	HELIO	N-TYPE	ALT-RHODOPSIN	NYESV	ESV	SFIAK	SxxxK	unknown	unclassified	FRESHWATER	HRS-EL3-C18250	2331	46.25	unknown	NA	NA	NA	NA	NA	ERR3586711-C90708-cds1|ERR3586711-C90708|qry_TYPE-1_TM3=HYDTD_TM7=DLIAK_H-TYPE_DTD_DxxxK_ERR3586711_fasta_fa_gbk_TARA_MARINE_METATRANSCRIPTOME
764	L764	HRS-EL5-C8912-cds3_HRS-EL5-C8912_qry_HELIO_TM3_NYESV_TM7_SFIAK_N-TYPE_ESV_SxxxK_FRESHWATER_HIRES_UNBINNED_CONTIGS_rhodopsin-contigs-from-unbinned-hires_gbk	NO	NO	HELIO	N-TYPE	ALT-RHODOPSIN	NYESV	ESV	SFIAK	SxxxK	unknown	unclassified	FRESHWATER	HRS-EL5-C8912	3121	49.6	unknown	NA	NA	NA	NA	NA	ERR3586784-C23934-cds1|ERR3586784-C23934|qry_TYPE-1_TM3=HYDTD_TM7=DLIAK_H-TYPE_DTD_DxxxK_ERR3586784_fasta_fa_gbk_TARA_MARINE_METATRANSCRIPTOME
734	L734	HRS-EL13-C3056-cds3_HRS-EL13-C3056_qry_HELIO_TM3_NYESV_TM7_SFIAK_N-TYPE_ESV_SxxxK_FRESHWATER_HIRES_UNBINNED_CONTIGS_rhodopsin-contigs-from-unbinned-hires_gbk	NO	NO	HELIO	N-TYPE	ALT-RHODOPSIN	NYESV	ESV	SFIAK	SxxxK	unknown	unclassified|NCLDV_low	FRESHWATER	HRS-EL13-C3056	6619	50.17	NCLDV_low	0.230179	10	1	1	-	ERR3586710-C46340-cds1|ERR3586710-C46340|qry_TYPE-1_TM3=HYDTC_TM7=DLVAK_H-TYPE_DTC_DxxxK_ERR3586710_fasta_fa_gbk_TARA_MARINE_METATRANSCRIPTOME
735	L735	HRS-EL9-C2249-cds5_HRS-EL9-C2249_qry_HELIO_TM3_NYESV_TM7_SFIAK_N-TYPE_ESV_SxxxK_FRESHWATER_HIRES_UNBINNED_CONTIGS_rhodopsin-contigs-from-unbinned-hires_gbk	NO	NO	HELIO	N-TYPE	ALT-RHODOPSIN	NYESV	ESV	SFIAK	SxxxK	unknown	unclassified|NCLDV_low	FRESHWATER	HRS-EL9-C2249	6299	50.07	NCLDV_low	0.328827	7	1	1	-	ERR3586710-C75498-cds1|ERR3586710-C75498|qry_TYPE-1_TM3=HYDTD_TM7=DLIAK_H-TYPE_DTD_DxxxK_ERR3586710_fasta_fa_gbk_TARA_MARINE_METATRANSCRIPTOME
704	L704	A0A6U6B7P7_GUITH_qry_TYPE-1_TM3_PYDTD_TM7_DVIAK_P-TYPE_DTD_DxxxK_A0A6U6B7P7_GUITH_Uncharacterized_protein_Guillardia_theta_Eukaryota_Cryptophyceae_Pyrenomonadales_Geminigeraceae_Guillardia_Guillardia_theta_UNIPROT_EUKARYOTE_	NO	NO	TYPE-1	P-TYPE	ALT-RHODOPSIN	PYDTD	DTD	DVIAK	DxxxK	Eukaryota	eukaryotic: Cryptophyta	NA	NA	NA	NA	unknown	NA	NA	NA	NA	NA	ERR3586685-C105820-cds1|ERR3586685-C105820|qry_TYPE-1_TM3=HYDTD_TM7=DLIAK_H-TYPE_DTD_DxxxK_ERR3586685_fasta_fa_gbk_TARA_MARINE_METATRANSCRIPTOME
301	L301	MMETSP0046_DN5020_c0_g2_i1.p1_ref_TYPE-1_TM3_PYDTD_TM7_DVIAK_P-TYPE_DTD_DxxxK_na_Guillardia_theta_CCMP_2712_Cryptophyta_Cryptophyte_CCRs_confirmed_na_nearIdentity_CCR	YES	YES	TYPE-1	P-TYPE	ALT-RHODOPSIN	PYDTD	DTD	DVIAK	DxxxK	Eukaryota	eukaryotic: Cryptophyta	NA	NA	NA	NA	unknown	NA	NA	NA	NA	NA	RE-26jul17-C7349-cds12|RE-26jul17-C7349|qry_TYPE-1_TM3=HYSTL_TM7=DFTSK_H-TYPE_STL_DxxxK_RE-26jul17_FRESHWATER_METAGENOME
339	L339	MMETSP0046_DN5020_c0_g1_i1.p1_ref_TYPE-1_TM3_PYDTD_TM7_DVIAK_P-TYPE_DTD_DxxxK_na_Guillardia_theta_CCMP_2712_Cryptophyta_Cryptophyte_CCRs_confirmed_na_nearIdentity_CCR	YES	YES	TYPE-1	P-TYPE	ALT-RHODOPSIN	PYDTD	DTD	DVIAK	DxxxK	Eukaryota	eukaryotic: Cryptophyta	NA	NA	NA	NA	unknown	NA	NA	NA	NA	NA	RH-23may17-C106669-cds3|RH-23may17-C106669|qry_TYPE-1_TM3=HYSTL_TM7=DFTSK_H-TYPE_STL_DxxxK_RH-23may17_FRESHWATER_METAGENOME
456	L456	ANC73518.1_ref_TYPE-1_TM3_PYDTD_TM7_DVIAK_P-TYPE_DTD_DxxxK_GtBCCR2_Guillardia_theta_Cryptophyta_Cryptophyte_CCRs_confirmed_CCR_nearIdentity_CCR_ref_doi_10_1016_j_bpj_2016_05_001	YES	YES	TYPE-1	P-TYPE	ALT-RHODOPSIN	PYDTD	DTD	DVIAK	DxxxK	Eukaryota	eukaryotic: Cryptophyta	NA	NA	NA	NA	unknown	NA	NA	NA	NA	NA	3300000386-12-C8-cds2|3300000386-12-C8|qry_TYPE-1_TM3=WYDSA_TM7=PFFCK_W-TYPE_DSA_PxxxK_K04643_sop_sensory_rhodopsin_3300000386-12_d_Archaea_p_Nanohaloarchaeota_c_Nanosalinia_o_Nanosalinales_f_Nanosalinaceae_g_B1-Br10-U2g21_s_gbk_PROKARYOTIC_GENOME
458	L458	ANC73520.1_ref_TYPE-1_TM3_PYDTD_TM7_DVIAK_P-TYPE_DTD_DxxxK_GtBCCR1_Guillardia_theta_Cryptophyta_Cryptophyte_CCRs_confirmed_CCR_nearIdentity_CCR_ref_doi_10_1016_j_bpj_2016_05_001	YES	YES	TYPE-1	P-TYPE	ALT-RHODOPSIN	PYDTD	DTD	DVIAK	DxxxK	Eukaryota	eukaryotic: Cryptophyta	NA	NA	NA	NA	unknown	NA	NA	NA	NA	NA	GCA-001564035-C2-cds5|GCA-001564035-C2|qry_TYPE-1_TM3=WYDSA_TM7=PFFCK_W-TYPE_DSA_PxxxK_K04643_sop_sensory_rhodopsin_GCA-001564035_d_Archaea_p_Nanohaloarchaeota_c_Nanosalinia_o_Nanosalinales_f_Nanosalinaceae_g_B1-Br10-U2g21_s_B1-Br10-U2g21_sp001564035_gbk_PROKARYOTIC_GENOME
2199	L2278	GtCCR2_Guillardea_theta	YES	YES	TYPE-1	P-TYPE	ALT-RHODOPSIN	PYDTD	DTD	DVIAK	DxxxK	Eukaryota	eukaryotic: Cryptophyta	NA	NA	NA	NA	unknown	NA	NA	NA	NA	NA	CAMPEP_0196739486|CAMNT_0042084055|qry_TYPE-1_TM3=WYDTA_TM7=DVLSK_W-TYPE_DTA_DxxxK_NCGR_PEP_ID=MMETSP1091-20130531_22837_1_TAXON_ID=302021_ORGANISM=Rhodomonas_sp_Strain_CCMP768_LENGTH=323_DNA_ID=CAMNT_0042084055_DNA_START=1_DNA_END=966_DNA_ORIENTATION=+_MMETSP
870	L870	GCA-001564275-C130-cds7_GCA-001564275-C130_qry_TYPE-1_TM3_QYQAY_TM7_DLIAK_Q-TYPE_QAY_DxxxK_K04643_sop_sensory_rhodopsin_GCA-001564275_d_Archaea_p_Halobacteriota_c_Halobacteria_o_Halobacteriales_f_Natrialbaceae_g_Tc-Br11_s_Tc-Br11_sp001564275_gbk_PROKARYOTIC_GENOME	NO	NO	TYPE-1	Q-TYPE	ALT-RHODOPSIN	QYQAY	QAY	DLIAK	DxxxK	Archaea	archaeal: p_Halobacteriota	PROKARYOTIC_GENOME	GCA-001564275-C130	6212	60.91	non-NCLDV	-6.83733	10	1	9	-	TNGK-Kigoma-Deep-Cast-35m-SRR7053298-C222265-cds2|TNGK-Kigoma-Deep-Cast-35m-SRR7053298-C222265|qry_HELIO_TM3=HYESV_TM7=SALAK_H-TYPE_ESV_SxxxK_TNGK-Kigoma-Deep-Cast-35m-SRR7053298_FRESHWATER_METAGENOME
873	L873	LFFM01006857.1-cds8_LFFM01006857.1_qry_TYPE-1_TM3_QYQAY_TM7_DLIAK_Q-TYPE_QAY_DxxxK_Tc-brine_gbk_HALOALKALIPHILIC_BRINE_METAGENOME	NO	NO	TYPE-1	Q-TYPE	ALT-RHODOPSIN	QYQAY	QAY	DLIAK	DxxxK	Archaea	archaeal: p_Halobacteriota	HALOALKALIPHILIC_BRINE	LFFM01006857.1	6212	60.91	non-NCLDV	-6.83733	10	1	9	-	TYMEFLIES-ME04Jul2014-rr0021-SRR10955141-C148095-cds1|TYMEFLIES-ME04Jul2014-rr0021-SRR10955141-C148095|qry_TYPE-1_TM3=HYATL_TM7=DFTSK_H-TYPE_ATL_DxxxK_TYMEFLIES-ME04Jul2014-rr0021-SRR10955141_FRESHWATER_METAGENOME
874	L874	LKMJ01004041.1-cds7_LKMJ01004041.1_qry_TYPE-1_TM3_QYQAY_TM7_DLIAK_Q-TYPE_QAY_DxxxK_PL-brine_gbk_HALOALKALIPHILIC_BRINE_METAGENOME	NO	NO	TYPE-1	Q-TYPE	ALT-RHODOPSIN	QYQAY	QAY	DLIAK	DxxxK	Archaea	archaeal: p_Halobacteriota	HALOALKALIPHILIC_BRINE	LKMJ01004041.1	13753	60.63	non-NCLDV	-6.3262	19	2	16	-	TYMEFLIES-ME05Jun2015-rr0088-SRR10955549-C30173-cds3|TYMEFLIES-ME05Jun2015-rr0088-SRR10955549-C30173|qry_TYPE-1_TM3=HYATL_TM7=DFTSK_H-TYPE_ATL_DxxxK_TYMEFLIES-ME05Jun2015-rr0088-SRR10955549_FRESHWATER_METAGENOME
729	L729	HRS-EL10-C125267-cds1_HRS-EL10-C125267_qry_TYPE-1_TM3_QYESN_TM7_DVVAK_Q-TYPE_ESN_DxxxK_FRESHWATER_HIRES_UNBINNED_CONTIGS_rhodopsin-contigs-from-unbinned-hires_gbk	NO	NO	TYPE-1	Q-TYPE	ALT-RHODOPSIN	QYESN	ESN	DVVAK	DxxxK	unknown	bacterial: p_Actinobacteriota	FRESHWATER	HRS-EL10-C125267	1183	33.81	unknown	NA	NA	NA	NA	NA	ERR3586708-C94265-cds1|ERR3586708-C94265|qry_TYPE-1_TM3=HYDTD_TM7=DLIAK_H-TYPE_DTD_DxxxK_ERR3586708_fasta_fa_gbk_TARA_MARINE_METATRANSCRIPTOME
775	L775	HRSG-E7-C323179-cds1_HRSG-E7-C323179_qry_TYPE-1_TM3_QYESN_TM7_DVVAK_Q-TYPE_ESN_DxxxK_FRESHWATER_HIRES_UNBINNED_CONTIGS_rhodopsin-contigs-from-unbinned-hires_gbk	NO	NO	TYPE-1	Q-TYPE	ALT-RHODOPSIN	QYESN	ESN	DVVAK	DxxxK	unknown	bacterial: p_Actinobacteriota	FRESHWATER	HRSG-E7-C323179	913	32.31	unknown	NA	NA	NA	NA	NA	ERR3586998-C20158-cds1|ERR3586998-C20158|qry_TYPE-1_TM3=HYDTD_TM7=DLIAK_H-TYPE_DTD_DxxxK_ERR3586998_fasta_fa_gbk_TARA_MARINE_METATRANSCRIPTOME
796	L796	HRSG-E10-C310065-cds1_HRSG-E10-C310065_qry_TYPE-1_TM3_QYESN_TM7_DVVAK_Q-TYPE_ESN_DxxxK_FRESHWATER_HIRES_UNBINNED_CONTIGS_rhodopsin-contigs-from-unbinned-hires_gbk	NO	NO	TYPE-1	Q-TYPE	ALT-RHODOPSIN	QYESN	ESN	DVVAK	DxxxK	unknown	bacterial: p_Actinobacteriota	FRESHWATER	HRSG-E10-C310065	839	31.7	unknown	NA	NA	NA	NA	NA	HRS-EL10-C224778-cds1|HRS-EL10-C224778|qry_TYPE-1_TM3=HYSTL_TM7=DFTSK_H-TYPE_STL_DxxxK_FRESHWATER_HIRES_UNBINNED_CONTIGS_rhodopsin-contigs-from-unbinned-hires_gbk_FRESHWATER_HIRES_UNBINNED_CONTIGS
869	L869	HRS-ES7-C454426-cds1_HRS-ES7-C454426_qry_TYPE-1_TM3_QYESN_TM7_DVVAK_Q-TYPE_ESN_DxxxK_FRESHWATER_HIRES_UNBINNED_CONTIGS_rhodopsin-contigs-from-unbinned-hires_gbk	NO	NO	TYPE-1	Q-TYPE	ALT-RHODOPSIN	QYESN	ESN	DVVAK	DxxxK	unknown	bacterial: p_Actinobacteriota	FRESHWATER	HRS-ES7-C454426	728	32.55	unknown	NA	NA	NA	NA	NA	TNGK-Kigoma-Deep-Cast-35m-SRR7053298-C110615-cds2|TNGK-Kigoma-Deep-Cast-35m-SRR7053298-C110615|qry_HELIO_TM3=HYESV_TM7=SALAK_H-TYPE_ESV_SxxxK_TNGK-Kigoma-Deep-Cast-35m-SRR7053298_FRESHWATER_METAGENOME
708	L708	TARA_PSW_86_MAG_00262_000000006665-cds216_TARA_PSW_86_MAG_00262_000000006665_qry_TYPE-1_TM3_QYDTD_TM7_DVLAK_Q-TYPE_DTD_DxxxK_UniRef90_L1I7F9_TARA_PSW_86_MAG_00262_000000006665_-_284_2_571e-75_3_593_2026_2026_2026_1916_1916_111_111_1584_1584_1078_1078_507_507_952_952_593_593_360_360_SMAG_TARA_PSW_86_MAG_00262_taxid_46946_Geminigera_Eukaryota_Cryptophyceae_Pyrenomonadales_Geminigeraceae_Geminigera_…	NO	NO	TYPE-1	Q-TYPE	ALT-RHODOPSIN	QYDTD	DTD	DVLAK	DxxxK	Eukaryota	eukaryotic: Cryptophyta	NA	TARA_PSW_86_MAG_00262_000000006665	NA	NA	unknown	NA	NA	NA	NA	NA	ERR3586689-C141074-cds1|ERR3586689-C141074|qry_TYPE-1_TM3=HYDTD_TM7=DLIAK_H-TYPE_DTD_DxxxK_ERR3586689_fasta_fa_gbk_TARA_MARINE_METATRANSCRIPTOME
719	L719	TARA_ARC_108_MAG_00312_000000007661-cds10289_TARA_ARC_108_MAG_00312_000000007661_qry_TYPE-1_TM3_QYDTD_TM7_DVFAK_Q-TYPE_DTD_DxxxK_UniRef90_L1IBI6_TARA_ARC_108_MAG_00312_000000007661_+_271_2_106e-71_3_802_1757_802_802_948_948_147_147_1063_1063_1188_1188_126_126_1296_1296_1757_1757_462_462_SMAG_TARA_ARC_108_MAG_00312_taxid_46946_Geminigera_Eukaryota_Cryptophyceae_Pyrenomonadales_Geminigeraceae_Gemin…	NO	NO	TYPE-1	Q-TYPE	ALT-RHODOPSIN	QYDTD	DTD	DVFAK	DxxxK	Eukaryota	eukaryotic: Cryptophyta	NA	TARA_ARC_108_MAG_00312_000000007661	NA	NA	unknown	NA	NA	NA	NA	NA	ERR3586699-C84741-cds1|ERR3586699-C84741|qry_TYPE-1_TM3=HYDTD_TM7=DLIAK_H-TYPE_DTD_DxxxK_ERR3586699_fasta_fa_gbk_TARA_MARINE_METATRANSCRIPTOME
770	L770	Montoje-140625-MF-SRR5818199-C4243-cds11_Montoje-140625-MF-SRR5818199-C4243_qry_TYPE-1_TM3_QYESN_TM7_DVMAK_Q-TYPE_ESN_DxxxK_Montoje-140625-MF-SRR5818199_FRESHWATER_METAGENOME	NO	NO	TYPE-1	Q-TYPE	ALT-RHODOPSIN	QYESN	ESN	DVMAK	DxxxK	unknown	NCLDV_medium	FRESHWATER	Montoje-140625-MF-SRR5818199-C4243	11487	30.58	NCLDV_medium	3.17636	11	5	3	-	ERR3586940-C60790-cds1|ERR3586940-C60790|qry_TYPE-1_TM3=HYDTD_TM7=DLIAK_H-TYPE_DTD_DxxxK_ERR3586940_fasta_fa_gbk_TARA_MARINE_METATRANSCRIPTOME
725	L725	Jr-25may17-C41668-cds2_Jr-25may17-C41668_qry_TYPE-1_TM3_QYESN_TM7_DVMAK_Q-TYPE_ESN_DxxxK_Jr-25may17_FRESHWATER_METAGENOME	NO	NO	TYPE-1	Q-TYPE	ALT-RHODOPSIN	QYESN	ESN	DVMAK	DxxxK	unknown	bacterial: c_Alphaproteobacteria	FRESHWATER	Jr-25may17-C41668	3614	30.55	unknown	NA	NA	NA	NA	NA	ERR3586702-C18835-cds1|ERR3586702-C18835|qry_TYPE-1_TM3=HYDTC_TM7=DLVCK_H-TYPE_DTC_DxxxK_ERR3586702_fasta_fa_gbk_TARA_MARINE_METATRANSCRIPTOME
769	L769	HRS-ES8-C77079-cds2_HRS-ES8-C77079_qry_TYPE-1_TM3_QYESN_TM7_DVVAK_Q-TYPE_ESN_DxxxK_FRESHWATER_HIRES_UNBINNED_CONTIGS_rhodopsin-contigs-from-unbinned-hires_gbk	NO	NO	TYPE-1	Q-TYPE	ALT-RHODOPSIN	QYESN	ESN	DVVAK	DxxxK	unknown	bacterial: c_Rubrobacteria	FRESHWATER	HRS-ES8-C77079	1834	28.03	unknown	NA	NA	NA	NA	NA	ERR3586940-C56021-cds1|ERR3586940-C56021|qry_TYPE-1_TM3=HYDTD_TM7=DLIAK_H-TYPE_DTD_DxxxK_ERR3586940_fasta_fa_gbk_TARA_MARINE_METATRANSCRIPTOME
724	L724	ERR3586678-C21079-cds1_ERR3586678-C21079_qry_TYPE-1_TM3_QYDTD_TM7_DVFAK_Q-TYPE_DTD_DxxxK_ERR3586678_fasta_fa_gbk_TARA_MARINE_METATRANSCRIPTOME	NO	NO	TYPE-1	Q-TYPE	ALT-RHODOPSIN	QYDTD	DTD	DVFAK	DxxxK	unknown	eukaryotic	MARINE	ERR3586678-C21079	1583	59.32	unknown	NA	NA	NA	NA	NA	ERR3586700-C62398-cds1|ERR3586700-C62398|qry_TYPE-1_TM3=HFDSS_TM7=DLVGK_H-TYPE_DSS_DxxxK_ERR3586700_fasta_fa_gbk_TARA_MARINE_METATRANSCRIPTOME
748	L748	ERR3587117-C25886-cds1_ERR3587117-C25886_qry_TYPE-1_TM3_QYDTD_TM7_DVLAK_Q-TYPE_DTD_DxxxK_ERR3587117_fasta_fa_gbk_TARA_MARINE_METATRANSCRIPTOME	NO	NO	TYPE-1	Q-TYPE	ALT-RHODOPSIN	QYDTD	DTD	DVLAK	DxxxK	unknown	eukaryotic	MARINE	ERR3587117-C25886	1076	57.16	unknown	NA	NA	NA	NA	NA	ERR3586716-C14712-cds1|ERR3586716-C14712|qry_TYPE-1_TM3=HYDTD_TM7=DLIAK_H-TYPE_DTD_DxxxK_ERR3586716_fasta_fa_gbk_TARA_MARINE_METATRANSCRIPTOME
291	L291	MMETSP1047_DN14417_c0_g1_i1.p1_ref_TYPE-1_TM3_QYDTD_TM7_DVVVK_Q-TYPE_DTD_DxxxK_na_Rhodomonas_salina_CCMP1319_Cryptophyta_Cryptophyte_CCRs_confirmed_na_nearIdentity_na	YES	YES	TYPE-1	Q-TYPE	ALT-RHODOPSIN	QYDTD	DTD	DVVVK	DxxxK	Eukaryota	eukaryotic: Cryptophyta	NA	NA	NA	NA	unknown	NA	NA	NA	NA	NA	HRS-ES13-C220-cds27|HRS-ES13-C220|qry_TYPE-1_TM3=HYSTL_TM7=DFTSK_H-TYPE_STL_DxxxK_FRESHWATER_HIRES_UNBINNED_CONTIGS_rhodopsin-contigs-from-unbinned-hires_gbk_FRESHWATER_HIRES_UNBINNED_CONTIGS
334	L334	MMETSP1102_DN40109_c0_g2_i1.p1_ref_TYPE-1_TM3_QYDTD_TM7_DVLAK_Q-TYPE_DTD_DxxxK_na_Geminigera_sp_Caron_Lab_Isolate_Cryptophyta_Cryptophyte_CCRs_confirmed_na_nearIdentity_na	YES	YES	TYPE-1	Q-TYPE	ALT-RHODOPSIN	QYDTD	DTD	DVLAK	DxxxK	Eukaryota	eukaryotic: Cryptophyta	NA	NA	NA	NA	unknown	NA	NA	NA	NA	NA	ZE-Oct18-C7785-cds4|ZE-Oct18-C7785|qry_TYPE-1_TM3=HYSTL_TM7=DFTSK_H-TYPE_STL_DxxxK_ZE-Oct18_FRESHWATER_METAGENOME
335	L335	MMETSP1102_DN40109_c0_g3_i1.p1_ref_TYPE-1_TM3_QYDTD_TM7_DVLAK_Q-TYPE_DTD_DxxxK_na_Geminigera_sp_Caron_Lab_Isolate_Cryptophyta_Cryptophyte_CCRs_confirmed_na_nearIdentity_na	YES	YES	TYPE-1	Q-TYPE	ALT-RHODOPSIN	QYDTD	DTD	DVLAK	DxxxK	Eukaryota	eukaryotic: Cryptophyta	NA	NA	NA	NA	unknown	NA	NA	NA	NA	NA	Montoje-140205-XF-SRR5818193-C7191-cds9|Montoje-140205-XF-SRR5818193-C7191|qry_TYPE-1_TM3=HYSTL_TM7=DLTSK_H-TYPE_STL_DxxxK_Montoje-140205-XF-SRR5818193_FRESHWATER_METAGENOME
330	L330	SAMEA2623079_2164382_0040_ref_TYPE-1_TM3_QYGTH_TM7_DILSK_Q-TYPE_GTH_DxxxK_vPyACR_2164382_na_Giant_viruses_Prasinophyte_ACRs_confirmed_ACR_nearIdentity_ACR_ref_doi_10_1101_2020_04_15_042127	YES	YES	TYPE-1	Q-TYPE	ALT-RHODOPSIN	QYGTH	GTH	DILSK	DxxxK	Viruses	viral: Viruses	NA	NA	NA	NA	unknown	NA	NA	NA	NA	NA	Montoje-130628-MF-SRR5211163-C52-cds76|Montoje-130628-MF-SRR5211163-C52|qry_TYPE-1_TM3=HYSTL_TM7=DLTSK_H-TYPE_STL_DxxxK_Montoje-130628-MF-SRR5211163_FRESHWATER_METAGENOME
318	L318	SAMEA2620979_21821_0080_ref_TYPE-1_TM3_QFGTH_TM7_DIMSK_Q-TYPE_GTH_DxxxK_vPyACR_21821_na_Giant_viruses_Mesomimivirinae_Prasinophyte_ACRs_confirmed_ACR_nearIdentity_ACR_ref_doi_10_1101_2020_04_15_042127	YES	YES	TYPE-1	Q-TYPE	ALT-RHODOPSIN	QFGTH	GTH	DIMSK	DxxxK	Viruses	viral: Viruses	NA	NA	NA	NA	unknown	NA	NA	NA	NA	NA	RE-27jun17-C433-cds37|RE-27jun17-C433|qry_TYPE-1_TM3=HYSTL_TM7=DFTSK_H-TYPE_STL_DxxxK_RE-27jun17_FRESHWATER_METAGENOME
419	L419	SAMEA2619399_2980695_0010_ref_TYPE-1_TM3_QFGTH_TM7_DIISK_Q-TYPE_GTH_DxxxK_vPyACR_2980695_na_Giant_viruses_Prasinophyte_ACRs_confirmed_na_nearIdentity_na_ref_doi_10_1101_2020_04_15_042127	YES	YES	TYPE-1	Q-TYPE	ALT-RHODOPSIN	QFGTH	GTH	DIISK	DxxxK	Viruses	viral: Viruses	NA	NA	NA	NA	unknown	NA	NA	NA	NA	NA	LKMJ01003753.1-cds10|LKMJ01003753.1|qry_TYPE-1_TM3=WYDSA_TM7=PFFCK_W-TYPE_DSA_PxxxK_PL-brine_gbk_HALOALKALIPHILIC_BRINE_METAGENOME
841	L841	S0598-12563-cds1_S0598-12563_qry_TYPE-1_TM3_SYDTE_TM7_DLVNK_S-TYPE_DTE_DxxxK_S0598_fa_1_fasta_gbk_GEOTRACES_MARINE_METAGENOME	NO	NO	TYPE-1	S-TYPE	ALT-RHODOPSIN	SYDTE	DTE	DLVNK	DxxxK	unknown	archaeal: p_Thermoplasmatota	MARINE	S0598-12563	1684	50.24	unknown	NA	NA	NA	NA	NA	RE-14apr17-C588855-cds1|RE-14apr17-C588855|qry_TYPE-1_TM3=HYDTD_TM7=DVCAK_H-TYPE_DTD_DxxxK_RE-14apr17_FRESHWATER_METAGENOME
825	L825	ERR3586696-C66499-cds1_ERR3586696-C66499_qry_TYPE-1_TM3_SYDTE_TM7_DFLNK_S-TYPE_DTE_DxxxK_ERR3586696_fasta_fa_gbk_TARA_MARINE_METATRANSCRIPTOME	NO	NO	TYPE-1	S-TYPE	ALT-RHODOPSIN	SYDTE	DTE	DFLNK	DxxxK	unknown	bacterial: p_Proteobacteria	MARINE	ERR3586696-C66499	884	37.56	unknown	NA	NA	NA	NA	NA	HRSG-E12-C29839-cds3|HRSG-E12-C29839|qry_TYPE-1_TM3=HYSTL_TM7=DFTSK_H-TYPE_STL_DxxxK_FRESHWATER_HIRES_UNBINNED_CONTIGS_rhodopsin-contigs-from-unbinned-hires_gbk_FRESHWATER_HIRES_UNBINNED_CONTIGS
839	L839	ERR3586699-C95794-cds1_ERR3586699-C95794_qry_TYPE-1_TM3_SYDTE_TM7_DFLNK_S-TYPE_DTE_DxxxK_ERR3586699_fasta_fa_gbk_TARA_MARINE_METATRANSCRIPTOME	NO	NO	TYPE-1	S-TYPE	ALT-RHODOPSIN	SYDTE	DTE	DFLNK	DxxxK	unknown	bacterial: p_Proteobacteria	MARINE	ERR3586699-C95794	872	38.76	unknown	NA	NA	NA	NA	NA	RE-14apr17-C44732-cds3|RE-14apr17-C44732|qry_TYPE-1_TM3=HYSTL_TM7=DFTSK_H-TYPE_STL_DxxxK_RE-14apr17_FRESHWATER_METAGENOME
840	L840	ERR3587137-C72806-cds1_ERR3587137-C72806_qry_TYPE-1_TM3_SYDTE_TM7_DFLNK_S-TYPE_DTE_DxxxK_ERR3587137_fasta_fa_gbk_TARA_MARINE_METATRANSCRIPTOME	NO	NO	TYPE-1	S-TYPE	ALT-RHODOPSIN	SYDTE	DTE	DFLNK	DxxxK	unknown	bacterial: p_Proteobacteria	MARINE	ERR3587137-C72806	879	38.68	unknown	NA	NA	NA	NA	NA	RE-14apr17-C57864-cds4|RE-14apr17-C57864|qry_TYPE-1_TM3=HYSTL_TM7=DFTSK_H-TYPE_STL_DxxxK_RE-14apr17_FRESHWATER_METAGENOME
845	L845	ERR3586801-C23451-cds1_ERR3586801-C23451_qry_TYPE-1_TM3_SYDTE_TM7_DFINK_S-TYPE_DTE_DxxxK_ERR3586801_fasta_fa_gbk_TARA_MARINE_METATRANSCRIPTOME	NO	NO	TYPE-1	S-TYPE	ALT-RHODOPSIN	SYDTE	DTE	DFINK	DxxxK	unknown	bacterial: p_Proteobacteria	MARINE	ERR3586801-C23451	785	38.09	unknown	NA	NA	NA	NA	NA	RE-20APR16-C47860-cds3|RE-20APR16-C47860|qry_TYPE-1_TM3=HYSTL_TM7=DFTSK_H-TYPE_STL_DxxxK_RE-20APR16_FRESHWATER_METAGENOME
861	L861	ERR3587120-C51369-cds2_ERR3587120-C51369_qry_TYPE-1_TM3_SYDTE_TM7_DFINK_S-TYPE_DTE_DxxxK_ERR3587120_fasta_fa_gbk_TARA_MARINE_METATRANSCRIPTOME	NO	NO	TYPE-1	S-TYPE	ALT-RHODOPSIN	SYDTE	DTE	DFINK	DxxxK	unknown	bacterial: p_Proteobacteria	MARINE	ERR3587120-C51369	895	37.99	unknown	NA	NA	NA	NA	NA	RH-27jun17-C504276-cds2|RH-27jun17-C504276|qry_TYPE-1_TM3=HYSTL_TM7=DFTSK_H-TYPE_STL_DxxxK_RH-27jun17_FRESHWATER_METAGENOME
731	L731	ERR3587117-C10264-cds1_ERR3587117-C10264_qry_TYPE-1_TM3_TYDTD_TM7_DVLAK_T-TYPE_DTD_DxxxK_ERR3587117_fasta_fa_gbk_TARA_MARINE_METATRANSCRIPTOME	NO	NO	TYPE-1	T-TYPE	ALT-RHODOPSIN	TYDTD	DTD	DVLAK	DxxxK	unknown	eukaryotic	MARINE	ERR3587117-C10264	1602	57.49	unknown	NA	NA	NA	NA	NA	ERR3586710-C25873-cds1|ERR3586710-C25873|qry_TYPE-1_TM3=KYDTA_TM7=DLVSK_K-TYPE_DTA_DxxxK_ERR3586710_fasta_fa_gbk_TARA_MARINE_METATRANSCRIPTOME
688	L688	1KP_HVNO_2065328.p1_ref_TYPE-1_TM3_TYETQ_TM7_EIFSK_T-TYPE_ETQ_ExxxK_na_Tetraselmis_chui_UTEX_LB_232_Viridiplantae_green_algae_Green_algal_CCRs_confirmed_na_nearIdentity_na	YES	YES	TYPE-1	T-TYPE	ALT-RHODOPSIN	TYETQ	ETQ	EIFSK	ExxxK	Eukaryota	eukaryotic: Chlorophyta	NA	NA	NA	NA	unknown	NA	NA	NA	NA	NA	GCF-006802875-C1-cds782|GCF-006802875-C1|qry_TYPE-1_TM3=IYDII_TM7=PTIYK_I-TYPE_DII_PxxxK_hypothetical_protein_GCF-006802875_d_Bacteria_p_FirmicutesA_c_Clostridia_o_Peptostreptococcales_f_Peptostreptococcaceae_g_Paraclostridium_s_Paraclostridium_bifermentans_gbk_PROKARYOTIC_GENOME
689	L689	MMETSP0419_DN14107_c5_g1_i1.p1_ref_TYPE-1_TM3_TYETQ_TM7_EVLAK_T-TYPE_ETQ_ExxxK_na_Tetraselmis_sp_GSL_018_Viridiplantae_green_algae_Green_algal_CCRs_confirmed_na_nearIdentity_na	YES	YES	TYPE-1	T-TYPE	ALT-RHODOPSIN	TYETQ	ETQ	EVLAK	ExxxK	Eukaryota	eukaryotic: Chlorophyta	NA	NA	NA	NA	unknown	NA	NA	NA	NA	NA	TYMEFLIES-ME16May2013-rr0016-SRR10955148-C75191-cds4|TYMEFLIES-ME16May2013-rr0016-SRR10955148-C75191|qry_HELIO_TM3=HYESV_TM7=SLVAK_H-TYPE_ESV_SxxxK_TYMEFLIES-ME16May2013-rr0016-SRR10955148_FRESHWATER_METAGENOME
328	L328	1KP_IAYV_2005023.p1_ref_TYPE-1_TM3_TYDTD_TM7_DVIAK_T-TYPE_DTD_DxxxK_na_Rhodomonas_sp_Cryptophyta_Cryptophyte_CCRs_confirmed_na_nearIdentity_na	YES	YES	TYPE-1	T-TYPE	ALT-RHODOPSIN	TYDTD	DTD	DVIAK	DxxxK	Eukaryota	eukaryotic: Cryptophyta	NA	NA	NA	NA	unknown	NA	NA	NA	NA	NA	TYMEFLIES-ME27Jul2012-rr0045-SRR10955150-C425-cds58|TYMEFLIES-ME27Jul2012-rr0045-SRR10955150-C425|qry_TYPE-1_TM3=HYATL_TM7=DFTSK_H-TYPE_ATL_DxxxK_TYMEFLIES-ME27Jul2012-rr0045-SRR10955150_FRESHWATER_METAGENOME
329	L329	MMETSP1102_DN41822_c5_g2_i1.p1_ref_TYPE-1_TM3_TYDTD_TM7_DVLAK_T-TYPE_DTD_DxxxK_na_Geminigera_sp_Caron_Lab_Isolate_Cryptophyta_Cryptophyte_CCRs_confirmed_na_nearIdentity_na	YES	YES	TYPE-1	T-TYPE	ALT-RHODOPSIN	TYDTD	DTD	DVLAK	DxxxK	Eukaryota	eukaryotic: Cryptophyta	NA	NA	NA	NA	unknown	NA	NA	NA	NA	NA	RH-23may17-C1211-cds75|RH-23may17-C1211|qry_TYPE-1_TM3=HYSTL_TM7=DFISK_H-TYPE_STL_DxxxK_RH-23may17_FRESHWATER_METAGENOME
698	L698	CAMPEP_0181297738_CAMNT_0023402705_qry_TYPE-1_TM3_WYDTA_TM7_DVVCK_W-TYPE_DTA_DxxxK_NCGR_PEP_ID_MMETSP1101-20121128_5405_1_TAXON_ID_46948_ORGANISM_Rhodomonas_abbreviata_Strain_Caron_Lab_Isolate_LENGTH_325_DNA_ID_CAMNT_0023402705_DNA_START_1_DNA_END_977_DNA_ORIENTATION_+_MMETSP	NO	NO	TYPE-1	W-TYPE	ALT-RHODOPSIN	WYDTA	DTA	DVVCK	DxxxK	Eukaryota	eukaryotic: Cryptophyta	NA	CAMNT_0023402705	NA	NA	unknown	NA	NA	NA	NA	NA	3300028569-13-C159-cds3|3300028569-13-C159|qry_HELIO_TM3=HFESA_TM7=SLCAK_H-TYPE_ESA_SxxxK_hypothetical_protein_3300028569-13_d_Bacteria_p_Myxococcota_c_Polyangia_o_Polyangiales_f_Ga0077539_g_SCUS01_s_gbk_PROKARYOTIC_GENOME
721	L721	CAMPEP_0172128326_CAMNT_0012793717_qry_TYPE-1_TM3_WYDTA_TM7_DVLGK_W-TYPE_DTA_DxxxK_NCGR_PEP_ID_MMETSP1047-20130122_18839_1_TAXON_ID_52970_ORGANISM_Rhodomonas_salina_Strain_CCMP1319_LENGTH_296_DNA_ID_CAMNT_0012793717_DNA_START_1_DNA_END_886_DNA_ORIENTATION_+_MMETSP	NO	NO	TYPE-1	W-TYPE	ALT-RHODOPSIN	WYDTA	DTA	DVLGK	DxxxK	Eukaryota	eukaryotic: Cryptophyta	NA	CAMNT_0012793717	NA	NA	unknown	NA	NA	NA	NA	NA	ERR3586700-C45483-cds1|ERR3586700-C45483|qry_TYPE-1_TM3=KYDTD_TM7=DVIAK_K-TYPE_DTD_DxxxK_ERR3586700_fasta_fa_gbk_TARA_MARINE_METATRANSCRIPTOME
723	L723	CAMPEP_0196739486_CAMNT_0042084055_qry_TYPE-1_TM3_WYDTA_TM7_DVLSK_W-TYPE_DTA_DxxxK_NCGR_PEP_ID_MMETSP1091-20130531_22837_1_TAXON_ID_302021_ORGANISM_Rhodomonas_sp_Strain_CCMP768_LENGTH_323_DNA_ID_CAMNT_0042084055_DNA_START_1_DNA_END_966_DNA_ORIENTATION_+_MMETSP	NO	NO	TYPE-1	W-TYPE	ALT-RHODOPSIN	WYDTA	DTA	DVLSK	DxxxK	Eukaryota	eukaryotic: Cryptophyta	NA	CAMNT_0042084055	NA	NA	unknown	NA	NA	NA	NA	NA	ERR3586700-C55198-cds2|ERR3586700-C55198|qry_TYPE-1_TM3=HYDTC_TM7=DLVCK_H-TYPE_DTC_DxxxK_ERR3586700_fasta_fa_gbk_TARA_MARINE_METATRANSCRIPTOME
267	L267	Candidatus_Nanosalinarum_ref_TYPE-1_TM3_WYDSA_TM7_PFFCK_W-TYPE_DSA_PxxxK_xenorhodopsin_Euryarchaeota_Nanohaloarchaea_R_Candidatus_Nanosalinarum_prf_MOTIF_DSA	YES	YES	TYPE-1	W-TYPE	ALT-RHODOPSIN	WYDSA	DSA	PFFCK	PxxxK	Archaea	archaeal: p_Euryarchaeota	NA	NA	NA	NA	unknown	NA	NA	NA	NA	NA	RH-23may17-C26578-cds3|RH-23may17-C26578|qry_TYPE-1_TM3=HYSTL_TM7=DFTSK_H-TYPE_STL_DxxxK_RH-23may17_FRESHWATER_METAGENOME
268	L268	Candidatus_Haloredivivus_ref_TYPE-1_TM3_WYDSA_TM7_PFFCK_W-TYPE_DSA_PxxxK_HRED_05323_Contig175_xenorhodopsin_Euryarchaeota_Nanohaloarchaea_R_Candidatus_Haloredivivus_prf_MOTIF_DSA	YES	YES	TYPE-1	W-TYPE	ALT-RHODOPSIN	WYDSA	DSA	PFFCK	PxxxK	Archaea	archaeal: p_Euryarchaeota	NA	NA	NA	NA	unknown	NA	NA	NA	NA	NA	HRS-ES13-C1005-cds2|HRS-ES13-C1005|qry_TYPE-1_TM3=HYATL_TM7=DFTSK_H-TYPE_ATL_DxxxK_FRESHWATER_HIRES_UNBINNED_CONTIGS_rhodopsin-contigs-from-unbinned-hires_gbk_FRESHWATER_HIRES_UNBINNED_CONTIGS
269	L269	Candidatua_Nanosalina_ref_TYPE-1_TM3_WYDSA_TM7_PFFCK_W-TYPE_DSA_PxxxK_xenorhodopsin_Euryarchaeota_Nanohaloarchaea_R_Candidatua_Nanosalina_prf_MOTIF_DSA	YES	YES	TYPE-1	W-TYPE	ALT-RHODOPSIN	WYDSA	DSA	PFFCK	PxxxK	Archaea	archaeal: p_Euryarchaeota	NA	NA	NA	NA	unknown	NA	NA	NA	NA	NA	Jr-28aug17-C2383-cds4|Jr-28aug17-C2383|qry_TYPE-1_TM3=HYSTL_TM7=DFTSK_H-TYPE_STL_DxxxK_Jr-28aug17_FRESHWATER_METAGENOME
699	L699	A0A2P6VZW6_9EURY_qry_TYPE-1_TM3_WYDSA_TM7_PFFCK_W-TYPE_DSA_PxxxK_A0A2P6VZW6_9EURY_Uncharacterized_protein_Nanohaloarchaea_archaeon_SW_7_43_1_Archaea_Euryarchaeota_Stenosarchaea_group_Candidatus_Nanohaloarchaeota_Nanohaloarchaea_Nanohaloarchaea_archaeon_SW_7_43_1_UNIPROT_ARCHAEA_	NO	YES	TYPE-1	W-TYPE	ALT-RHODOPSIN	WYDSA	DSA	PFFCK	PxxxK	Archaea	archaeal: p_Euryarchaeota	NA	NA	NA	NA	unknown	NA	NA	NA	NA	NA	ERR3586678-C56631-cds1|ERR3586678-C56631|qry_TYPE-1_TM3=HFDSS_TM7=DLMSK_H-TYPE_DSS_DxxxK_ERR3586678_fasta_fa_gbk_TARA_MARINE_METATRANSCRIPTOME
853	L853	GCA-001564145-C10-cds3_GCA-001564145-C10_qry_TYPE-1_TM3_WYDSA_TM7_PFFCK_W-TYPE_DSA_PxxxK_K04643_sop_sensory_rhodopsin_GCA-001564145_d_Archaea_p_Nanohaloarchaeota_c_Nanosalinia_o_Nanosalinales_f_Nanosalinaceae_g_B1-Br10-U2g21_s_B1-Br10-U2g21_sp001564145_gbk_PROKARYOTIC_GENOME	NO	YES	TYPE-1	W-TYPE	ALT-RHODOPSIN	WYDSA	DSA	PFFCK	PxxxK	Archaea	archaeal: p_Nanohaloarchaeota	PROKARYOTIC_GENOME	GCA-001564145-C10	17532	40.58	non-NCLDV	-6.69882	23	3	17	-	RE-26jul17-C278408-cds1|RE-26jul17-C278408|qry_HELIO_TM3=HYESV_TM7=SLTAK_H-TYPE_ESV_SxxxK_RE-26jul17_FRESHWATER_METAGENOME
855	L855	LFCJ01001247.1-cds3_LFCJ01001247.1_qry_TYPE-1_TM3_WYDSA_TM7_PFFCK_W-TYPE_DSA_PxxxK_B1-brine_gbk_HALOALKALIPHILIC_BRINE_METAGENOME	NO	YES	TYPE-1	W-TYPE	ALT-RHODOPSIN	WYDSA	DSA	PFFCK	PxxxK	Archaea	archaeal: p_Nanohaloarchaeota	HALOALKALIPHILIC_BRINE	LFCJ01001247.1	17532	40.58	non-NCLDV	-6.69882	23	3	17	-	RH-14apr17-C1466176-cds1|RH-14apr17-C1466176|qry_TYPE-1_TM3=HYSTL_TM7=DFTSK_H-TYPE_STL_DxxxK_RH-14apr17_FRESHWATER_METAGENOME
881	L881	GCA-000220355-C1-cds981_GCA-000220355-C1_qry_TYPE-1_TM3_WYDSA_TM7_PFFCK_W-TYPE_DSA_PxxxK_hypothetical_protein_GCA-000220355_d_Archaea_p_Nanohaloarchaeota_c_Nanosalinia_o_Nanosalinales_f_Nanosalinaceae_g_Nanosalinarum_s_Nanosalinarum_sp000220355_gbk_PROKARYOTIC_GENOME	NO	YES	TYPE-1	W-TYPE	ALT-RHODOPSIN	WYDSA	DSA	PFFCK	PxxxK	Archaea	archaeal: p_Nanohaloarchaeota	PROKARYOTIC_GENOME	GCA-000220355-C1	959093	50.41	non-NCLDV	-4.0402	1001	188	575	PolB:292.1,RNAPL:777.5,RNAPL:218.7,RNAPS:388.2,RNAPS:296.4,SFII:109.9	TYMEFLIES-ME13May2013-rr0097-SRR10955557-C59233-cds1|TYMEFLIES-ME13May2013-rr0097-SRR10955557-C59233|qry_HELIO_TM3=HYESV_TM7=SLVAK_H-TYPE_ESV_SxxxK_TYMEFLIES-ME13May2013-rr0097-SRR10955557_FRESHWATER_METAGENOME
885	L885	3300000361-32-C10-cds39_3300000361-32-C10_qry_TYPE-1_TM3_WYDSA_TM7_PFFCK_W-TYPE_DSA_PxxxK_K04643_sop_sensory_rhodopsin_3300000361-32_d_Archaea_p_Nanohaloarchaeota_c_Nanosalinia_o_Nanosalinales_f_Nanosalinaceae_g_B1-Br10-U2g21_s_gbk_PROKARYOTIC_GENOME	NO	YES	TYPE-1	W-TYPE	ALT-RHODOPSIN	WYDSA	DSA	PFFCK	PxxxK	Archaea	archaeal: p_Nanohaloarchaeota	PROKARYOTIC_GENOME	3300000361-32-C10	31686	38.5	non-NCLDV	-5.00166	45	6	33	-	HcKCR2 Hyphochytrium catenoides_Stramenopiles
886	L886	GCA-001563915-C5-cds44_GCA-001563915-C5_qry_TYPE-1_TM3_WYDSA_TM7_PFFCK_W-TYPE_DSA_PxxxK_K04643_sop_sensory_rhodopsin_GCA-001563915_d_Archaea_p_Nanohaloarchaeota_c_Nanosalinia_o_Nanosalinales_f_Nanosalinaceae_g_B1-Br10-U2g21_s_B1-Br10-U2g21_sp001563915_gbk_PROKARYOTIC_GENOME	NO	YES	TYPE-1	W-TYPE	ALT-RHODOPSIN	WYDSA	DSA	PFFCK	PxxxK	Archaea	archaeal: p_Nanohaloarchaeota	PROKARYOTIC_GENOME	GCA-001563915-C5	59507	39.42	non-NCLDV	-4.53408	43	8	29	-	Candidatus_Nanosalinarum|ref_TYPE-1_TM3=WYDSA_TM7=PFFCK_W-TYPE_DSA_PxxxK_xenorhodopsin_Euryarchaeota_Nanohaloarchaea_R_Candidatus_Nanosalinarum_prf_MOTIF=DSA
887	L887	GCA-001564035-C2-cds5_GCA-001564035-C2_qry_TYPE-1_TM3_WYDSA_TM7_PFFCK_W-TYPE_DSA_PxxxK_K04643_sop_sensory_rhodopsin_GCA-001564035_d_Archaea_p_Nanohaloarchaeota_c_Nanosalinia_o_Nanosalinales_f_Nanosalinaceae_g_B1-Br10-U2g21_s_B1-Br10-U2g21_sp001564035_gbk_PROKARYOTIC_GENOME	NO	YES	TYPE-1	W-TYPE	ALT-RHODOPSIN	WYDSA	DSA	PFFCK	PxxxK	Archaea	archaeal: p_Nanohaloarchaeota	PROKARYOTIC_GENOME	GCA-001564035-C2	25974	42.6	non-NCLDV	-5.77219	43	3	31	-	Candidatus_Haloredivivus|ref_TYPE-1_TM3=WYDSA_TM7=PFFCK_W-TYPE_DSA_PxxxK_HRED_05323_Contig175_xenorhodopsin_Euryarchaeota_Nanohaloarchaea_R_Candidatus_Haloredivivus_prf_MOTIF=DSA
889	L889	LFCJ01000050.1-cds42_LFCJ01000050.1_qry_TYPE-1_TM3_WYDSA_TM7_PFFCK_W-TYPE_DSA_PxxxK_B1-brine_gbk_HALOALKALIPHILIC_BRINE_METAGENOME	NO	YES	TYPE-1	W-TYPE	ALT-RHODOPSIN	WYDSA	DSA	PFFCK	PxxxK	Archaea	archaeal: p_Nanohaloarchaeota	HALOALKALIPHILIC_BRINE	LFCJ01000050.1	59507	39.42	non-NCLDV	-4.53408	43	8	29	-	SAMEA2620979_21821_0080|ref_TYPE-1_TM3=QFGTH_TM7=DIMSK_Q-TYPE_GTH_DxxxK_vPyACR_21821_na_Giant_viruses_Mesomimivirinae_Prasinophyte_ACRs_confirmed=ACR_nearIdentity=ACR_ref=doi_10_1101_2020_04_15_042127
890	L890	LFCJ01003466.1-cds12_LFCJ01003466.1_qry_TYPE-1_TM3_WYDSA_TM7_PFFCK_W-TYPE_DSA_PxxxK_B1-brine_gbk_HALOALKALIPHILIC_BRINE_METAGENOME	NO	YES	TYPE-1	W-TYPE	ALT-RHODOPSIN	WYDSA	DSA	PFFCK	PxxxK	Archaea	archaeal: p_Nanohaloarchaeota	HALOALKALIPHILIC_BRINE	LFCJ01003466.1	11562	40.32	non-NCLDV	-5.00418	16	3	11	-	SAMEA2623079_2164382_0040|ref_TYPE-1_TM3=QYGTH_TM7=DILSK_Q-TYPE_GTH_DxxxK_vPyACR_2164382_na_Giant_viruses_Prasinophyte_ACRs_confirmed=ACR_nearIdentity=ACR_ref=doi_10_1101_2020_04_15_042127
891	L891	LFCJ01013030.1-cds7_LFCJ01013030.1_qry_TYPE-1_TM3_WYDSA_TM7_PFFCK_W-TYPE_DSA_PxxxK_B1-brine_gbk_HALOALKALIPHILIC_BRINE_METAGENOME	NO	YES	TYPE-1	W-TYPE	ALT-RHODOPSIN	WYDSA	DSA	PFFCK	PxxxK	Archaea	archaeal: p_Nanohaloarchaeota	HALOALKALIPHILIC_BRINE	LFCJ01013030.1	5620	38.26	non-NCLDV	-1.34861	8	3	4	-	1KP_ROZZ_2062339.p1|ref_TYPE-1_TM3=KYDTD_TM7=DVSAK_K-TYPE_DTD_DxxxK_na_Chroomonas_sp_Cryptophyta_Cryptophyte_CCRs_confirmed=na_nearIdentity=na
892	L892	LKMJ01000793.1-cds6_LKMJ01000793.1_qry_TYPE-1_TM3_WYDSA_TM7_PFFCK_W-TYPE_DSA_PxxxK_PL-brine_gbk_HALOALKALIPHILIC_BRINE_METAGENOME	NO	YES	TYPE-1	W-TYPE	ALT-RHODOPSIN	WYDSA	DSA	PFFCK	PxxxK	Archaea	archaeal: p_Nanohaloarchaeota	HALOALKALIPHILIC_BRINE	LKMJ01000793.1	25974	42.6	non-NCLDV	-5.77219	43	3	31	-	AHH02154.1|ref_TYPE-1_TM3=KYDTD_TM7=DVSAK_K-TYPE_DTD_DxxxK_na_Chroomonas_sp_Cryptophyta_Cryptophyte_CCRs_confirmed=na_nearIdentity=na_ref=doi_10_1038_nmeth_2836
893	L893	LKMJ01008779.1-cds7_LKMJ01008779.1_qry_TYPE-1_TM3_WYDSA_TM7_PFFCK_W-TYPE_DSA_PxxxK_PL-brine_gbk_HALOALKALIPHILIC_BRINE_METAGENOME	NO	YES	TYPE-1	W-TYPE	ALT-RHODOPSIN	WYDSA	DSA	PFFCK	PxxxK	Archaea	archaeal: p_Nanohaloarchaeota	HALOALKALIPHILIC_BRINE	LKMJ01008779.1	9482	35.38	non-NCLDV	-3.73196	11	4	9	-	KAA0157615.1|ref_TYPE-1_TM3=DYDLD_TM7=DIVCK_D-TYPE_DLD_DxxxK_na_Cafeteria_roenbergensis_Stramenopiles_Bicosoecida_na_confirmed=na_nearIdentity=na
894	L894	GCA-001563905-C2-cds1_GCA-001563905-C2_qry_TYPE-1_TM3_WYDSA_TM7_PFFCK_W-TYPE_DSA_PxxxK_K04643_sop_sensory_rhodopsin_GCA-001563905_d_Archaea_p_Nanohaloarchaeota_c_Nanosalinia_o_Nanosalinales_f_Nanosalinaceae_g_B1-Br10-U2g19_s_B1-Br10-U2g19_sp001563905_gbk_PROKARYOTIC_GENOME	NO	YES	TYPE-1	W-TYPE	ALT-RHODOPSIN	WYDSA	DSA	PFFCK	PxxxK	Archaea	archaeal: p_Nanohaloarchaeota	PROKARYOTIC_GENOME	GCA-001563905-C2	67721	41.25	non-NCLDV	-5.5599	76	17	45	PolB:361.0	1KP_HVNO_2065328.p1|ref_TYPE-1_TM3=TYETQ_TM7=EIFSK_T-TYPE_ETQ_ExxxK_na_Tetraselmis_chui_UTEX_LB_232_Viridiplantae_green_algae_Green_algal_CCRs_confirmed=na_nearIdentity=na
895	L895	LFCJ01000034.1-cds1_LFCJ01000034.1_qry_TYPE-1_TM3_WYDSA_TM7_PFFCK_W-TYPE_DSA_PxxxK_B1-brine_gbk_HALOALKALIPHILIC_BRINE_METAGENOME	NO	YES	TYPE-1	W-TYPE	ALT-RHODOPSIN	WYDSA	DSA	PFFCK	PxxxK	Archaea	archaeal: p_Nanohaloarchaeota	HALOALKALIPHILIC_BRINE	LFCJ01000034.1	67721	41.25	non-NCLDV	-5.5599	76	17	45	PolB:361.0	A0A2P6VZW6_9EURY|qry_TYPE-1_TM3=WYDSA_TM7=PFFCK_W-TYPE_DSA_PxxxK_A0A2P6VZW6_9EURY_Uncharacterized_protein_Nanohaloarchaea_archaeon_SW_7_43_1_Archaea_Euryarchaeota_Stenosarchaea_group_Candidatus_Nanohaloarchaeota_Nanohaloarchaea_Nanohaloarchaea_archaeon_SW_7_43_1_UNIPROT_ARCHAEA_
897	L897	LKMJ01003753.1-cds10_LKMJ01003753.1_qry_TYPE-1_TM3_WYDSA_TM7_PFFCK_W-TYPE_DSA_PxxxK_PL-brine_gbk_HALOALKALIPHILIC_BRINE_METAGENOME	NO	YES	TYPE-1	W-TYPE	ALT-RHODOPSIN	WYDSA	DSA	PFFCK	PxxxK	Archaea	archaeal: p_Nanohaloarchaeota	HALOALKALIPHILIC_BRINE	LKMJ01003753.1	14195	41.39	non-NCLDV	-5.03649	18	2	11	-	TARA_AON_82_MAG_00306_000000003264-cds2642|TARA_AON_82_MAG_00306_000000003264|qry_TYPE-1_TM3=KYDTV_TM7=DLVAK_K-TYPE_DTV_DxxxK_UniRef90_L1J9S4_TARA_AON_82_MAG_00306_000000003264_-_219_9_485e-56_1_4598_5236_5236_5236_4598_4598_639_639_SMAG=TARA_AON_82_MAG_00306_taxid=46946_Geminigera_Eukaryota_Cryptophyceae_Pyrenomonadales_Geminigeraceae_Geminigera_MARINE_EUKARYOTIC_MAG
902	L902	3300000386-12-C8-cds2_3300000386-12-C8_qry_TYPE-1_TM3_WYDSA_TM7_PFFCK_W-TYPE_DSA_PxxxK_K04643_sop_sensory_rhodopsin_3300000386-12_d_Archaea_p_Nanohaloarchaeota_c_Nanosalinia_o_Nanosalinales_f_Nanosalinaceae_g_B1-Br10-U2g21_s_gbk_PROKARYOTIC_GENOME	NO	YES	TYPE-1	W-TYPE	ALT-RHODOPSIN	WYDSA	DSA	PFFCK	PxxxK	Archaea	archaeal: p_Nanohaloarchaeota	PROKARYOTIC_GENOME	3300000386-12-C8	8058	44.23	non-NCLDV	-5.70806	10	3	9	-	1KP_IAYV_2051368.p1|ref_TYPE-1_TM3=KYDTD_TM7=DVLAK_K-TYPE_DTD_DxxxK_na_Rhodomonas_sp_Cryptophyta_Cryptophyte_CCRs_confirmed=na_nearIdentity=na
903	L903	2025206003-7-C3-cds19_2025206003-7-C3_qry_TYPE-1_TM3_WYDSA_TM7_PFFCK_W-TYPE_DSA_PxxxK_hypothetical_protein_2025206003-7_d_Archaea_p_Nanohaloarchaeota_c_Nanosalinia_o_Nanosalinales_f_Nanosalinaceae_g_Nanosalina_s_Nanosalina_sp000220375_gbk_PROKARYOTIC_GENOME	NO	YES	TYPE-1	W-TYPE	ALT-RHODOPSIN	WYDSA	DSA	PFFCK	PxxxK	Archaea	archaeal: p_Nanohaloarchaeota	PROKARYOTIC_GENOME	2025206003-7-C3	119101	43.36	non-NCLDV	-3.2127	131	30	67	-	1KP_IRZA_2060620.p1|ref_TYPE-1_TM3=KLGCQ_TM7=DLLSK_K-TYPE_GCQ_DxxxK_na_Proteomonas_sulcata_Cryptophyta_Cryptophyte_ACRs_confirmed=na_nearIdentity=ACR
904	L904	GCA-000220375-C1-cds595_GCA-000220375-C1_qry_TYPE-1_TM3_WYDSA_TM7_PFFCK_W-TYPE_DSA_PxxxK_hypothetical_protein_GCA-000220375_d_Archaea_p_Nanohaloarchaeota_c_Nanosalinia_o_Nanosalinales_f_Nanosalinaceae_g_Nanosalina_s_Nanosalina_sp000220375_gbk_PROKARYOTIC_GENOME	NO	YES	TYPE-1	W-TYPE	ALT-RHODOPSIN	WYDSA	DSA	PFFCK	PxxxK	Archaea	archaeal: p_Nanohaloarchaeota	PROKARYOTIC_GENOME	GCA-000220375-C1	798418	43.18	non-NCLDV	-3.93831	967	191	557	RNAPL:820.8,RNAPL:244.6,RNAPS:614.7,RNAPS:328.4,SFII:110.4	1KP_IAYV_2005023.p1|ref_TYPE-1_TM3=TYDTD_TM7=DVIAK_T-TYPE_DTD_DxxxK_na_Rhodomonas_sp_Cryptophyta_Cryptophyte_CCRs_confirmed=na_nearIdentity=na
906	L906	2025206003-8-C2-cds94_2025206003-8-C2_qry_TYPE-1_TM3_WYDSA_TM7_PFFCK_W-TYPE_DSA_PxxxK_hypothetical_protein_2025206003-8_d_Archaea_p_Nanohaloarchaeota_c_Nanosalinia_o_Nanosalinales_f_Nanosalinaceae_g_Nanosalinarum_s_Nanosalinarum_sp000220355_gbk_PROKARYOTIC_GENOME	NO	YES	TYPE-1	W-TYPE	ALT-RHODOPSIN	WYDSA	DSA	PFFCK	PxxxK	Archaea	archaeal: p_Nanohaloarchaeota	PROKARYOTIC_GENOME	2025206003-8-C2	256691	54.14	non-NCLDV	-4.35096	285	58	185	PolB:263.6,RNAPL:777.0,RNAPL:217.5,RNAPS:577.9,RNAPS:296.4	1KP_IRZA_2004243.p1|ref_TYPE-1_TM3=KYDTD_TM7=DVLAK_K-TYPE_DTD_DxxxK_na_Proteomonas_sulcata_Cryptophyta_Cryptophyte_CCRs_confirmed=na_nearIdentity=na
910	L910	LFCJ01000185.1-cds24_LFCJ01000185.1_qry_TYPE-1_TM3_WYDSA_TM7_PFFCK_W-TYPE_DSA_PxxxK_B1-brine_gbk_HALOALKALIPHILIC_BRINE_METAGENOME	NO	YES	TYPE-1	W-TYPE	ALT-RHODOPSIN	WYDSA	DSA	PFFCK	PxxxK	Archaea	archaeal: p_Nanohaloarchaeota	HALOALKALIPHILIC_BRINE	LFCJ01000185.1	35793	40.36	non-NCLDV	-4.55877	56	3	29	-	SAMEA2619399_2980695_0010|ref_TYPE-1_TM3=QFGTH_TM7=DIISK_Q-TYPE_GTH_DxxxK_vPyACR_2980695_na_Giant_viruses_Prasinophyte_ACRs_confirmed=na_nearIdentity=na_ref=doi_10_1101_2020_04_15_042127
912	L912	GCA-003009795-C1-cds19_GCA-003009795-C1_qry_TYPE-1_TM3_WYDSA_TM7_PFFCK_W-TYPE_DSA_PxxxK_hypothetical_protein_GCA-003009795_d_Archaea_p_Nanohaloarchaeota_c_Nanosalinia_o_Nanosalinales_f_Nanosalinaceae_g_SW-7-43-1_s_SW-7-43-1_sp003009795_gbk_PROKARYOTIC_GENOME	NO	YES	TYPE-1	W-TYPE	ALT-RHODOPSIN	WYDSA	DSA	PFFCK	PxxxK	Archaea	archaeal: p_Nanohaloarchaeota	PROKARYOTIC_GENOME	GCA-003009795-C1	956550	42.61	non-NCLDV	-4.41247	1073	208	666	PolB:331.2,RNAPL:814.3,RNAPL:232.4,RNAPS:651.6,RNAPS:310.8,SFII:110.3	ANC73520.1|ref_TYPE-1_TM3=PYDTD_TM7=DVIAK_P-TYPE_DTD_DxxxK_GtBCCR1_Guillardia_theta_Cryptophyta_Cryptophyte_CCRs_confirmed=CCR_nearIdentity=CCR_ref=doi_10_1016_j_bpj_2016_05_001
913	L913	3300026110-14-C45-cds8_3300026110-14-C45_qry_TYPE-1_TM3_WYDSA_TM7_PFMCK_W-TYPE_DSA_PxxxK_K04641_bop_bacteriorhodopsin_3300026110-14_d_Archaea_p_Nanohaloarchaeota_c_Nanosalinia_o_Nanosalinales_f_Nanosalinaceae_g_Nanosalina_s_gbk_PROKARYOTIC_GENOME	NO	YES	TYPE-1	W-TYPE	ALT-RHODOPSIN	WYDSA	DSA	PFMCK	PxxxK	Archaea	archaeal: p_Nanohaloarchaeota	PROKARYOTIC_GENOME	3300026110-14-C45	7240	39.57	non-NCLDV	-1.45881	12	2	4	-	ANC73519.1|ref_TYPE-1_TM3=KYDTD_TM7=DVFSK_K-TYPE_DTD_DxxxK_GtBCCR3_Guillardia_theta_Cryptophyta_Cryptophyte_CCRs_confirmed=CCR_nearIdentity=CCR_ref=doi_10_1016_j_bpj_2016_05_001
914	L914	3300026114-16-C1-cds126_3300026114-16-C1_qry_TYPE-1_TM3_WYDSA_TM7_PFMCK_W-TYPE_DSA_PxxxK_K04641_bop_bacteriorhodopsin_3300026114-16_d_Archaea_p_Nanohaloarchaeota_c_Nanosalinia_o_Nanosalinales_f_Nanosalinaceae_g_Nanosalina_s_gbk_PROKARYOTIC_GENOME	NO	YES	TYPE-1	W-TYPE	ALT-RHODOPSIN	WYDSA	DSA	PFMCK	PxxxK	Archaea	archaeal: p_Nanohaloarchaeota	PROKARYOTIC_GENOME	3300026114-16-C1	117420	41.51	non-NCLDV	-3.21127	137	22	67	-	APZ76709.1|ref_TYPE-1_TM3=KLGCQ_TM7=DLLSK_K-TYPE_GCQ_DxxxK_ZipACR_Proteomonas_sulcata_Cryptophyta_Cryptophyte_ACRs_confirmed=ACR_nearIdentity=ACR_ref=doi_10_1038_srep43358
915	L915	3300026124-12-C6-cds17_3300026124-12-C6_qry_TYPE-1_TM3_WYDSA_TM7_PFMCK_W-TYPE_DSA_PxxxK_K04641_bop_bacteriorhodopsin_3300026124-12_d_Archaea_p_Nanohaloarchaeota_c_Nanosalinia_o_Nanosalinales_f_Nanosalinaceae_g_Nanosalina_s_gbk_PROKARYOTIC_GENOME	NO	YES	TYPE-1	W-TYPE	ALT-RHODOPSIN	WYDSA	DSA	PFMCK	PxxxK	Archaea	archaeal: p_Nanohaloarchaeota	PROKARYOTIC_GENOME	3300026124-12-C6	38787	40.77	non-NCLDV	-2.40612	52	10	24	-	AHH02121.1|ref_TYPE-1_TM3=KYDTD_TM7=DLIAK_K-TYPE_DTD_DxxxK_na_Proteomonas_sulcata_Cryptophyta_Cryptophyte_CCRs_confirmed=CCR_nearIdentity=CCR_ref=doi_10_1038_nmeth_2836
916	L916	3300026140-16-C17-cds16_3300026140-16-C17_qry_TYPE-1_TM3_WYDSA_TM7_PFMCK_W-TYPE_DSA_PxxxK_K04641_bop_bacteriorhodopsin_3300026140-16_d_Archaea_p_Nanohaloarchaeota_c_Nanosalinia_o_Nanosalinales_f_Nanosalinaceae_g_Nanosalina_s_gbk_PROKARYOTIC_GENOME	NO	YES	TYPE-1	W-TYPE	ALT-RHODOPSIN	WYDSA	DSA	PFMCK	PxxxK	Archaea	archaeal: p_Nanohaloarchaeota	PROKARYOTIC_GENOME	3300026140-16-C17	20041	40.59	non-NCLDV	-2.29746	27	3	9	-	AHH02113.1|ref_TYPE-1_TM3=KYDTD_TM7=DVIAK_K-TYPE_DTD_DxxxK_na_Rhodomonas_sp_Cryptophyta_Cryptophyte_CCRs_confirmed=na_nearIdentity=na_ref=doi_10_1038_nmeth_2836
2197	L2276	HcKCR1_Hyphochytrium_catenoides_Stramenopiles_Kalium_pump	YES	YES	TYPE-1	W-TYPE	ALT-RHODOPSIN	WYDTD	DTD	DLTCK	DxxxK	Eukaryota	eukaryotic: Stramenopiles_Hyphochytriomycetes	NA	NA	NA	NA	unknown	NA	NA	NA	NA	NA	CAMPEP_0172128326|CAMNT_0012793717|qry_TYPE-1_TM3=WYDTA_TM7=DVLGK_W-TYPE_DTA_DxxxK_NCGR_PEP_ID=MMETSP1047-20130122_18839_1_TAXON_ID=52970_ORGANISM=Rhodomonas_salina_Strain_CCMP1319_LENGTH=296_DNA_ID=CAMNT_0012793717_DNA_START=1_DNA_END=886_DNA_ORIENTATION=+_MMETSP
2198	L2277	HcKCR2_Hyphochytrium_catenoides_Stramenopiles_Kalium_pump	YES	YES	TYPE-1	W-TYPE	ALT-RHODOPSIN	WYDTD	DTD	DLVCK	DxxxK	Eukaryota	eukaryotic: Stramenopiles_Hyphochytriomycetes	NA	NA	NA	NA	unknown	NA	NA	NA	NA	NA	CAMPEP_0172181600|CAMNT_0012854913|qry_TYPE-1_TM3=HYDTN_TM7=DVVAK_H-TYPE_DTN_DxxxK_NCGR_PEP_ID=MMETSP1050-20130122_17914_1_TAXON_ID=233186_ORGANISM=Cryptomonas_curvata_Strain_CCAP979_52_LENGTH=375_DNA_ID=CAMNT_0012854913_DNA_START=13_DNA_END=1134_DNA_ORIENTATION=-_MMETSP
896	L896	LFCJ01002702.1-cds1_LFCJ01002702.1_qry_TYPE-1_TM3_WYDSA_TM7_PFFCK_W-TYPE_DSA_PxxxK_B1-brine_gbk_HALOALKALIPHILIC_BRINE_METAGENOME	NO	YES	TYPE-1	W-TYPE	ALT-RHODOPSIN	WYDSA	DSA	PFFCK	PxxxK	unknown	unclassified	HALOALKALIPHILIC_BRINE	LFCJ01002702.1	12804	39.82	non-NCLDV	-3.30681	16	3	8	-	A0A1X2JHD2_PARBF|qry_TYPE-1_TM3=IYDII_TM7=PTIYK_I-TYPE_DII_PxxxK_A0A1X2JHD2_PARBF_Uncharacterized_protein_Paraclostridium_bifermentans_Bacteria_FirmicutesClostridia_Clostridiales_Peptostreptococcaceae_Paraclostridium_Paraclostridium_bifermentans_UNIPROT_BACTERIA_
907	L907	GCA-002721975-1-ASM272197v1-C1-cds12_GCA-002721975-1-ASM272197v1-C1_qry_TYPE-1_TM3_YYDSA_TM7_PILCK_Y-TYPE_DSA_PxxxK_K04641_bop_bacteriorhodopsin_GCA-002721975-1-ASM272197v1_d_Bacteria_p_Dependentiae_c_Babeliae_o_Babeliales_f_GCA-2721975_g_GCA-2721975_s_GCA-2721975_sp002721975_gbk_PROKARYOTIC_GENOME	NO	YES	TYPE-1	Y-TYPE	ALT-RHODOPSIN	YYDSA	DSA	PILCK	PxxxK	Bacteria	bacterial: p_Dependentiae	PROKARYOTIC_GENOME	GCA-002721975-1-ASM272197v1-C1	121987	32.24	non-NCLDV	-3.00324	132	27	61	-	1KP_IRZA_2004244.p1|ref_TYPE-1_TM3=KYDTD_TM7=DVLAK_K-TYPE_DTD_DxxxK_na_Proteomonas_sulcata_Cryptophyta_Cryptophyte_CCRs_confirmed=na_nearIdentity=na
908	L908	GCA-002721975-C1-cds12_GCA-002721975-C1_qry_TYPE-1_TM3_YYDSA_TM7_PILCK_Y-TYPE_DSA_PxxxK_K04641_bop_bacteriorhodopsin_GCA-002721975_d_Bacteria_p_Dependentiae_c_Babeliae_o_Babeliales_f_GCA-2721975_g_GCA-2721975_s_GCA-2721975_sp002721975_gbk_PROKARYOTIC_GENOME	NO	YES	TYPE-1	Y-TYPE	ALT-RHODOPSIN	YYDSA	DSA	PILCK	PxxxK	Bacteria	bacterial: p_Dependentiae	PROKARYOTIC_GENOME	GCA-002721975-C1	121987	32.24	non-NCLDV	-3.00324	132	27	61	-	1KP_IRZA_2004242.p1|ref_TYPE-1_TM3=KYDTD_TM7=DVLAK_K-TYPE_DTD_DxxxK_na_Proteomonas_sulcata_Cryptophyta_Cryptophyte_CCRs_confirmed=na_nearIdentity=na
909	L909	CEVA01513543-cds4_CEVA01513543_qry_TYPE-1_TM3_YYDSA_TM7_PILCK_Y-TYPE_DSA_PxxxK_GCA_001049215_1_TARA_125_SRF_0_45-0_8_TARA_MARINE_METAGENOME	NO	YES	TYPE-1	Y-TYPE	ALT-RHODOPSIN	YYDSA	DSA	PILCK	PxxxK	unknown	unclassified	MARINE	CEVA01513543	4516	32.02	unknown	NA	NA	NA	NA	NA	ARQ20888.1|ref_TYPE-1_TM3=KYDTD_TM7=DVAAK_K-TYPE_DTD_DxxxK_GtBCCR4_Guillardia_theta_Cryptophyta_Cryptophyte_CCRs_confirmed=CCR_nearIdentity=CCR_ref=doi_10_2142_biophysico_14_0_57
917	L917	TYMEFLIES-ME13Sep2012-rr0079-SRR10955548-C233858-cds1_TYMEFLIES-ME13Sep2012-rr0079-SRR10955548-C233858_qry_TYPE-1_TM3_YYDSA_TM7_PILCK_Y-TYPE_DSA_PxxxK_TYMEFLIES-ME13Sep2012-rr0079-SRR10955548_FRESHWATER_METAGENOME	NO	YES	TYPE-1	Y-TYPE	ALT-RHODOPSIN	YYDSA	DSA	PILCK	PxxxK	unknown	unclassified	FRESHWATER	TYMEFLIES-ME13Sep2012-rr0079-SRR10955548-C233858	1252	32.19	unknown	NA	NA	NA	NA	NA	A0A6T1PY07_9CRYP|qry_TYPE-1_TM3=KYDTV_TM7=DVLAK_K-TYPE_DTV_DxxxK_A0A6T1PY07_9CRYP_Uncharacterized_protein_Rhodomonas_sp_CCMP768_Eukaryota_Cryptophyceae_Pyrenomonadales_Pyrenomonadaceae_Rhodomonas_unclassified_Rhodomonas_Rhodomonas_sp_CCMP768_UNIPROT_EUKARYOTE_
